# Supplementary material for: High-Throughput Assay and Discovery of Small Molecules that Interrupt Malaria Transmission
Source: Cell Host Microbe. 2016 Jan 13;19(1):114–26. doi: 10.1016/j.chom.2015.12.001 (PMC4723716; doi:10.1016/j.chom.2015.12.001)
Supplement: Table S1. MMV Control Compounds and Known Antimalarials [file mmc2.xlsx]

## Sheet: Table S1_known_antimalarials
Compound ID	Alternative Compound ID	Library	Stage I Dose Response IC50 (µM)	Stage I Dose Response IC50 STD (µM)	Stage II Dose Response IC50 (µM)	Stage II Dose Response IC50 STD (µM)	Stage III Dose Response IC50 (µM)	Stage III Dose Response IC50 STD (µM)	Stage IV Dose Response IC50 (µM)	Stage IV Dose Response IC50 STD (µM)	Stage V Dose Response IC50 (µM)	Stage V Dose Response IC50 STD (µM)	Method	Smiles
Amodiaquine	MMV000001	MMV Controls	0.0118	0.001104	0.005787	0.001476	0.09611	0.0131	2.45578	0.75694	1.78252	0.11854	SaLSSA, 384	CCN(CC)Cc1cc(Nc2ccnc3cc(Cl)ccc23)ccc1O
AQ-13	MMV000002	MMV Controls	0.04256	0.001509	0.03349	0.0002069	0.48374	0.15911	6.47141	0.88806	6.05102	1.09149	SaLSSA, 384	CCN(CC)CCCNc1ccnc2cc(Cl)ccc12
Artemether	MMV000003	MMV Controls	0.01593	0.005678	0.004594	0.00121	0.006171	0.002156	0.01899	0.004167	>12.50	0	SaLSSA, 384	CO[C@H]1O[C@@H]2O[C@@]3(C)CC[C@H]4[C@H](C)CC[C@@H]([C@H]1C)[C@@]24OO3
Artenimol (Dihydro artemisinin)	MMV000004	MMV Controls	0.005785	0.0006224	0.002702	0.0005856	0.00674	0.0003127	0.02066	0.008089	>12.50	0	SaLSSA, 384	C[C@@H]1CC[C@H]2[C@@H](C)[C@@H](O)O[C@@H]3O[C@@]4(C)CC[C@@H]1[C@@]23OO4
Artesunate	MMV000005	MMV Controls	0.007732	0.001766	0.003511	0.0002787	0.01259	0.003271	0.04911	0.01302	>10.60097	2.68563	SaLSSA, 384	C[C@@H]1CC[C@H]2[C@@H](C)[C@H](OC(=O)CCC(=O)O)O[C@@H]3O[C@@]4(C)CC[C@@H]1[C@@]23OO4
Artemisinin	MMV000006	MMV Controls	0.02428	0.00103	0.02043	0.009539	0.01179	0.002404	0.03729	0.002562	>12.50	0	SaLSSA, 384	C[C@@H]1CC[C@H]2[C@@H](C)C(=O)O[C@@H]3O[C@@]4(C)CC[C@@H]1[C@@]23OO4
Azithromycin	MMV000007	MMV Controls	>12.50	0	>12.50	0	>12.2356	0.37392	>12.50	0	>12.50	0	SaLSSA, 384	CC[C@H]1OC(=O)[C@H](C)[C@H](O[C@H]2C[C@@](C)(OC)[C@@H](O)[C@H](C)O2)[C@H](C)[C@@H](O[C@@H]3O[C@H](C)C[C@@H]([C@H]3O)N(C)C)[C@](C)(O)C[C@@H](C)CN(C)[C@H](C)[C@H](O)[C@]1(C)O
Chloroquine	MMV000008	MMV Controls	0.09559	0.007047	0.09809	0.004782	>6.25	0	>6.25	0	>6.25	0	SaLSSA, 384	CCN(CC)CCCC(C)Nc1ccnc2cc(Cl)ccc12
Dapsone	MMV000009	MMV Controls	>12.50	0	>12.50	0	>12.50	0	>12.50	0	>12.50	0	SaLSSA, 384	Nc1ccc(cc1)S(=O)(=O)c2ccc(N)cc2
dehydroepiandrosterone sulphate	MMV000010	MMV Controls	>12.50	0	>12.50	0	>12.50	0	>12.50	0	>12.50	0	SaLSSA, 384	C[C@]12CC[C@H]3[C@@H](CC=C4C[C@H](CC[C@]34C)OS(=O)(=O)O)[C@@H]1CCC2=O
Doxycyclin	MMV000011	MMV Controls	>12.50	0	>12.50	0	>12.50	0	>12.50	0	>12.50	0	SaLSSA, 384	C[C@@H]1[C@H]2[C@H](O)[C@H]3[C@H](N(C)C)C(=C(C(=O)N)C(=O)[C@@]3(O)C(=C2C(=O)c4c(O)cccc14)O)O
Halofantrine	MMV000012	MMV Controls	0.001612	0.0009697	0.000896	8.894e-05	0.02334	0.03893	1.50946	2.07184	0.007497	0.002373	SaLSSA, 384	CCCCN(CCCC)CCC(O)c1cc2c(Cl)cc(Cl)cc2c3cc(ccc13)C(F)(F)F
Hydroxychloroquine	MMV000013	MMV Controls	0.10666	0.01081	0.13058	0.004574	>4.48909	2.4903	>6.25	0	>6.25	0	SaLSSA, 384	CCN(CCO)CCCC(C)Nc1ccnc2cc(Cl)ccc12
Lumefantrine	MMV000014	MMV Controls	0.01282	0.001744	0.01305	0.00203	0.01499	0.005871	0.59884	0.11812	0.05233	0.01637	SaLSSA, 384	CCCCN(CCCC)CC(O)c1cc(Cl)cc2\C(=C/c3ccc(Cl)cc3)\c4cc(Cl)ccc4c12
Mefloquine (Racemic)	MMV000015	MMV Controls	0.04413	0.001225	0.05195	0.005894	0.14266	0.05874	0.81836	0.004854	0.13195	0.003091	SaLSSA, 384	O[C@H]([C@H]1CCCCN1)c2cc(nc3c(cccc23)C(F)(F)F)C(F)(F)F
Mefloquine (+ RS)	MMV000016	MMV Controls	0.03789	0.001081	0.03897	0.004826	0.07805	0.01276	0.5791	0.59984	0.15829	0.00729	SaLSSA, 384	O[C@H]([C@H]1CCCCN1)c2cc(nc3c(cccc23)C(F)(F)F)C(F)(F)F
Naphthoquine	MMV000017	MMV Controls	0.02512	0.003459	0.01449	0.0002591	0.29565	0.07847	>4.167	0	>4.167	0	SaLSSA, 384	CC(C)(C)NCc1cc(Nc2ccnc3cc(Cl)ccc23)c4CCCCc4c1O
NPC-1161B	MMV000018	MMV Controls	2.00241	0.18758	2.0232	0.28802	3.50988	0.01266	3.59898	0.18154	2.86486	0.03147	SaLSSA, 384	COc1cc(N[C@H](C)CCCN)c2nccc(C)c2c1Oc3ccc(Cl)c(Cl)c3
OZ 439 mesylate	MMV000019	MMV Controls	0.01066	0.001495	0.005357	0.0001157	0.003423	0.0004456	0.0019	5.763e-05	>12.50	0	SaLSSA, 384	C(CN1CCOCC1)Oc2ccc(cc2)[C@@H]3CC[C@@]4(CC3)OO[C@@]5(O4)[C@@H]6CC7C[C@@H](CC5C7)C6
OZ277(RBX-11160)	MMV000020	MMV Controls	0.007693	0.0008504	0.003953	0.0001562	0.001584	0.0002178	0.007868	0.002515	>12.50	0	SaLSSA, 384	CC(C)(N)CNC(=O)C[C@@H]1CC[C@@]2(CC1)OOC3(O2)C4CC5CC(CC3C5)C4
Pamaquine (diethlyprimaquine)	MMV000021	MMV Controls	1.68202	0.31815	1.40368	0.0004738	2.41145	0.67194	2.824	0.24967	2.52873	1.03311	SaLSSA, 384	CCN(CC)CCCC(C)Nc1cc(OC)cc2cccnc12
Piperaquine phosphate	MMV000022	MMV Controls	0.01798	0.002084	0.01447	0.002693	0.03104	0.006564	>4.167		>4.167	0	SaLSSA, 384	Clc1ccc2c(ccnc2c1)N3CCN(CCCN4CCN(CC4)c5ccnc6cc(Cl)ccc56)CC3
Primaquine	MMV000023	MMV Controls	2.4673	0.16817	2.25446	0.23587	5.39983	1.47077	5.15104	0.25283	6.50047	0.95476	SaLSSA, 384	COc1cc(NC(C)CCCN)c2ncccc2c1
pyrimethamine	MMV000024	MMV Controls	>12.50	0	>12.50	0	>12.50	0	>12.50	0	>12.50	0	SaLSSA, 384	CCc1nc(N)nc(N)c1c2ccc(Cl)cc2
Pyronaridine phosphate	MMV000025	MMV Controls	0.01319	0.0008859	0.01001	0.001776	0.12467	0.07863	2.57932	0.81107	2.07502	0.03098	SaLSSA, 384	COc1ccc2nc3cc(Cl)ccc3c(Nc4cc(CN5CCCC5)c(O)c(CN6CCCC6)c4)c2n1
Sulfadiazine	MMV000026	MMV Controls	>12.50	0	>12.50	0	>12.50	0	>12.50	0	>12.50	0	SaLSSA, 384	Nc1ccc(cc1)S(=O)(=O)Nc2ncccn2
Sulfamethoxazole	MMV000027	MMV Controls	>12.50		>12.50		>12.50		>12.50		>12.50		SaLSSA, 384	Cc1onc(NS(=O)(=O)c2ccc(N)cc2)c1
Trimethoprim	MMV000028	MMV Controls	>12.50	0	>12.50	0	>12.50	0	>12.50	0	>12.50	0	SaLSSA, 384	COc1cc(Cc2cnc(N)nc2N)cc(OC)c1OC
Thiostrepton	MMV000030	MMV Controls	3.4052	0.15693	3.37288	0.26178	2.83701	0.2319	1.82024	0.41899	3.26074	0.46111	SaLSSA, 384	CCC(C)C1NC2C=Cc3c(cc(nc3C2O)C(=O)OC(C)C4NC(=O)c5csc(n5)C(NC(=O)C6CSC(=N6)\C(=C/C)\NC(=O)C(NC(=O)c7csc(n7)C8(CCC(=NC8C9CSC4N9)c%10nc(cs%10)C(=O)NC(=C)C(=O)NC(=C)C(=O)N)NC(=O)C(C)NC(=O)C(=C)NC(=O)C(C)NC1=O)C(C)O)C(C)(O)C(C)O)C(C)O
Cycloheximide	MMV000031	MMV Controls	1.91745	0.05988	0.64038	0.02848	0.91261	0.0271	0.47667	0.40161	2.69247	0.08033	SaLSSA, 384	C[C@H]1C[C@H](C)C(=O)[C@@H](C1)[C@H](O)CC2CC(=O)NC(=O)C2
Flavin mononucleotid (Riboflavin)	MMV000032	MMV Controls	>12.50	0	>12.50	0	>12.50	0	>12.50	0	>12.50	0	SaLSSA, 384	Cc1cc2N=C3C(=O)NC(=O)N=C3N(C[C@H](O)[C@H](O)[C@H](O)CO)c2cc1C
N-acetyl-D-penicillamine	MMV000033	MMV Controls	>12.50	0	>12.50	0	>12.50	0	>12.50	0	>12.50	0	SaLSSA, 384	CC(=O)N[C@@H](C(=O)O)C(C)(C)S
Deferoxamine mesylate salt	MMV000034	MMV Controls	>12.50	0	>12.50	0	>12.50	0	>12.50	0	>12.50	0	SaLSSA, 384
Cis-Mirincamycin (HCl)	MMV000035	MMV Controls	>12.50	0	>12.50	0	>12.50	0	>12.50	0	>12.50	0	SaLSSA, 384	CCCCC[C@H]1CN[C@@H](C1)C(=O)N[C@H]([C@H](C)Cl)[C@H]2O[C@H](SC)[C@H](O)[C@@H](O)[C@H]2O
Trans-Mirincamycin (HCl)	MMV000036	MMV Controls	>12.50	0	>12.50	0	>12.50	0	>12.50	0	>12.50	0	SaLSSA, 384
fosmidomycin mono sodium	MMV000037	MMV Controls	>12.50	0	>12.50	0	>12.50	0	>12.50	0	>12.50	0	SaLSSA, 384	ON(CCCP(=O)(O)[O-])C=O
Artemisone	MMV000039	MMV Controls	0.00277	5.38e-05	0.00176	1.164e-05	0.003387	0.0002437	0.004215	0.001494	>12.50	0	SaLSSA, 384	C[C@@H]1CC[C@H]2[C@@H](C)[C@@H](O[C@@H]3O[C@@]4(C)CC[C@@H]1[C@@]23OO4)N5CCS(=O)(=O)CC5
Tafenoquine	MMV000043	MMV Controls	4.55954	0.94215	3.68154	0.8713	3.73774	0.21032	3.48418	0.30023	2.44867	0.26208	SaLSSA, 384	COc1cc(C)c2c(Oc3cccc(c3)C(F)(F)F)c(OC)cc(NC(C)CCCN)c2n1
Atovaquone	MMV000046	MMV Controls	>12.50	0	>12.50	0	>12.50	0	2.37265	1.99544	>12.50		SaLSSA, 384	OC1=C([C@@H]2CC[C@H](CC2)c3ccc(Cl)cc3)C(=O)c4ccccc4C1=O
Chlorproguanil hydrochloride/1.11	MMV000050	MMV Controls	9.34982	1.50582	7.79388	0.28718	7.86916	0.17677	5.20875	1.10676	4.79754	0.75802	SaLSSA, 384	CC(C)NC(=N)NC(=N)Nc1ccc(Cl)c(Cl)c1
clindamycin	MMV000051	MMV Controls	>12.50	0	>12.50	0	>12.50	0	>12.50	0	>12.50	0	SaLSSA, 384	CCC[C@@H]1C[C@H](N(C)C1)C(=O)N[C@H]([C@H](C)Cl)[C@H]2O[C@H](SC)[C@H](O)[C@@H](O)[C@H]2O
Cycloguanil	MMV000052	MMV Controls	>12.50	0	>12.50	0	>12.50	0	>12.50	0	>12.50	0	SaLSSA, 384	CC1(C)N=C(N)N=C(N)N1c2ccc(Cl)cc2
proguanil hydrochloride/1.14	MMV000053	MMV Controls	>12.50	0	>12.50	0	>12.50	0	>12.50	0	>12.50	0	SaLSSA, 384	CC(C)NC(=N)NC(=N)Nc1ccc(Cl)cc1
Quinine sulfate dihydrate (coeff. 2)	MMV000054	MMV Controls	0.44013	0.03911	0.49557	0.11473	>8.77486	5.26814	>12.50	0	>8.86472	5.14107	SaLSSA, 384	COc1ccc2nccc([C@@H](O)[C@@H]3C[C@H]4CCN3C[C@@H]4C=C)c2c1
Sulfadoxine	MMV000055	MMV Controls	>12.50	0	>12.50	0	>12.50	0	>12.50	0	>12.50	0	SaLSSA, 384	COc1ncnc(NS(=O)(=O)c2ccc(N)cc2)c1OC
Methylene Blue trihydrate	MMV000061	MMV Controls	0.01988	0.008133	0.01526	0.004618	0.0133	0.001385	0.01165	0.002434	0.25847	0.02946	SaLSSA, 384	CN(C)c1ccc2nc3ccc(cc3[s+]c2c1)N(C)C
Pentamidine	MMV000062	MMV Controls	0.39744	0.04	0.59135	0.02697	0.69728	0.01601	0.81256	0.11659	2.14261	0.18859	SaLSSA, 384	NC(=N)c1ccc(OCCCCCOc2ccc(cc2)C(=N)N)cc1
Tetracycline	MMV000068	MMV Controls	>12.50	0	>12.50	0	>12.50	0	>12.50	0	>12.50	0	SaLSSA, 384	CN(C)[C@H]1[C@@H]2C[C@H]3C(=C(O)[C@]2(O)C(=O)C(=C1O)C(=O)N)C(=O)c4c(O)cccc4[C@@]3(C)O
P218.HCl	MMV000147	MMV Controls	>12.50	0	>12.50	0	>12.50	0	>12.50	0	>12.50	0	SaLSSA, 384	CCc1nc(N)nc(N)c1OCCCOc2ccccc2CCC(=O)O
Quinidine	MMV002644	MMV Controls	0.13754	0.03358	0.20801	0.007129	>9.1666	4.71414	>12.50	0	>11.8318	0.94498	SaLSSA, 384	COc1ccc2nccc([C@H](O)[C@H]3C[C@@H]4CCN3C[C@@H]4C=C)c2c1
Amodiaquine	MMV000001	MMV Controls	0.01344	0.000647	0.0088	0.00116	0.10729	0.05205	5.39582	3.09286	>9.38641	4.40328	TSSA, 384
AQ-13	MMV000002	MMV Controls	0.0482	0.00275	0.05813	0.00258	4.5192	4.52469	>11.767	1.03662	>12.50	0	TSSA, 384
Artemether	MMV000003	MMV Controls	0.01828	0.00964	0.01252	0.00405	0.01753	0.00996	0.01836	0.00812	>12.50	0	TSSA, 384
Artenimol (Dihydro artemisinin)	MMV000004	MMV Controls	0.00685	0.000865	0.00766	0.00246	0.01516	0.00305	0.04035	0.01055	>12.50	0	TSSA, 384
Artesunate	MMV000005	MMV Controls	0.00565	0.00153	0.00577	0.000253	0.01724	0.00468	0.02001	0.0029	>12.50	0	TSSA, 384
Artemisinin	MMV000006	MMV Controls	0.02698	0.00252	0.01879	0.000664	0.02178	0.00172	0.0322	0.00754	>12.50	0	TSSA, 384
Azithromycin	MMV000007	MMV Controls	>12.50	0	>12.50	0	>12.50	0	>12.50	0	>12.50	0	TSSA, 384
Chloroquine	MMV000008	MMV Controls	0.08399	0.01573	0.08056	0.00377	>6.25	0	>6.25	0	>6.25	0	TSSA, 384
Doxycyclin	MMV000011	MMV Controls	>12.50	0	>12.50	0	>12.50	0	>12.50	0	>12.50	0	TSSA, 384
Halofantrine	MMV000012	MMV Controls	0.00577	0.0027	NA		NA		>12.50	0	>12.50	0	TSSA, 384
Hydroxychloroquine	MMV000013	MMV Controls	0.10437	0.00825	0.13869	0.0105	>6.25	0	>6.25	0	>6.25	0	TSSA, 384
Lumefantrine	MMV000014	MMV Controls	0.02238	0.00139	0.03518	0.00636	0.02271	0.00757	>9.77311	3.85641	>12.50	0	TSSA, 384
Mefloquine (Racemic)	MMV000015	MMV Controls	0.05688	0.00519	0.11747	0.01631	0.12675	0.00362	2.08487	0.40229	5.77002	1.73919	TSSA, 384
Mefloquine (+ RS)	MMV000016	MMV Controls	0.05118	0.01062	0.04712	0.04664	0.05846	0.01055	1.6425	0.75995	6.33642	1.51005	TSSA, 384
Naphthoquine	MMV000017	MMV Controls	0.02343	0.01045	0.01275	0.00399	>4.167	0	>4.167	0	>4.167	0	TSSA, 384
NPC-1161B	MMV000018	MMV Controls	5.20689	0.20465	6.63176	0.99167	4.57322	3.79845	6.24054	0.19209	5.21869	0.95986	TSSA, 384
OZ 439 mesylate	MMV000019	MMV Controls	0.01023	0.00121	0.01004	0.00177	0.00852	0.000171	0.00553	0.00142	>12.50	0	TSSA, 384
OZ277(RBX-11160)	MMV000020	MMV Controls	0.00821	6.42e-05	0.00599	0.000429	0.00837	0.00089	0.00742	0.00113	>12.50	0	TSSA, 384
Pamaquine (diethlyprimaquine)	MMV000021	MMV Controls	1.6662	0.33124	2.87142	0.42721	5.15242	0.92152	5.27903	1.12487	9.3809	1.17903	TSSA, 384
Piperaquine phosphate	MMV000022	MMV Controls	0.02231	0.00742	0.02625	0.00915	>4.167	0	>4.167	0	>4.167	0	TSSA, 384
Primaquine	MMV000023	MMV Controls	3.34597	1.70947	6.4145	0.17868	7.96345	0.29599	9.43604	0.36601	>11.25635	1.75879	TSSA, 384
Pyronaridine phosphate	MMV000025	MMV Controls	0.01007	0.00167	0.0125	0.000415	0.31546	0.05654	3.82122	0.49309	3.15855	3.10541	TSSA, 384
Sulfadiazine	MMV000026	MMV Controls	>12.50	0	>12.50	0	>12.50	0	>12.50	0	>12.50	0	TSSA, 384
Sulfamethoxazole	MMV000027	MMV Controls	>12.50		>12.50		>12.50		>12.50		>12.50		TSSA, 384
Thiostrepton	MMV000030	MMV Controls	4.0422	0.55795	4.80869	0.16152	3.7528	0.01017	3.40549	0.000396	3.418	1.62719	TSSA, 384
Cycloheximide	MMV000031	MMV Controls	1.22549	0.01516	2.4564	0.2395	2.50927	0.06766	1.91759	0.27171	4.6164	0.61599	TSSA, 384
Artemisone	MMV000039	MMV Controls	0.00264	0.000221	0.00244	1.24e-05	0.00605	0.00102	0.00548	0.000113	>7.85275	6.5722	TSSA, 384
Tafenoquine	MMV000043	MMV Controls	5.29722	0.16353	7.54759	0.08956	7.02748	0.19688	6.86496	1.12195	0.91906	0.16176	TSSA, 384
Atovaquone	MMV000046	MMV Controls	>12.50	0	>12.50	0	>12.50	0	>12.50	0	>12.50	0	TSSA, 384
Chlorproguanil hydrochloride/1.11	MMV000050	MMV Controls	>12.50	0	>12.50	0	8.36602	2.28344	7.56606	0.91752	>11.00226	2.11812	TSSA, 384
Quinine sulfate dihydrate (coeff. 2)	MMV000054	MMV Controls	0.91784	0.07022	0.76677	0.07028	1.57552	0.48034	>12.50	0	>12.50	0	TSSA, 384
Methylene Blue trihydrate	MMV000061	MMV Controls	0.02224	0.00762	0.01644	0.00339	0.0181	0.00253	0.04545	0.00626	1.0429	0.07119	TSSA, 384
Pentamidine	MMV000062	MMV Controls	0.71326	0.1525	0.87806	0.05354	1.19491	0.09492	1.00175	0.00401	2.3584	0.21575	TSSA, 384
Quinidine	MMV002644	MMV Controls	0.17984	0.11917	0.27516	0.01134	2.82575	2.89864	>12.50	0	>12.50	0	TSSA, 384
	DDD107498	other antimalarial compounds	0.003016	0.0003854	0.00471	0.001581	0.004604	0.0005157	0.001606	0.0001653	0.008757	0.002393	SaLSSA, 384
	KAF(GNF)179	other antimalarial compounds	0.34065	0.08994	0.06409	0.01744	0.01992	0.0002139	0.00915	0.005296	0.003361	0.000676	SaLSSA, 384	CC1(C2=NC(=C(N2CCN1C(=O)CN)NC3=CC=C(C=C3)Cl)C4=CC=C(C=C4)F)C
	KAI407	other antimalarial compounds	0.59287	0.07876	0.63573	0.0566	0.41498	0.07273	0.32925	0.04308	0.15637	0.02568	SaLSSA, 384	CN(C(=O)C1=CN2C(C=N1)=NC=C2C1=CC=C(C=C1)C#N)C1=CC=C(C=C1)C(F)(F)F
	KDU691	other antimalarial compounds	0.53222	0.02372	0.56482	0.008666	0.35375	0.07138	0.23746	0.05652	0.14986	0.001491	SaLSSA, 384	CNC1=CC=C(C=C1)N(C)C(=O)C1=CN2C(C=N1)=NC=C2C1=CC=C(Cl)C=C1
	KAF246	other antimalarial compounds	0.001392	4.499e-05	0.001858	0.0001965	0.002104	0.0002986	0.001766	0.00106	0.002355	0.0006075	SaLSSA, 384	CC1CC2=C(C3(N1)C4=C(C=CC(=C4)Cl)NC3=O)NC5=CC(=C(C=C25)F)F
	SJ311	other antimalarial compounds									0.13549	0.01205	SaLSSA, 384
	Epoxomycin	other antimalarial compounds									0.01281	0.000233	SaLSSA, 384	CC[C@H](C)[C@@H](C(=O)N[C@@H]([C@@H](C)O)C(=O)N[C@@H](CC(C)C)C(=O)[C@]1(CO1)C)NC(=O)[C@H]([C@@H](C)CC)N(C)C(=O)C
