# Supplementary material for: High-Throughput Assay and Discovery of Small Molecules that Interrupt Malaria Transmission
Source: Cell Host Microbe. 2016 Jan 13;19(1):114–26. doi: 10.1016/j.chom.2015.12.001 (PMC4723716; doi:10.1016/j.chom.2015.12.001)
Supplement: Table S2. MMV Malaria Box Compounds [file mmc3.xlsx]

## Sheet: Table S2_MMV_malaria_box
Compound ID	Alternative Compound ID	Library	Stage I viability index	Stage II viability index	Stage III viability index	Stage IV viability index	Stage V viability index	Screening concentration (µM)	Stage I Dose Response IC50 (µM)	Stage I Dose Response IC50 STD (µM)	Stage II Dose Response IC50 (µM)	Stage II Dose Response IC50 STD (µM)	Stage III Dose Response IC50 (µM)	Stage III Dose Response IC50 STD (µM)	Stage IV Dose Response IC50 (µM)	Stage IV Dose Response IC50 STD (µM)	Stage V Dose Response IC50 (µM)	Stage V Dose Response IC50 STD (µM)	Method	IC50 asexual blood stage (µM) (Powder or DMSO), ChEMBL	Smiles
MMV666071	TCMDC-124634	MMV malaria box	0.00662983	0.313043	0.429986	0.422492	0.395604	12.5											TSSA, 384	1.42496	Cc1oc(CN2CCC(CC2)C(=O)Nc3ccc(cc3)c4cc5ccccc5[nH]4)cc1
MMV665799	TCMDC-123739	MMV malaria box	0.0232044	0.556522	0.915134	0.762918	0.692308	12.5											TSSA, 384	0.822437	COc1ccc(cc1)C(=O)Nc2ccc(Cl)cc2C(=O)Nc3ccncc3
MMV006767	GNF-Pf-3828;TCMDC-123992	MMV malaria box	0.0265193	0.433816	0.727016	0.860182	0.758242	12.5											TSSA, 384	0.409113	COc1cc2cc(C(=O)Nc3ccccc3)c(N)nc2cc1OC
MMV007384	GNF-Pf-812	MMV malaria box	0.0276243	0.44058	0.864215	0.808511	0.538462	12.5											TSSA, 384	0.2335	COc1ccc(cc1)c2nc3cc(Cc4ccc5[nH]c(nc5c4)c6ccc(OC)cc6)ccc3[nH]2
MMV665786	GNF-Pf-2217	MMV malaria box	0.027972	0.407993	0.815468	0.848101	0.675325	12.5											TSSA, 384	0.408	Clc1ccc2OC(=O)C=C(NC3CCN(CCCc4ccccc4)CC3)c2c1
MMV019241	TCMDC-123806	MMV malaria box	0.027972	0.421316	0.850746	0.873418	0.909091	12.5											TSSA, 384	0.362646	Brc1cccc(c1)C(=O)Nc2ccc(cc2)c3nc4cc5ccccc5cc4[nH]3
MMV006587	GNF-Pf-4478	MMV malaria box	0.0298343	0.444444	0.978784	0.917933	0.813187	12.5											TSSA, 384	0.1089	c12c(ncnc1NCCCN(CC3)CCO3)c4c(ccc(Cl)c4)[nH]2
MMV011522	GNF-Pf-1374;SJ000201287	MMV malaria box	0.0340909	0.490425	0.694708	0.753165	0.480519	12.5											TSSA, 384	0.52715	Cc1ccc(Nc2nc(N)c3ccccc3n2)cc1Cl
MMV396703	NA	MMV malaria box	0.0353591	0.372947	0.817539	0.762918	0.450549	12.5											TSSA, 384	0	c12c(ncnc1NCCN(CC)CC)c3c(ccc(Cl)c3)[nH]2
MMV006319	GNF-Pf-2534	MMV malaria box	0.0364641	0.435749	0.824611	1.00608	0.428571	12.5											TSSA, 384	0.0722	Cc1cc(Nc2cccc(F)c2)nc(NCc3ccccc3)n1
MMV006545	GNF-Pf-3274	MMV malaria box	0.039779	0.360386	0.635078	0.641337	0.395604	12.5											TSSA, 384	0.288	c12c(ncnc1NCCN(CC)CC)c3c(ccc(Br)c3)[nH]2
MMV665979	GNF-Pf-1686	MMV malaria box	0.0430939	0.463768	0.855728	0.829787	0.802198	12.5											TSSA, 384	0.1742	FC(F)(F)c1cccc(CNC2CCN(CCc3ccccc3)CC2)c1
MMV019064	TCMDC-123585	MMV malaria box	0.0430939	0.435749	0.776521	0.835866	0.835165	12.5											TSSA, 384	0.954987	COc1cccc(c1)c2nn(C)c3sc(cc23)C(=O)NCCN4CCN(CC4)c5ccccc5F
MMV128432	SJ000156747	MMV malaria box	0.048951	0.440466	0.800543	1.00633	0.896104	12.5											TSSA, 384	6.8884	COc1cc(CNCCc2ccc(Cl)cc2)cc(OC)c1O
MMV019871	TCMDC-124555	MMV malaria box	0.0530387	0.564251	0.872702	0.866261	0.78022	12.5											TSSA, 384	0.71406	Fc1ccc2[nH]c3c(NCCCN4CCOCC4)ncnc3c2c1
MMV666067	TCMDC-124658	MMV malaria box	0.0585635	0.532367	0.652051	0.790274	0.758242	12.5											TSSA, 384	1.01638	COc1ccc(CNC2CCN(CC2)c3ccc(NC(=O)c4cccc(Cl)c4)cc3)cc1OC
MMV006825	GNF-Pf-2776	MMV malaria box	0.0594406	0.318901	0.48711	0.588608	0.480519	12.5											TSSA, 384	0.1508	n1c(Nc(cc2)ccc2OC)cc(C)nc1NCc3ccccc3
MMV665783	GNF-Pf-5073	MMV malaria box	0.0594406	0.484596	0.971506	0.946203	1.1039	12.5											TSSA, 384	0.0338	CCN(CC)CCCNc1ccnc2cc3ccccc3cc12
MMV001038	GNF-Pf-2941;SJ000200944	MMV malaria box	0.0640884	0.319807	0.584158	0.796353	0.659341	12.5											TSSA, 384	0.174708	n1c(NCCO)c2c(cccc2)nc1Nc(ccc(C)c3C)c3
MMV080034	NA	MMV malaria box	0.0673077	0.533722	0.724559	0.81962	0.844156	12.5											TSSA, 384	0	n1c(N)c2c(cccc2)nc1Nc3cccc(F)c3
MMV665946	TCMDC-124613;SJ000218556	MMV malaria box	0.0674033	0.524638	0.920792	0.911854	0.967033	12.5											TSSA, 384	0.908408	CC(=CCN1CCC(CC1)C(=O)Nc2ccc(cc2)c3nc4ccccc4[nH]3)C
MMV006861	GNF-Pf-5288	MMV malaria box	0.0685083	0.498551	0.779349	1.01824	1.18681	12.5											TSSA, 384	0.672	C1CN(CCO1)c2ccc(Nc3ccnc4cc5ccccc5cc34)cc2
MMV665972	SJ000156476	MMV malaria box	0.0690559	0.316403	0.630936	0.60443	0.857143	12.5											TSSA, 384	15	Oc1ccc2ccccc2c1C(NC(=O)Cc3ccccc3)c4ccc(Cl)cc4
MMV007285	GNF-Pf-3801	MMV malaria box	0.0699301	0.411324	0.852103	0.727848	0.558442	12.5											TSSA, 384	0.956	CCOc1ccc(Nc2ccnc3cc(Cl)ccc23)cc1
MMV019124	TCMDC-123658	MMV malaria box	0.0729282	0.681159	0.844413	0.908815	0.758242	12.5											TSSA, 384	0.505883	COc1cc(OC)cc(c1)C(=O)Nc2ccc(cc2)c3nc4ccccc4[nH]3
MMV019202	TCMDC-123752	MMV malaria box	0.0751381	0.573913	1.10042	0.893617	0.637363	12.5											TSSA, 384	1.00704	CCOc1cccc(c1)C(=O)Nc2ccc(cc2)c3nc4ccccc4[nH]3
MMV665850	GNF-Pf-3183	MMV malaria box	0.0751381	0.544928	0.821782	0.890578	0.736264	12.5											TSSA, 384	0.921	Oc1ccc(Cl)cc1CNc2nc3ccccc3[nH]2
MMV667488	TCMDC-124470	MMV malaria box	0.076049	0.611157	0.917232	0.936709	1.09091	12.5											TSSA, 384	1.39861	C12=C(C=C(C(=O)NCc(cccn3)c3)C(=N)N1CCc(cc4)ccc4OC)C(=O)N(C=CC=C5C)C5=N2
MMV396635	NA	MMV malaria box	0.0777972	0.366361	0.842605	0.882911	1.01299	12.5											TSSA, 384	0	n12c(nc(c3ccc(Cl)s3)cc1C(F)(F)F)cc(C(=O)NC(CC4)CCN4Cc5ccccc5)n2
MMV019110	TCMDC-123639	MMV malaria box	0.078453	0.634783	0.947666	0.854103	0.692308	12.5											TSSA, 384	0.573777	Cc1cccc(Nc2nc(N)c3ccccc3n2)c1
MMV666607	GNF-Pf-4119;TCMDC-124105	MMV malaria box	0.081768	0.585507	0.910891	0.869301	0.802198	12.5											TSSA, 384	0.818028	[O-][N+](=O)c1ccc(C=NNc2nc3ccccc3[nH]2)cc1
MMV666102	TCMDC-123859	MMV malaria box	0.0872928	0.566184	0.96181	0.93921	0.725275	12.5											TSSA, 384	0.239309	CN(C)c1ccc(cc1)c2nc3cc(N)ccc3[nH]2
MMV665857	GNF-Pf-2198	MMV malaria box	0.0917127	0.316908	0.584158	0.753799	1.14286	12.5											TSSA, 384	1.654	CCOc1c(Cl)cc(CNC(C)C(O)c2ccccc2)cc1OC
MMV665898	TCMDC-125796	MMV malaria box	0.0917832	0.594505	1.00814	0.968354	0.701299	12.5											TSSA, 384	0.982	COc1cc(cc(OC)c1OC)C(=O)Nc2ccc(cc2)c3nc4ccccc4[nH]3
MMV019995	TCMDC-124696	MMV malaria box	0.0935315	0.427144	0.742198	0.699367	0.311688	12.5											TSSA, 384	0.853222	Brc1ccc2OCC(=Cc2c1)C(=O)NCCCN3CCC(CC3)N4CCCCC4
MMV000704	GNF-Pf-264;SJ000111745	MMV malaria box	0.0952797	0.478768	0.930801	0.841772	0.779221	12.5											TSSA, 384	1.09106	c1(Nc(cc2)ccc2N(CC3)CCN3C)c4c(ccc(OC)c4)ncc1C(OCC)=O
MMV666108	TCMDC-124834	MMV malaria box	0.102762	0.411594	0.854314	0.902736	1.05495	12.5											TSSA, 384	1.44926	Clc1ccc(cc1)C2(CN3CCC(CC3)NC(=O)CCc4occc4)CCC2
MMV007557	GNF-Pf-512	MMV malaria box	0.104021	0.444629	0.843962	0.768987	0.987013	12.5											TSSA, 384	1.054	COc1ccc(CCNC(=O)c2cc(ccc2Sc3ccc(F)cc3)S(=O)(=O)N4CC(C)CC(C)C4)cc1OC
MMV008212	GNF-Pf-4202	MMV malaria box	0.104895	0.563697	0.895522	0.990506	1.1039	12.5											TSSA, 384	0.2284	COc1ccc2nc(C)cc(Nc3cccc(O)c3)c2c1
MMV665879	TCMDC-123720	MMV malaria box	0.110497	0.592271	0.694484	0.832827	0.604396	12.5											TSSA, 384	0.281735	CC(C)(C)C(=O)Nc1ccc(cc1)C(=O)Nc2cccc(c2)c3nc4ccccc4[nH]3
MMV000634	SJ000100738	MMV malaria box	0.112707	0.442512	1.05233	1.20061	1	12.5											TSSA, 384	0.6342	CC1CCCCN1CCCNC(=O)c2ccc3c(c2)sc4nc(cn34)c5ccc(F)cc5
MMV000620	SJ000093125	MMV malaria box	0.114917	0.319807	0.809052	0.817629	0.802198	12.5											TSSA, 384	0.9157	CC(O)(C(CN1CCCCC1)c2ccccc2)c3ccc(Cl)cc3
MMV665840	GNF-Pf-3147	MMV malaria box	0.128497	0.563697	0.894166	0.977848	0.727273	12.5											TSSA, 384	0.523	Clc1ccc(cc1Cl)C(=O)Nc2ccc(cc2)c3nc4ccccc4[nH]3
MMV019199	TCMDC-123746	MMV malaria box	0.131119	0.52373	0.785617	0.797468	0.649351	12.5											TSSA, 384	0.933694	COc1cccc(Nc2nc(N)c3ccccc3n2)c1
MMV019738	TCMDC-124396	MMV malaria box	0.131492	0.502415	0.743989	0.881459	1.08791	12.5											TSSA, 384	1.12995	Cc1[nH]c(cc1C(=O)NC2CCN(Cc3ccccc3)CC2)c4ccc(F)cc4
MMV011944	GNF-Pf-3383;TCMDC-124573	MMV malaria box	0.133702	0.580676	0.72843	0.854103	0.538462	12.5											TSSA, 384	0.114602	n1c(NCCO)c2c(cccc2)nc1Nc3cccc(OC)c3
MMV396633	NA	MMV malaria box	0.137017	0.337198	0.633663	0.729483	0.791209	12.5											TSSA, 384	0	c1(OCC)c(OCC)cc(cc1Cl)CN([H])C(C)C(O)c2ccccc2
MMV666057	TCMDC-125853	MMV malaria box	0.139227	0.589372	0.934936	0.927052	0.637363	12.5											TSSA, 384	0.610735	Clc1ccc(C(=O)Nc2ccc(Cl)cc2C(=O)Nc3ccncc3)c(Cl)c1
MMV274073	NA	MMV malaria box	0.139227	0.625121	1.03678	1.08815	0.912088	12.5											TSSA, 384	0	c1(cc(C)nc(ccc(OC)c2)c12)Nc3ccccc3O
MMV665901	TCMDC-123781	MMV malaria box	0.141436	0.542995	0.92645	0.787234	1.16484	12.5											TSSA, 384	1.12031	Brc1ccc(cc1)c2oc(cc2)C(=O)Nc3ccc(CN4CCOCC4)cc3
MMV006522	GNF-Pf-2807	MMV malaria box	0.152098	0.407161	0.82768	0.851266	0.818182	12.5											TSSA, 384	0.1135	CCOc1ccc2nc(C)cc(Nc3ccc(Br)cc3)c2c1
MMV000498	SJ000059269	MMV malaria box	0.153591	0.563285	0.864215	0.966565	1.01099	12.5											TSSA, 384	4.7744	CCN(CC)c1cc(C)c2cc(NC(=O)c3cccc(OC)c3)ccc2n1
MMV007020	GNF-Pf-2277	MMV malaria box	0.157343	0.571191	0.868385	0.943038	0.857143	12.5											TSSA, 384	0.344	CCOc1ccc2nc(C)cc(Nc3ccc(cc3)N(C)C)c2c1
MMV019746	TCMDC-124405	MMV malaria box	0.158011	0.516908	0.628006	0.425532	0.406593	12.5											TSSA, 384	0.895492	Cc1ccc(Cl)cc1N2CCN(CCCNC(=O)C3CCN(CC3)c4nc5ccccc5[nH]4)CC2
MMV396665	NA	MMV malaria box	0.18007	0.499584	1.03935	0.775316	0.818182	12.5											TSSA, 384	0	c1(sc(cc2c(c3CC2)c4ccc3)c4n1)NC(=O)c(cc5OC)cc(OC)c5OC
MMV665914	SJ000241478	MMV malaria box	0.187845	0.564251	1.03819	0.81459	0.912088	12.5											TSSA, 384	15	COc1ccccc1N2CCN(CC2)C(CNS(=O)(=O)c3ccc(Cl)cc3)c4cccnc4
MMV666069	TCMDC-124632	MMV malaria box	0.203315	0.495652	0.507779	0.49848	0.417582	12.5											TSSA, 384	1.1595	COc1ccc(CCN2CCC(CN(C)Cc3cnn(c3)c4ccccc4)CC2)cc1
MMV666070	TCMDC-124644	MMV malaria box	0.243094	0.572947	0.759547	0.759878	0.604396	12.5											TSSA, 384	1.32694	FC(F)(F)c1cccc(CNC2CCN(CC2)c3ccc(cc3)C(=O)NC4CCCC4)c1
MMV007875	GNF-Pf-376;TCMDC-124236	MMV malaria box	0.243094	0.524638	0.994342	1.04863	0.692308	12.5											TSSA, 384	1.22609	COc1ccc2nc(C)cc(Nc3ccc(Cl)cc3)c2c1
MMV007474	GNF-Pf-1034	MMV malaria box	0.25	0.465445	0.591588	0.528481	0.467532	12.5											TSSA, 384	0.997	COc1cc2CCN(C)C3Cc4ccc(Oc5cc(CC6N(C)CCc7cc(OC)c(OC)c(Oc1cc23)c67)ccc5O)cc4
MMV665881	TCMDC-124474	MMV malaria box	0.254371	0.498751	0.826323	0.946203	1.01299	12.5											TSSA, 384	0.330442	COc1ccc(CNC(=O)C2=CC3=C(N=C4C=CC=CN4C3=O)N(CCc5ccccc5)C2=N)cc1
MMV665785	GNF-Pf-5310;TCMDC-125856	MMV malaria box	0.256354	0.329469	0.48232	0.571429	0.461538	12.5											TSSA, 384	0.250503	CC(C)(C)c1ccc(O)c(CNC2CCCCC2)c1
MMV396704	NA	MMV malaria box	0.263112	0.577019	0.919946	1.03797	0.935065	12.5											TSSA, 384	0	c12c(ncnc1N(CC3)CCN3C)c4c(ccc(Cl)c4)[nH]2
MMV020549	TCMDC-125282	MMV malaria box	0.265193	0.505314	0.902405	0.954407	0.769231	12.5											TSSA, 384	0.778652	CC1CCN(Cc2ccc(NC(=O)c3cc4ccc5cccnc5c4[nH]3)cc2)CC1
MMV665894	TCMDC-124895	MMV malaria box	0.270979	0.454621	0.672999	0.800633	0.714286	12.5											TSSA, 384	0.906196	CC(=O)c1sc(NC(=O)Nc2ccc(C)cc2C)nc1C
MMV019758	TCMDC-124422	MMV malaria box	0.275138	0.57971	0.950495	0.899696	0.989011	12.5											TSSA, 384	0.993556	COc1ccc(cc1OC)C(=O)Nc2ccc3nc(cc(C)c3c2)N4CCCCC4
MMV665987	GNF-Pf-4816	MMV malaria box	0.291084	0.328893	0.578019	0.607595	0.74026	12.5											TSSA, 384	0.364	CCCCCCc1cc(O)c2C3=C(CCC(C)C3)C(=O)Oc2c1
MMV019762	TCMDC-124429	MMV malaria box	0.29458	0.595337	0.852103	1.03165	0.883117	12.5											TSSA, 384	0.801806	COc1cccc(c1)C(=O)Nc2ccc(cc2)c3nc4ccccc4[nH]3
MMV000561	SJ000071854	MMV malaria box	0.301657	0.753623	0.995757	0.954407	0.868132	12.5											TSSA, 384	4.0426	CCCN(CCC)CCCNC(=O)c1cc2c(nn(C)c2s1)c3ccc(OC)c(OC)c3
MMV020651	TCMDC-125390	MMV malaria box	0.301657	0.639614	1.14993	1.03951	1.04396	12.5											TSSA, 384	0.612909	Clc1ccc(Cl)c(c1)c2oc(cc2)C(=O)Nc3ccc(CN4CCOCC4)cc3
MMV665915	GNF-Pf-3531;TCMDC-123523	MMV malaria box	0.307182	0.564251	1.11457	0.887538	0.978022	12.5											TSSA, 384	0.212024	COc1ccc(cc1)c2nc(NC(=O)CS(=O)(=O)c3ccc(F)cc3)sc2C
MMV006882	GNF-Pf-4857	MMV malaria box	0.308566	0.590341	0.989145	1.02848	0.844156	12.5											TSSA, 384	0.826	CCOC(=O)c1cnc2ccc(Cl)cc2c1NCCCN(C)C
MMV666692	TCMDC-125662	MMV malaria box	0.309441	0.313072	0.621438	0.797468	0.636364	12.5											TSSA, 384	0.970292	CCCCCCc1cc2C=C(C(=O)Oc2cc1O)c3csc(C=Cc4ccccc4)n3
MMV665813	SJ000279506	MMV malaria box	0.309441	0.534555	0.990502	0.835443	0.87013	12.5											TSSA, 384	2.7659	CCOC(=O)c1cnc2ccc(OC)cc2c1NCc3ccccc3
MMV665888	TCMDC-125220	MMV malaria box	0.00331492	0.161353	0.434229	0.455927	0.461538	12.5											TSSA, 384	0.798516	Oc1ccccc1NC(=O)c2ccc(Oc3cccc(c3)C(=O)Nc4ccccc4O)cc2
MMV665929	GNF-Pf-4934	MMV malaria box	0.00662983	0.0541063	0.363508	0.422492	0.395604	12.5											TSSA, 384	0.72	CCCCNCC(O)(c1ccc(Cl)cc1)c2ccc(Cl)cc2
MMV009015	GNF-Pf-5152	MMV malaria box	0.00786713	0.0616153	0.359566	0.46519	0.38961	12.5											TSSA, 384	0.881	OC(COc1ccccc1C(=O)CCc2ccccc2)CN3CCCCC3
MMV000483	SJ000053546	MMV malaria box	0.0110497	0.122705	0.64215	0.851064	0.78022	12.5											TSSA, 384	1.8276	CCOc1cc2CCNC(c3cc(C)c(O)c(C)c3)c2cc1OCC
MMV667490	NA	MMV malaria box	0.0122378	0.230641	0.440977	0.547468	0.428571	12.5											TSSA, 384	0	C12=C(N=CN(CCCn(ccn3)c3)C1=N)Oc4c(ccc(cccc5)c45)C2c6ccc(OC)c(OC)c6
MMV666061	TCMDC-124635	MMV malaria box	0.0143646	0.0985507	0.445545	0.601824	0.615385	12.5											TSSA, 384	0.865109	COc1cccc(O)c1CN2CCC3(CCCN(Cc4ccc(F)cc4)C3)C2
MMV019780	TCMDC-124448	MMV malaria box	0.0165746	0.203865	0.455446	0.477204	0.351648	12.5											TSSA, 384	0.837578	Cc1cc(C)c2nc(sc2c1)N3CCC(CC3)C(=O)NCCCN4CCC(CC4)N5CCCCC5
MMV665820	SJ000290852	MMV malaria box	0.0165746	0.145894	0.512023	0.6231	0.56044	12.5											TSSA, 384	15	COc1ccc2C(=O)C=C(Oc2c1)C(Cl)(Cl)Cl
MMV665948	SJ000159330	MMV malaria box	0.0165746	0.0975845	0.599717	0.653495	0.736264	12.5											TSSA, 384	2.4589	Oc1ccccc1NC(=O)c2oc(cc2)c3ccc(Cl)cc3Cl
MMV666116	TCMDC-124620	MMV malaria box	0.0165746	0.161353	0.509194	0.656535	1.06593	12.5											TSSA, 384	0.679327	Oc1ccccc1CN2CCC3(CCCN(Cc4ccccc4F)C3)C2
MMV000604	SJ000092540	MMV malaria box	0.0192308	0.0832639	0.405699	0.515823	0.545455	12.5											TSSA, 384	5.2107	COc1ccc(cc1)C2=CC(=O)Oc3c4CN(Cc5ccc(F)cc5)COc4ccc23
MMV665809	SJ000292024	MMV malaria box	0.0201049	0.0915903	0.421981	0.594937	0.454545	12.5											TSSA, 384	1.4809	Oc1ccc(Br)cc1CN2CCN(Cc3ccc(Cl)cc3)CC2
MMV020912	TCMDC-125705	MMV malaria box	0.0201049	0.0666112	0.389417	0.512658	0.792208	12.5											TSSA, 384	1.03405	Cc1ccc(cc1NCc2cc(Cc3ccccc3)ccc2O)c4oc5ccccc5n4
MMV011795	GNF-Pf-3125;TCMDC-124458	MMV malaria box	0.0220994	0.102415	0.437058	0.534954	0.615385	12.5											TSSA, 384	0.744076	Oc1ccccc1CN2CCN(CC2)C(c3ccccc3)c4ccccc4
MMV665789	GNF-Pf-5245	MMV malaria box	0.0220994	0.120773	0.439887	0.574468	0.923077	12.5											TSSA, 384	0.592	CC(NCc1ccccc1)c2cc(Cl)ccc2O
MMV020654	TCMDC-125394	MMV malaria box	0.0243094	0.196135	0.598303	0.729483	0.582418	12.5											TSSA, 384	1.02318	CCC(O)c1ccc(Br)cc1NC(=O)c2cccc(Cl)c2
MMV008956	GNF-Pf-5254;TCMDC-124488	MMV malaria box	0.0243094	0.0956522	0.513437	0.723404	0.626374	12.5											TSSA, 384	0.362075	CCOc1cc2CCNC(c3cc(OC)c(O)cc3Cl)c2cc1OCC
MMV000304	SJ000026232	MMV malaria box	0.0244755	0.164863	0.443691	0.351266	0.584416	12.5											TSSA, 384	5.7238	CCOc1ccc(Nc2c3ccccc3nc4ccccc24)cc1
MMV001041	GNF-Pf-3259;SJ000201788	MMV malaria box	0.0253497	0.246461	0.664858	0.484177	0.441558	12.5											TSSA, 384	0.139915	OCCNc1nc(Nc2ccc(Cl)c(Cl)c2)nc3ccccc13
MMV000986	GNF-Pf-3723;SJ000180366	MMV malaria box	0.0262238	0.247294	0.796472	0.927215	0.74026	12.5											TSSA, 384	0.626275	c1(N(CC2)CCN2C)c3c(nc(Nc(ccc4O)cc4)n1)cccc3
MMV001049	SJ000210583	MMV malaria box	0.0320442	0.117874	0.492221	0.568389	0.648352	12.5											TSSA, 384	1.3455	CC(C)c1ccc(CNCC(O)c2ccccc2)cc1
MMV665928	GNF-Pf-4606;TCMDC-123502	MMV malaria box	0.0353591	0.0657005	0.377652	0.583587	0.615385	12.5											TSSA, 384	0.639084	CCC(C)NCC(O)(c1ccc(Cl)cc1)c2ccc(Cl)cc2
MMV006169	GNF-Pf-4180	MMV malaria box	0.0367133	0.210658	0.58616	0.563291	0.480519	12.5											TSSA, 384	0.1579	C(Nc1nc(Nc2ccccc2)nc3ccccc13)c4ccccc4
MMV006087	GNF-Pf-5623	MMV malaria box	0.0375691	0.294686	0.78925	0.726444	0.626374	12.5											TSSA, 384	0.00716	c(c(ccn1)NCCN(CC)CC)(ccc(Cl)c2)c12
MMV019127	TCMDC-123661	MMV malaria box	0.0375691	0.132367	0.572843	0.617021	0.659341	12.5											TSSA, 384	0.823273	CCN(Cc1ccccc1)C2CCN(Cc3cc(Br)ccc3O)CC2
MMV020500	TCMDC-125233	MMV malaria box	0.039779	0.290821	0.704385	0.87538	0.747253	12.5											TSSA, 384	0.0624009	CNCCCNc1ccnc2cc(Cl)ccc12
MMV396744	NA	MMV malaria box	0.039779	0.13913	0.661952	0.68693	0.769231	12.5											TSSA, 384	0	n1(CCc2ccccc2F)c3c(nc4c(cccc4)n3)c(C(=O)NCC(C)C)c1N
MMV396693	NA	MMV malaria box	0.039779	0.302415	0.595474	0.823708	1.03297	12.5											TSSA, 384	0	[n+]1(C)c2c(cccc2)nc(ccc(NCCO)c3)c13
MMV000481	SJ000053346	MMV malaria box	0.0402098	0.163197	0.53867	0.829114	0.922078	12.5											TSSA, 384	3.0106	CCOc1cc(cc(Cl)c1O)C2NCCc3cc(OCC)c(OCC)cc23
MMV000478	GNF-Pf-4603;SJ000053107	MMV malaria box	0.0410839	0.0882598	0.488467	0.531646	0.675325	12.5											TSSA, 384	0.40409	CCOc1cc2CCNC(c3cc(Cl)ccc3O)c2cc1OCC
MMV665812	SJ000209165	MMV malaria box	0.041958	0.177352	0.648575	0.702532	0.506494	12.5											TSSA, 384	2.1685	CCc1ccc(CNCC(O)c2ccccc2)cc1
MMV006558	GNF-Pf-4806	MMV malaria box	0.0441989	0.130435	0.5686	0.662614	0.615385	12.5											TSSA, 384	0.1918	Cc1cc(C)c2CN(Cc3ccccc3Cl)COc2c1
MMV666597	GNF-Pf-5687	MMV malaria box	0.0472028	0.138218	0.500678	0.601266	0.506494	12.5											TSSA, 384	2.123	CCCCCCc1cc2C=C(C(=Nc3ccccc3C)Oc2cc1O)c4nc5ccccc5[nH]4
MMV666060	TCMDC-124631	MMV malaria box	0.048951	0.0865945	0.364993	0.553797	0.779221	12.5											TSSA, 384	0.848637	COc1ccc(CN2CCCC(C2)C(=O)c3ccc(cc3)C(F)(F)F)c(O)c1
MMV019406	TCMDC-124003	MMV malaria box	0.0552486	0.1343	0.520509	0.662614	0.505495	12.5											TSSA, 384	0.038751	CCC1(C)CC(CCNCc2ccccc2O)(CCO1)c3ccc(C)cc3
MMV666109	SJ000217742	MMV malaria box	0.0585664	0.071607	0.404342	0.522152	0.649351	12.5											TSSA, 384	2.2902	CCOC(=O)C1(Cc2ccccc2)CCN(Cc3cccc(OC)c3O)CC1
MMV000443	SJ000043134	MMV malaria box	0.0611888	0.129059	0.451832	0.591772	0.467532	12.5											TSSA, 384	1.4909	CCOc1ccc2OCN(Cc3ccc(Cl)cc3)Cc2c1
MMV665831	GNF-Pf-5629;TCMDC-124066	MMV malaria box	0.0640884	0.128502	0.319661	0.516717	0.406593	12.5											TSSA, 384	0.26741	CCOC(=O)c1c(NC(=O)c2ccccc2)sc3c(O)c(CN(CC)CC)ccc13
MMV665797	TCMDC-124192	MMV malaria box	0.0646853	0.155704	0.545455	0.411392	0.324675	12.5											TSSA, 384	0.639573	CCCCOC(=O)c1ccc(Nc2cc(C)nc3ccc(OC)cc23)cc1
MMV665944	SJ000147325	MMV malaria box	0.0655594	0.0974188	0.36228	0.56962	0.493506	12.5											TSSA, 384	1.0947	COc1ccc(CN2CCN(Cc3ccccc3)CC2)c(O)c1
MMV396736	NA	MMV malaria box	0.0685083	0.0647343	0.468175	0.650456	0.56044	12.5											TSSA, 384	0	n(CC(CNCC1CCCO1)O)(c2c3cc(Cl)cc2)c4c3cc(Cl)cc4
MMV008455	GNF-Pf-4741	MMV malaria box	0.0690559	0.0974188	0.488467	0.550633	0.519481	12.5											TSSA, 384	1.108	COc1ccc(cc1)C2C(C(=O)Nc3cccc(OC)c3)c4ccccc4C(=O)N2C5CCCCC5
MMV006455	GNF-Pf-5523;TCMDC-125708	MMV malaria box	0.0828729	0.174879	0.459689	0.592705	0.516484	12.5											TSSA, 384	0.36508	CCCN(CCC)CC(O)COc1ccccc1C(=O)Nc2ccccc2
MMV396717	NA	MMV malaria box	0.083042	0.289759	0.599729	0.664557	0.675325	12.5											TSSA, 384	0	c([nH]nc1c2c(O)cc(C)c(Cl)c2)(C3=O)c1C(c4ccccc4F)N3CCc(cc5)ccc5OC
MMV665806	SJ000113184	MMV malaria box	0.0939227	0.217391	0.643564	0.765957	0.923077	12.5											TSSA, 384	0.5273	CC1CCCCC1NCC(O)Cn2c(C)c(C)c3ccccc23
MMV019017	TCMDC-123535	MMV malaria box	0.104972	0.0937198	0.407355	0.510638	0.428571	12.5											TSSA, 384	0.0519634	n(CC(CNCCOC)O)(c1c2cc(Cl)cc1)c3c2cc(Cl)cc3
MMV396723	NA	MMV malaria box	0.115385	0.2806	0.848033	0.886076	0.753247	12.5											TSSA, 384	0	N1(CC(=O)c(ccc(Cl)c2Cl)c2)c3c(cccc3)N(CCN4CCCCC4)C1=N
MMV000442	SJ000043130	MMV malaria box	0.119755	0.19234	0.385346	0.632911	0.441558	12.5	*0.5527	*0.04125			*10	*0			*10	*0	TSSA, 384; *1-step, 1536	0.2551	CC(C)(C)c1ccc2OCN(Cc3ccc(Cl)cc3)Cc2c1
MMV665841	GNF-Pf-4824;TCMDC-124226	MMV malaria box	0.133702	0.295652	0.649222	0.826748	0.637363	12.5											TSSA, 384	0.554087	CCCc1cc(O)c2C3=C(CN(C)CC3)C(=O)Oc2c1
MMV006513	GNF-Pf-4540	MMV malaria box	0.145105	0.219817	0.609227	0.686709	0.675325	12.5											TSSA, 384	0.086	C(Cc1c[nH]c2ccccc12)Nc3c4ccccc4nc5ccccc35
MMV665817	SJ000174715	MMV malaria box	0.220994	0.27343	0.615276	0.665653	0.461538	12.5											TSSA, 384	4.4176	CC(C)(C)CC(C)(C)NCC(O)COc1ccc2CCCc2c1
MMV396632	NA	MMV malaria box	0.230939	0.272464	0.793494	0.917933	0.714286	12.5											TSSA, 384	0	c1(OCC)c(OC)cc(cc1Cl)CN([H])CC(O)c2ccccc2
MMV000570	SJ000077572	MMV malaria box	0.237569	0.256039	0.705799	0.826748	0.945055	12.5											TSSA, 384	0.7325	CCc1ccc(Nc2cc(C)c3ccc(O)cc3n2)cc1
MMV020788	TCMDC-125554	MMV malaria box	0.274033	0.296618	0.637907	0.817629	0.769231	12.5											TSSA, 384	0.278743	Oc1ccccc1CNCC23CC4CC(CC(C4)C2)C3
MMV011436	GNF-Pf-2300	MMV malaria box	0.277972	0.223147	0.472185	0.503165	0.428571	12.5											TSSA, 384	2.63	CC(C)(C)c1ccc(cc1)C2CC(=C3C(N(C(=O)c4ccccc4Cl)c5ccccc5N=C3C2)c6ccc(F)cc6)O
MMV396770	NA	MMV malaria box	0	0.00749376	0.275441	0.515823	0.376623	12.5											TSSA, 384	0	c(n1)(nc(NNC(=O)c(cc2)ccc2)cc1N(CCC3)C3)N(C4)CCC4
MMV396663	NA	MMV malaria box	0.00961538	0.0407993	0.260516	0.417722	0.350649	12.5											TSSA, 384	0	c1(C(c(cccn2)c2)N3CCC(CC3)Cc4ccccc4)c(C)c(C)sc1NC(=O)c5ccco5
MMV666604	TCMDC-124109	MMV malaria box	0.0358392	0.05995	0.196744	0.468354	0.480519	12.5											TSSA, 384	1.26272	CCOC(=O)C1=C(C)N=C2SC(=Cc3ccccc3O)C(=O)N2C1c4ccc(OC)c5ccccc45
MMV665826	GNF-Pf-5336;TCMDC-125424	MMV malaria box	0.0585635	0.129469	0.251768	0.604863	0.362637	12.5											TSSA, 384	0.0796088	COc1cccc(NC(=O)Cn2c(C)c(C#N)c3ccccc23)c1
MMV666124	TCMDC-124545	MMV malaria box	0.102273	0.308077	0.308005	0.620253	0.584416	12.5											TSSA, 384	1.12565	CC(=O)c1ccc(NC(=O)CSc2nc(ns2)c3ccccc3Cl)cc1
MMV665902	TCMDC-125140	MMV malaria box	0.0132597	0.0560386	0.132956	0.267477	0.340659	12.5											TSSA, 384	1.13553	OC(CN1C(=N)N(CCN2CCCCC2)c3ccccc13)c4cccc(Br)c4
MMV085583	GNF-Pf-5533	MMV malaria box	0.0364641	0.0251208	0.0919378	0.218845	0.428571	12.5											TSSA, 384	0.1072	CCCCCC(=O)N1C(C2=C(O)CC(CC2=Nc3ccccc13)c4ccc(OC)c(OC)c4)c5ccc(cc5)C(F)(F)F
MMV665878	TCMDC-125133	MMV malaria box	0.0552486	0.021256	0.0735502	0.285714	0.340659	12.5											TSSA, 384	0.266334	COc1cccc(NC(=O)[C@H](C(C)C)N2C(=O)Nc3ccccc3C2=O)c1
MMV665971	TCMDC-124112;SJ000154494	MMV malaria box	0.0559441	0.0965862	0.137042	0.170886	0.415584	12.5	*0.74557	*0.11636			*10	*0			*10	*0	TSSA, 384; *1-step, 1536	0.746141	CCOC(=O)C1=C(C)N=C2SC(=Cc3cc(Cl)ccc3O)C(=O)N2C1c4ccc(OC)cc4
MMV665805	SJ000091710	MMV malaria box	0.0618785	0.0772947	0.0678925	0.221884	0.626374	12.5											TSSA, 384	0.0619	CCOc1ccc(cc1OCC)c2nonc2NC(=O)c3cccc(C)c3
MMV008160	GNF-Pf-3586	MMV malaria box	0.178322	0.0874271	0.272727	0.294304	0.350649	12.5											TSSA, 384	1.144	CN1C=C(C(c2ccccc12)c3c[nH]c4ccccc34)c5ccc6ccccc6n5
MMV011895	GNF-Pf-3264	MMV malaria box	0.000874126	0.0108243	0.027137	0.0253165	0	12.5	0.72785	0.35366			1.28653	0.36611			9.10653	4.79909	TSSA, 384	0.2884	Nc1ccc(cc1)c2nc3cc(Oc4ccc(Oc5ccc6[nH]c(nc6c5)c7ccc(N)cc7)cc4)ccc3[nH]2
MMV000753	GNF-Pf-1410;TCMDC-125639;SJ000113745	MMV malaria box	0.000874126	0	0	0	0.012987	12.5	1.9001	0.17451			2.44021	0.76932			6.28444	6.37253	TSSA, 384	3.31113	Oc1ccc(cc1)c2nc(c3ccc4oc5ccc(cc5c4c3)c6[nH]c(nc6c7ccccc7)c8ccc(O)cc8)c([nH]2)c9ccccc9
MMV020243	TCMDC-124961	MMV malaria box	0.00262238	0.0266445	0.138399	0.028481	0	12.5	0.89854	0.17738			1.05832	0.1436			7.84795	1.94866	TSSA, 384	0.134259	n1c(N(C)C)cc(C)nc1Nc(cc2)ccc2NC(=O)Nc3ccccc3
MMV000788	SJ000117455	MMV malaria box	0.00331492	0.0328502	0.029703	0.0243161	0.010989	12.5	3.94513	1.23278			4.84356	0.8617			6.55674	1.57966	TSSA, 384	0.9409	CC(C)OCc1cc(CN2CCN(CC2)c3cccc(Cl)c3)c(O)c4ncccc14
MMV666689	TCMDC-124127	MMV malaria box	0.00437063	0.0499584	0.233379	0.142405	0	12.5	2.35841	0.08499			6.86982	1.13114			11.5083	1.40248	TSSA, 384	1.11704	COc1ccc(Nc2nc(NN=Cc3ccc(O)cc3)nc(Nc4ccc(cc4)[N+](=O)[O-])n2)cc1
MMV011438	GNF-Pf-4836	MMV malaria box	0.00524476	0.00499584	0.0149254	0	0	12.5	1.38131; *1.11958	0.12722; *0.1159			1.65672; *2.42837	0.03668; *0.61963			4.41293; *4.22494	0.55493; *0.60895	TSSA, 384; *1-step, 1536	0.332	COC(=O)c1ccc(cc1)C2N(C(=O)c3ccccc3)c4ccccc4N=C5CC(CC(=C25)O)c6ccc(F)cc6
MMV666080	GNF-Pf-4651;TCMDC-123701	MMV malaria box	0.00552486	0.0289855	0.0452617	0.103343	0.0769231	12.5	2.48799	0.49775			5.33828	0.71838			2.90968	1.69064	TSSA, 384	0.533043	Oc1c(ccc2cccnc12)C(NC(=O)c3ccccc3)c4ccccc4
MMV665807	SJ000010289	MMV malaria box	0.00552486	0.00676329	0.0183876	0.0668693	0.10989	12.5	10.1	3.30683			12.5	0			12.5	0	TSSA, 384	0.9733	Oc1ccc(Cl)cc1C(=O)Nc2cccc(c2)C(F)(F)F
MMV000248	TCMDC-124062;SJ000018645	MMV malaria box	0.00552486	0.0570048	0.0608204	0.0851064	0.120879	12.5	1.19962; *1.05807	0.001457; *0.02639			2.36662; *3.07449	0.25995; *0.533			1.96837; *3.69965	0.28866; *0.17316	TSSA, 384; *1-step, 1536	0.785067	CCN(CC)CCN1C(=N)N(CC(O)c2ccc(Cl)c(Cl)c2)c3ccccc13
MMV666125	GNF-Pf-119	MMV malaria box	0.00611888	0.00166528	0.0705563	0.196203	0.233766	12.5	0.62394; *0.09395	0.04046; *0.0677			0.72032; *1.34203	0.09559; *0.25934			2.32202; *6.15358	0.3187; *0.56911	TSSA, 384; *1-step, 1536	2.844	CC1=C(CC(=O)c2cccc(c2)[N+](=O)[O-])C(=O)c3ccccc3C1=O
MMV084940	GNF-Pf-34	MMV malaria box	0.00883978	0.0057971	0.0707214	0.109422	0.010989	12.5	0.71588	0.15062			1.0811	0.06514			4.80738	0.90216	TSSA, 384	1.578	C1(=NC(C)(Cc(cc(OC)c(OC)c2)c23)C)C3=NNC1=O
MMV006427	GNF-Pf-4758	MMV malaria box	0.00883978	0.00676329	0.0212164	0.130699	0.021978	12.5	7.43199	7.16725			2.52016	0.07162			2.23762	0.71199	TSSA, 384	0.113	COc1cc(OC)c(cc1Cl)N(C)C(=O)c2cc3CS(=O)(=O)c4ccccc4c3s2
MMV666023	GNF-Pf-4095	MMV malaria box	0.00883978	0.010628	0.0579915	0.148936	0.208791	12.5	7.09704	3.47429			9.30103	4.52403			12.5	0	TSSA, 384	2.734	C(c1ccccc1)n2c(N=Nc3c(Nc4ccccc4)ccc5ccccc35)nc6ccccc26
MMV000787	SJ000117451	MMV malaria box	0.00961538	0.0224813	0.0244233	0.0126582	0	12.5	3.66826	0.27552			4.81588	0.20559			4.57465	0.19262	TSSA, 384	1.0963	CCCOCc1cc(CN2CCN(CC2)c3cccc(Cl)c3)c(O)c4ncccc14
MMV665864	GNF-Pf-14	MMV malaria box	0.0157343	0.0424646	0.222524	0.117089	0.0649351	12.5	12.34	0.2262			7.59484	6.93694			12.5	0	TSSA, 384	2.157	CCCCNc1nc(NC(C)(C)C)nc(NC(C)(C)C)n1
MMV019918	TCMDC-124617	MMV malaria box	0.0165746	0.0135266	0.00990099	0.0151976	0.032967	12.5	0.7157; *1.26351	0.24649; *0.14474			0.82965; *0.57573	0.05419; *0.06943			0.74943; *1.46269	0.15752; *0.29609	TSSA, 384; *1-step, 1536	1.50511	Clc1cc(Br)ccc1c2oc(CNCC3CCNCC3)cc2
MMV665794	TCMDC-124162	MMV malaria box	0.0174825	0.0233139	0.0149254	0.00632911	0.0649351	12.5	1.66176	1.86971			3.51318	0.53526			4.73296	2.45119	TSSA, 384	0.13716	FC(F)(F)c1cccc(Nc2nc3ccccc3nc2Nc4cccc(c4)C(F)(F)F)c1
MMV666687	GNF-Pf-4689	MMV malaria box	0.0174825	0.0391341	0.157395	0.120253	0.0909091	12.5	2.26368	0.15669			3.21293	0.58242			3.43453	2.27803	TSSA, 384	0.2796	COc1cc(cc(OC)c1OC)C(=O)ON=C(N)Cc2cccc3ccccc23
MMV085203	GNF-Pf-4450	MMV malaria box	0.0187845	0.0202899	0.029703	0.0699088	0.0879121	12.5	2.02479	1.1483			5.5471	2.79234			2.86468	0.30411	TSSA, 384	0.02802	COc1ccccc1N=C2C(=O)c3ccccc3C(=C2N4CCCCC4)O
MMV007224	GNF-Pf-2233;TCMDC-125776	MMV malaria box	0.0192308	0.00915903	0.0203528	0.0221519	0.103896	12.5	1.58223	0.10245			3.79662	0.85653			4.80129	0.41578	TSSA, 384	0.809078	Brc1ccc(Nc2nc3ccccc3nc2Nc4ccc(Br)cc4)cc1
MMV665943	GNF-Pf-4694;TCMDC-123486;SJ000110765	MMV malaria box	0.0227273	0.00832639	0.0203528	0.0126582	0	12.5	9.12483	4.77321			10.0753	3.17465			11.0463	2.05589	TSSA, 384	0.242705	Nc1ccc(cc1)c2nc3cc(Cc4ccc5[nH]c(nc5c4)c6ccc(N)cc6)ccc3[nH]2
MMV666054	TCMDC-125549	MMV malaria box	0.0262238	0.0341382	0.0814111	0.136076	0.0779221	12.5	5.34519	3.94358			12.5	0			12.5	0	TSSA, 384	0.499444	COc1ccc(cc1)C(=O)NC(c2ccc(Cl)cc2Cl)c3cc(Cl)c4cccnc4c3O
MMV396749	NA	MMV malaria box	0.0265193	0.00483092	0.0169731	0.0607903	0.032967	12.5	1.0241	0.51068			1.38456	0.2122			1.35433	0.91299	TSSA, 384	0	C12(Nc(cccc3)c3c4n1c5c(cccc5)n4)C(=O)Nc(ccc(OC)c6)c26
MMV000720	TCMDC-125558;SJ000112364	MMV malaria box	0.0270979	0.0149875	0.0203528	0.00316456	0	12.5	4.17338	0.55826			6.13057	0.72423			5.92871	0.31641	TSSA, 384	0.86436	Cc1ccnc(NC(c2cccc(OCc3ccccc3)c2)c4ccc5cccnc5c4O)c1
MMV019266	TCMDC-123835	MMV malaria box	0.0276243	0.0135266	0.0353607	0.0820669	0.0659341	12.5	5.45616; *0.9349	1.62159; *0.21352			7.33379; *1.37181	0.73649; *0.20988			3.74948; *1.7432	0.2832; *0.20622	TSSA, 384; *1-step, 1536	0.255057	Cc1sc2ncnc(Sc3nc4ccccc4[nH]3)c2c1C
MMV019690	TCMDC-124340	MMV malaria box	0.0297203	0.0183181	0.0203528	0.0221519	0.0519481	12.5	3.41056	0.58968			1.9362	0.59298			3.42782	1.15765	TSSA, 384	0.776499	COc1ccc(cc1CN2CCN(CC2)c3ccc(F)cc3)C4NCCc5c4[nH]c6ccccc56
MMV396794	NA	MMV malaria box	0.0309392	0.0309179	0.0664781	0.18845	0.10989	12.5	2.63257	0.11417			3.6068	0.01699			3.4886	0.06713	TSSA, 384	0	c1(Cl)c(ccc(Cl)c1)OCC(O)CNC(C)(C)CC(C)(C)C
MMV006303	GNF-Pf-5177	MMV malaria box	0.0323427	0.0591174	0.105834	0.0474684	0.038961	12.5	0.72001	0.01174			10.7064	2.53648			5.81754	1.58795	TSSA, 384	0.02859	c1(c(ccn2)NCCN(CC)CC)c2cc(cccc3)c3c1
MMV000662	SJ000101287	MMV malaria box	0.0342541	0.00869565	0.0353607	0.215805	0.0549451	12.5	1.75326	0.08376			2.58194	0.17396			3.32448	0.15558	TSSA, 384	0.1021	COc1ccc(NC(=O)C2C(N(CC(C)C)C(=O)c3ccccc23)c4cccs4)cc1
MMV396797	NA	MMV malaria box	0.0342541	0.00676329	0.0325318	0.0942249	0.0769231	12.5	2.19831:*5.43451	0.45064:*0.47001			3.93438; *2.09421	0.93309; *0.42379			1.43109; *3.47667	0.37153; *0.17492	TSSA, 384; *1-step, 1536	0	n1(nc(C)c2c3ccc(OC)c(OC)c3)c2ncc(C#N)c1N
MMV665803	TCMDC-125450	MMV malaria box	0.0342541	0.120773	0.142857	0.297872	0.230769	12.5											TSSA, 384	0.956426	CCOc1cc(Cl)c(cc1OCC)C(C)NC(=O)c2cccc(OC)c2
MMV009063	GNF-Pf-3683;TCMDC-124168	MMV malaria box	0.0353591	0.0492754	0.178218	0.276596	0.197802	12.5											TSSA, 384	0.483099	OC(CNC1CCCCC1)Cn2c3ccccc3c4ccccc24
MMV667491	NA	MMV malaria box	0.0367133	0.0482931	0.0339213	0.0316456	0	12.5	1.30756; *0.98021	0.42017; *0.0694			0.8915, *0.66674	0.05756; *0.10069			1.39065; *0.59639	0.39916; *0.08494	TSSA, 384; *1-step, 1536	0	C12=C(N=CN(CCCN(C)C)C1=N)Oc3c(ccc(cccc4)c34)C2c5ccc(OC)cc5
MMV000760	SJ000114056	MMV malaria box	0.0375874	0.0566195	0.0352782	0.0253165	0.025974	12.5	3.95874	0.44309			12.2	0.31183			12.5	0	TSSA, 384	3.7605	Oc1c(CN2CCN(CC2)c3ccccc3F)cc(Br)c4cccnc14
MMV000356	SJ000032458	MMV malaria box	0.0384615	0.0899251	0.0786974	0.196203	0.272727	12.5											TSSA, 384	1.3986	c1(cc(Br)ccc1O)CN(CC2)CCN2Cc3cccc(F)c3
MMV006429	GNF-Pf-5537	MMV malaria box	0.038674	0.0193237	0.0636492	0.18845	0.0879121	12.5	1.93277	0.5815			2.8079	0.9263			4.03914	1.35773	TSSA, 384	0.0856	CC(C)CN1C(C(C(=O)Nc2cc(C)on2)c3ccccc3C1=O)c4cccs4
MMV665953	SJ000146666	MMV malaria box	0.040884	0.0309179	0.0834512	0.170213	0.164835	12.5	5.76794	0.0453			12.5	0			12.5	0	TSSA, 384	5.406	Fc1ccc(NC(=O)Nc2ccc(Cl)c(Cl)c2)cc1Cl
MMV006656	GNF-Pf-3904	MMV malaria box	0.041958	0.0216486	0.0420624	0.161392	0.116883	12.5	4.25593	3.42244			2.42018	0.41905			10.4862	2.84801	TSSA, 384	0.913	CCOC(=O)C1=CN(C)C=C(C1c2cc(Br)c(OCC)c(OC)c2)C(=O)OCC
MMV665852	GNF-Pf-2903	MMV malaria box	0.0437063	0.0241465	0.0352782	0.0917722	0.103896	12.5	6.60284	1.46629			6.0011	2.93888			8.73823	0.64342	TSSA, 384	1.028	Clc1ccc(NC(=O)Nc2ccc(Cl)c(Cl)c2)cc1Cl
MMV000642	GNF-Pf-5511;SJ000101241	MMV malaria box	0.0453039	0.00483092	0.0636492	0.240122	0.10989	12.5	1.5382	0.05411			2.49156	0.27681			3.12188	0.29539	TSSA, 384	0.0914012	COc1ccc(NC(=O)C2C(N(CC(C)C)C(=O)c3ccccc23)c4cccs4)cc1Cl
MMV006172	GNF-Pf-3427;TCMDC-123912	MMV malaria box	0.0453039	0.00289855	0.0523338	0.145897	0.120879	12.5	0.33712	0.01741			0.92357	0.2111			1.59534	0.24314	TSSA, 384	0.0567064	CN1CCN(CC1)c2ccc(Nc3c4ccccc4nc5ccccc35)cc2
MMV000848	SJ000130653	MMV malaria box	0.0475138	0.0782609	0.181047	0.285714	0.21978	12.5											TSSA, 384	1.0825	OC(CNC1CCCC1)Cn2c3ccccc3c4ccccc24
MMV006962	GNF-Pf-364	MMV malaria box	0.0480769	0.00582848	0.0176391	0.00316456	0	12.5	2.43363	0.06717			1.98199	0.41202			6.19394	0.20013	TSSA, 384	0.993	Clc1ccc(cc1)C(=O)Nc2ccc(cc2)c3nc4cc(NC(=O)c5ccc(Cl)cc5)ccc4[nH]3
MMV007273	GNF-Pf-2782	MMV malaria box	0.0506993	0.0441299	0.0529172	0.0221519	0.0779221	12.5	1.8225	0.21947			3.7813	1.91252			9.40776	4.37309	TSSA, 384	1.278	COc1cc(cc(OC)c1O)c2nc(c3ccc(Sc4ccccc4)cc3)c([nH]2)c5ccccc5
MMV006787	GNF-Pf-4600	MMV malaria box	0.0506993	0.0691091	0.0705563	0.193038	0.0779221	12.5	2.30306	0.283			3.12193	0.12781			3.7132	0.54216	TSSA, 384	0.2009	CC(C)CCNCC(O)Cn1c2ccccc2c3ccccc13
MMV666079	GNF-Pf-4791	MMV malaria box	0.0541958	0.00499584	0.0230665	0.00316456	0.025974	12.5	1.5547	0.4876			1.59809	0.12709			5.45654	0.72654	TSSA, 384	0.431	Cc1ccc2cc3c(N)c4c(C)ccc(C)c4nc3nc2c1
MMV019881	TCMDC-124568	MMV malaria box	0.0629371	0.0649459	0.0393487	0.0474684	0.012987	12.5	0.3865; *3.04751	0.08222; *3.2783			0.74091; *8.40772	0.03133; *1.57653			1.502; *0.72145	0.19623; *0.14071	TSSA, 384; *1-step, 1536	1.03857	O=C(NC1CCN(Cc2ccccc2)CC1)c3cc(cc(c3)C(=O)NC4CCN(Cc5ccccc5)CC4)C(=O)NC6CCN(Cc7ccccc7)CC6
MMV000448	GNF-Pf-2110;TCMDC-124266;SJ000044378	MMV malaria box	0.0662983	0.0164251	0.0834512	0.200608	0.230769	12.5	*1.1953	*0.11294			*5.35585	*0.612			*4.65164	*0.39389	TSSA, 384; *1-step, 1536	0.0327104	CN(C)CCCNc1c2ccccc2nc3ccccc13
MMV007092	GNF-Pf-2381	MMV malaria box	0.076049	0.114072	0.132972	0.10443	0.0519481	12.5	12.5	0			12.5	0			12.5	0	TSSA, 384	1.372	CCOc1ccc(CN2CCN(CC(O)COc3ccc(OCC(O)CN4CCN(Cc5ccc(OCC)cc5)CC4)cc3)CC2)cc1
MMV000445	SJ000043204	MMV malaria box	0.0786713	0.0424646	0.082768	0.148734	0.0779221	12.5	5.54034	0.57081			6.12494	1.23472			3.58666	1.07337	TSSA, 384	1.9692	CCCCCCN1C(=N)N(CC(O)COc2cccc(C)c2)c3ccccc13
MMV665909	SJ000232807	MMV malaria box	0.080663	0.130435	0.1471	0.158055	0.0989011	12.5											TSSA, 384	4.5278	Brc1ccccc1C(=O)Nc2nc(cs2)c3ccccn3
MMV007113	GNF-Pf-4075	MMV malaria box	0.0839161	0.0541216	0.0542741	0.123418	0.0909091	12.5	12.5	0			12.5	0			12.5	0	TSSA, 384	0.678	c1ccc(cc1)C2=Nc3ccccc3N=C(c4ccccc4)c5ccccc25
MMV666022	GNF-Pf-3837	MMV malaria box	0.11014	0.0824313	0.166893	0.240506	0.220779	12.5											TSSA, 384	2.369	COc1ccc(cc1)C(=O)NC(c2ccccc2Cl)c3cc(Cl)c4cccnc4c3O
MMV665969	SJ000128995	MMV malaria box	0.116259	0.0582848	0.0814111	0.246835	0.038961	12.5	2.7694	0.22519			8.84982	3.01777			9.70845	3.94785	TSSA, 384	15	COc1cccc(c1)C(=O)NC(c2ccc(C)cc2)c3cc(Cl)c4cccnc4c3O
MMV665882	TCMDC-124074	MMV malaria box	0.116259	0.0915903	0.122117	0.167722	0.12987	12.5	*0.17956	*0.03614			*1.47736	*0.13615			*0.98363	*0.02185	TSSA, 384; *1-step, 1536	0.337088	OC(CNC1CCCCC1)Cn2c3ccc(I)cc3c4cc(I)ccc24
MMV306025	NA	MMV malaria box	0.150276	0.284058	0.103253	0.0364742	0.043956	12.5											TSSA, 384	0	C1(=NC(N(C)C2=O)=O)C2=NC(=NN1CC)c3ccc(C(=O)OC)cc3
MMV665941	SJ000140980	MMV malaria box	0.156906	0.0202899	0.0947666	0.0607903	0.10989	12.5	2.87599; *0.3881	1.90059; *0.03509			1.15125; *2.27065	0.25904; *0.75068			0.87299; *1.04359	0.16185; *0.04004	TSSA, 384; *1-step, 1536	0.6195	CN(C)c1ccc(cc1)C(O)(c2ccc(cc2)N(C)C)c3ccc(cc3)N(C)C
MMV019555	TCMDC-124183	MMV malaria box	0.166084	0.0216486	0.0447761	0.0537975	0.0519481	12.5	1.08936	0.03886			3.99425	0.43783			2.19578	0.80467	TSSA, 384	0.195762	C(CCCNc1c2CCCCc2nc3ccccc13)CCNc4c5CCCCc5nc6ccccc46
MMV007907	GNF-Pf-3677	MMV malaria box	0.19337	0.22029	0.108911	0.173252	0.120879	12.5											TSSA, 384	0.407	Cc1ccc(Nc2nc(cs2)c3ccccn3)cc1
MMV665980	GNF-Pf-4228	MMV malaria box	0.23951	0.184013	0.0868385	0.107595	0.246753	12.5	*10	*0			*9.34957	*3.23675			*6.61247	*1.10023	TSSA, 384; *1-step, 1536	0.2108	OC1CCCCC1C2(CCCCC2)NC(=S)Nc3ccccc3
MMV001246	SJ000262313	MMV malaria box	0.241989	0.180676	0.321075	0.361702	0.131868	12.5											TSSA, 384	6.8236	CSc1ccccc1C(=O)Nc2nc(cs2)c3ccccn3
MMV667492	NA	MMV malaria box	0.00786713	0.0183181	0.309362	0.455696	0.233766	12.5											TSSA, 384	0	C1(N(C)N=O)=C(NC2CCCCC2)C(=O)c(cccc3)c3C1=O
MMV000963	GNF-Pf-3570;SJ000171111	MMV malaria box	0.0331492	0.107246	0.561528	0.592705	0.285714	12.5											TSSA, 384	0.212513	n1c(NCc2ccccc2)c3c(cccc3)nc1Nc(cc4)ccc4OC
MMV011832	GNF-Pf-2551	MMV malaria box	0.0375874	0.182348	0.511533	0.462025	0.272727	12.5											TSSA, 384	0.652	Oc1ccc2ccccc2c1CNc3nc4ccccc4[nH]3
MMV666686	GNF-Pf-4558	MMV malaria box	0.0445804	0.120733	0.298507	0.373418	0.194805	12.5											TSSA, 384	0.352	COc1ccccc1C(=O)ON=C(N)Cc2cccc3ccccc23
MMV020750	TCMDC-125505	MMV malaria box	0.0445804	0.247294	0.358209	0.531646	0.220779	12.5											TSSA, 384	0.774096	COc1cc(cc(OC)c1O)c2nc(c3ccccc3)c([nH]2)c4ccccc4
MMV006203	GNF-Pf-4431	MMV malaria box	0.0508287	0.403865	0.536068	0.495441	0.131868	12.5											TSSA, 384	0.0441	Cc1cc(NCCN2CCCCC2)c3ccc4ccccc4c3n1
MMV000839	SJ000128054	MMV malaria box	0.0629371	0.0657785	0.17232	0.341772	0.25974	12.5											TSSA, 384	3.7561	OC(CNCc1ccccc1)Cn2c3ccccc3c4ccccc24
MMV396669	NA	MMV malaria box	0.0734266	0.050791	0.260516	0.344937	0.12987	12.5											TSSA, 384	0	n1c(cc(C)nc1Nc(cc2)ccc2NC(CCc3ccccc3)=O)N4CCCC4
MMV000444	SJ000043202	MMV malaria box	0.0987762	0.0949209	0.320217	0.458861	0.220779	12.5											TSSA, 384	2.6504	CCCCCN1C(=N)N(CC(O)COc2cccc(C)c2)c3ccccc13
MMV396719	NA	MMV malaria box	0.112707	0.0985507	0.19802	0.465046	0.153846	12.5											TSSA, 384	0	n1(c2c(cccc2)n3)c3c4c(cccc4)NC1(C)c5cccc(OC)c5
MMV007041	GNF-Pf-4363	MMV malaria box	0.168706	0.29975	0.317503	0.231013	0.0519481	12.5											TSSA, 384	0.975	Cc1ccc2c(C)nc(Nc3nc(C)cc(n3)c4ccccc4)nc2c1
MMV396715	NA	MMV malaria box	0.183425	0.109179	0.298444	0.49848	0.0659341	12.5											TSSA, 384	0	n1(c2c(cccc2)n3)c3c4c(cccc4)NC1(C)c5ccccc5
MMV020505	TCMDC-125238	MMV malaria box	0.201923	0.37552	0.375848	0.338608	0.103896	12.5											TSSA, 384	0.801795	CN(C)CCCNCc1oc(cc1)c2ccc(F)c(Cl)c2
MMV007363	GNF-Pf-5088	MMV malaria box	0.241259	0.491257	0.914518	0.93038	1.14286	12.5											TSSA, 384	0.2833	Clc1ccc2c(ccnc2c1)N3CCCC3
MMV020660	TCMDC-125401	MMV malaria box	0.269613	0.206763	0.50495	0.683891	0.186813	12.5											TSSA, 384	0.875822	COc1ccc(cc1OC)c2nonc2NC(=O)c3cccc(Cl)c3
MMV007181	GNF-Pf-5460	MMV malaria box	0.332168	0.199001	0.468114	0.487342	0.480519	12.5											TSSA, 384	0.0736	Cc1cc(Nc2ccc(OCc3ccccc3)cc2)nc4cc(O)ccc14
MMV006764	GNF-Pf-4926	MMV malaria box	0.343531	0.243131	0.352782	0.379747	0.649351	12.5											TSSA, 384	0.2925	CCOc1c(Br)cc(cc1OC)C2C(=CN(C)C=C2C(=O)OC)C(=O)OC
MMV009085	GNF-Pf-3184	MMV malaria box	0.363636	0.260616	0.203528	0.167722	0.181818	12.5											TSSA, 384	0.354	OCCCCN1C(=O)c2ccc3C(=O)N(CCCCO)C(=O)c4ccc(C1=O)c2c34
MMV007564	GNF-Pf-4877;TCMDC-124400	MMV malaria box	0.59337	0.288889	0.544554	0.544073	0.307692	12.5											TSSA, 384	0.529075	Cc1ccc(Cn2c(nc3ccccc23)N4CCC(CC4)C(=O)NCc5cccs5)cc1
MMV665949	SJ000299520	MMV malaria box	0.596154	0.300583	0.740841	0.756329	0.584416	12.5											TSSA, 384	2.4733	Oc1ccc(cc1)C(=C(Cl)Cl)c2ccc(O)cc2
MMV019741	TCMDC-124399	MMV malaria box	0.741259	0.378018	0.438263	0.341772	0.220779	12.5											TSSA, 384	0.937906	Cc1ccc(C)c(Cn2c(nc3ccccc23)N4CCC(CC4)C(=O)NCc5cccs5)c1
MMV007591	GNF-Pf-877	MMV malaria box	0.811189	0.697752	0.548168	0.417722	0.116883	12.5	5.01594	2.44648			5.30085	0.90432			1.30625	0.39606	TSSA, 384	1.121	COc1ccc(cc1)C(=O)C(CCC(CNC(C)(C)C)C(=O)c2ccc(OC)cc2)CNC(C)(C)C
MMV000326	SJ000029230	MMV malaria box	0.325175	0.503747	0.803256	0.829114	0.857143	12.5											TSSA, 384	0.8787	Cc1ccc2nc(C)cc(Nc3cccc(c3)C(F)(F)F)c2c1
MMV019074	TCMDC-123598	MMV malaria box	0.330387	0.677295	1.04243	0.817629	0.901099	12.5											TSSA, 384	1.02844	CCN1CCN(CC1)c2cc(C)c3cc(NC(=O)c4ccc(OC)c(OC)c4)ccc3n2
MMV001318	SJ000292636	MMV malaria box	0.341436	0.542029	0.816124	0.93617	0.450549	12.5											TSSA, 384	15	Clc1cccc(NC(=O)Nc2ccc(Br)cc2)c1
MMV665897	TCMDC-123907	MMV malaria box	0.353147	0.614488	0.68521	0.958861	1.03896	12.5											TSSA, 384	0.926837	COc1ccc2nc(N)nc(C)c2c1
MMV007116	GNF-Pf-4421	MMV malaria box	0.376796	0.505314	0.734088	0.732523	0.846154	12.5	*10	*0			*10	*0			*10	*0	TSSA, 384; *1-step, 1536	0.716	c1(cnc(c2c1O)ccc(CC)c2)C(OCC)=O
MMV665830	GNF-Pf-1379	MMV malaria box	0.382867	0.362198	0.480326	0.468354	0.311688	12.5											TSSA, 384	0.2497	CC1CC2=C(CC1CNCCCN(C)C)C(C)(C)CCC2
MMV665883	TCMDC-125185	MMV malaria box	0.424309	0.771014	1.01273	0.857143	0.868132	12.5											TSSA, 384	0.36021	O=C(Nc1cccc(c1)C(=O)Nc2cccc(c2)c3nc4ccccc4[nH]3)c5occc5
MMV020885	TCMDC-125675	MMV malaria box	0.439779	0.728502	0.872702	0.93921	1.05495	12.5											TSSA, 384	0.589585	COc1ccc(Br)cc1C2Nc3ccc4ccccc4c3C5=C2C(=O)CC(C5)c6ccccc6
MMV007275	GNF-Pf-5304	MMV malaria box	0.440559	0.394671	0.332429	0.522152	0.753247	12.5											TSSA, 384	0.1914	Cc1ccc(F)cc1NC(=O)c2cc(Cl)ccc2Nc3ccccc3
MMV000340	SJ000031508	MMV malaria box	0.441434	0.795171	0.956581	0.962025	0.701299	12.5											TSSA, 384	3.125	CCN1C2=C(CCC2)C(=N)C3=C1CCCC3
MMV001241	SJ000260272	MMV malaria box	0.441434	0.70358	0.949796	0.794304	1.01299	12.5											TSSA, 384	15	COc1ccc(C)c2sc(nc12)N(Cc3cccnc3)C(=O)c4ccc(cc4)C#N
MMV008829	GNF-Pf-3517	MMV malaria box	0.450175	0.61199	1.06377	0.981013	0.805195	12.5											TSSA, 384	0.46	CCCN1C(=N)C(=CC2=C1N=C3N(C=CC=C3C)C2=O)C(=O)NC4CCCCC4
MMV665906	TCMDC-124305	MMV malaria box	0.453039	0.93913	0.973126	1.08511	0.967033	12.5											TSSA, 384	1.76545	Cc1ccc(c(O)c1)c2cc([nH]n2)C(=O)Nc3ccc(cc3)S(=O)(=O)N4CCCCC4
MMV665796	TCMDC-123742	MMV malaria box	0.465193	0.411594	0.579915	0.74772	0.648352	12.5											TSSA, 384	0.168319	CCOc1cc(Br)c(cc1OCC)C(C)NC(=O)c2cccc(OC)c2
MMV403679	NA	MMV malaria box	0.466298	0.47343	0.792079	0.899696	0.791209	12.5											TSSA, 384	0	c1(c(cnn1c2cccc(C)c2)C(=O)N3)N=C3n4nc(C)cc4NC(=O)c5cc(cccc6)c6o5
MMV666123	SJ000234604	MMV malaria box	0.469406	0.50791	0.824966	0.746835	0.701299	12.5											TSSA, 384	15	CC(C)(C)c1ccc(cc1)C(=O)Nc2c3CSCc3nn2c4cccc(Cl)c4
MMV019066	TCMDC-123587	MMV malaria box	0.477348	0.712077	1.00141	0.805471	0.769231	12.5											TSSA, 384	1.0383	COc1ccccc1CNC(=O)CCN2C(=O)Nc3ccsc3C2=O
MMV001230	SJ000260231	MMV malaria box	0.478453	0.690821	1.08628	0.951368	0.989011	12.5											TSSA, 384	3.0426	CCOc1cccc2sc(nc12)N(Cc3cccnc3)C(=O)C4CCCCC4
MMV008149	GNF-Pf-4602	MMV malaria box	0.478453	0.755556	0.932107	0.826748	1	12.5											TSSA, 384	0.0782	Cc1c(C)n(Cc2ccc(F)cc2)c3ccc(cc13)C(=O)NCc4occc4
MMV665875	TCMDC-125236	MMV malaria box	0.490385	0.570358	0.597015	0.75	0.493506	12.5											TSSA, 384	0.140054	CN1C(=O)N(C)c2cc(CNCCNc3ccnc4cc(Cl)ccc34)ccc12
MMV665891	TCMDC-125494	MMV malaria box	0.527072	0.768116	0.867044	0.784195	0.967033	12.5											TSSA, 384	0.809019	c1ccc(cc1)c2ccc(cc2)c3nc4ccccc4[nH]3
MMV020490	TCMDC-125223	MMV malaria box	0.530387	0.608696	0.988685	1.17629	0.725275	12.5											TSSA, 384	0.759488	Clc1ccc2nc(cc(C(=O)NC3CCN(Cc4ccccc4)CC3)c2c1)c5cccnc5
MMV006937	GNF-Pf-2991	MMV malaria box	0.537017	0.803865	0.893918	0.765957	0.857143	12.5											TSSA, 384	1.603	Cc1ccc(cc1)c2cc3nc4CCCCc4c(O)n3n2
MMV666110	SJ000217121	MMV malaria box	0.538122	0.664734	0.947666	0.844985	0.758242	12.5											TSSA, 384	4.2594	CC(CCC(=C)C)N1CCC(CC1)N2CCC(CC2)C(=O)NCCc3ccccc3
MMV009108	GNF-Pf-3616	MMV malaria box	0.543646	0.50628	0.531825	0.732523	0.351648	12.5											TSSA, 384	2.104	CCN(CC)S(=O)(=O)c1ccc(cc1)c2csc(Nc3ccc(C)c(C)c3)n2
MMV665940	SJ000033445	MMV malaria box	0.549171	0.835749	0.850071	0.805471	0.67033	12.5											TSSA, 384	0.1875	CCOc1ccc(C=CC2=NC(=O)c3ccccc3O2)cc1
MMV011567	GNF-Pf-2784;TCMDC-125400	MMV malaria box	0.563536	0.400966	0.486563	0.568389	0.736264	12.5											TSSA, 384	1.78507	COc1ccc(cc1Cl)C(=O)Nc2nonc2c3ccc(OC)c(OC)c3
MMV665810	TCMDC-124304;SJ000113875	MMV malaria box	0.564685	0.717735	0.773406	0.908228	0.818182	12.5											TSSA, 384	0.419335	O=C(Nc1cccc(c1)C2=NCCN2)Nc3cccc(c3)C4=NCCN4
MMV011099	TCMDC-125840	MMV malaria box	0.566851	0.520773	0.755304	0.790274	0.626374	12.5											TSSA, 384	0.172667	n1(ncn2)c2nc(C)cc1Nc(ccc(cccc3)c34)c4
MMV006188	GNF-Pf-4692	MMV malaria box	0.567956	0.801932	1.02687	0.942249	1.23077	12.5											TSSA, 384	0.514	Clc1ccc(cc1)S(=O)(=O)N2CCC(CC2)C(=O)NCc3occc3
MMV000699	SJ000111340	MMV malaria box	0.576049	0.645296	0.944369	0.803797	0.922078	12.5											TSSA, 384	0.6684	Cc1ccc(cc1)C2CC(n3nc(cc3N2)C(=O)N4CCN(CC4)C(c5ccccc5)c6ccccc6)C(F)(F)F
MMV000653	SJ000101277	MMV malaria box	0.579006	0.548792	0.794908	0.793313	1.07692	12.5											TSSA, 384	1.4331	CCOc1ccccc1CNC(=O)C2C(N(CC(C)C)C(=O)c3ccccc23)c4cccs4
MMV665827	GNF-Pf-4731;TCMDC-124156	MMV malaria box	0.592265	0.899517	0.810467	0.768997	0.791209	12.5	*10	*0			*10	*0			*10	*0	TSSA, 384; *1-step, 1536	0.165701	CCOC(=O)C1=CN(CC)c2cc(N3CCCCC3)c(F)cc2C1=O
MMV020275	TCMDC-124995	MMV malaria box	0.601105	0.661836	1.08062	0.993921	0.791209	12.5											TSSA, 384	0.92029	Clc1ccc2nc(cc(C(=O)NC3CCN(Cc4ccccc4)CC3)c2c1)c5ccncc5
MMV665935	GNF-Pf-1568;TCMDC-125603	MMV malaria box	0.60442	0.736232	0.920792	0.720365	0.868132	12.5											TSSA, 384	7.72069	FC(F)(F)c1ccc(Nc2nnnc3ccccc23)cc1
MMV006457	GNF-Pf-4475	MMV malaria box	0.605525	0.718841	0.760962	0.756839	1.12088	12.5											TSSA, 384	0.549	CCOC(=O)c1ccc2nc(cc(O)c2c1)c3ccccc3
MMV666021	GNF-Pf-3832	MMV malaria box	0.609945	0.870531	0.739745	0.896657	1.05495	12.5	*10	*0			*10	*0			*10	*0	TSSA, 384; *1-step, 1536	1.998	Cc1ccc(cc1)c2cc3C(=O)c4ccccc4c3nn2
MMV006309	GNF-Pf-5367;TCMDC-123870;GNF-Pf-3853	MMV malaria box	0.61105	0.713043	0.820368	0.920973	0.835165	12.5											TSSA, 384	0.0959004	CN(C)c1ccc(C=CC2=NC(=O)c3ccccc3O2)cc1
MMV665890	TCMDC-125399	MMV malaria box	0.61989	0.549758	0.571429	0.768997	0.571429	12.5											TSSA, 384	0.806394	COc1ccc(cc1OC)c2nonc2NC(=O)c3cccc(C)c3
MMV665977	GNF-Pf-5607;TCMDC-124159	MMV malaria box	0.629834	0.722705	0.912306	0.826748	0.923077	12.5											TSSA, 384	0.103104	CCOC(=O)C1=CN(CC)c2cc(N(C)CCc3ccc(OC)c(OC)c3)c(F)cc2C1=O
MMV666025	GNF-Pf-3204	MMV malaria box	0.633741	0.683597	1.04478	0.971519	1.20779	12.5											TSSA, 384	3.37	OC(Cn1nnc2ccccc12)Cn3c4ccc(Br)cc4c5cc(Br)ccc35
MMV666081	GNF-Pf-4557	MMV malaria box	0.634254	0.705314	0.844413	0.720365	1.02198	12.5											TSSA, 384	0.63	CCCc1c(C)nc2ccccc2c1O
MMV000911	SJ000150566	MMV malaria box	0.639779	0.599034	0.831683	0.826748	0.582418	12.5											TSSA, 384	15	Cc1ccc(NC(=O)Nc2cccc(Cl)c2)cc1F
MMV000563	GNF-Pf-5129	MMV malaria box	0.639779	0.882126	0.967468	1.08207	0.956044	12.5											TSSA, 384	0.2383	COc1ccc(cc1)C2Sc3ccccc3N=C4C2=C(O)c5ccccc45
MMV666691	GNF-Pf-5225;TCMDC-124486;GNF-Pf-2631	MMV malaria box	0.641989	0.915942	0.942008	0.768997	0.923077	12.5											TSSA, 384	0.163203	COc1ccc(C=C2SC(=N)N(C2=O)c3ccccc3OC)cc1
MMV666596	GNF-Pf-366	MMV malaria box	0.646409	0.816425	0.927864	0.993921	0.835165	12.5											TSSA, 384	1.477	CSC1=NC(=Nc2c(C)cccc2C)C3(CCC(CC3)C(C)(C)C)N1c4ccc(Cl)cc4
MMV396672	NA	MMV malaria box	0.653039	0.881159	0.842999	0.899696	0.725275	12.5											TSSA, 384	0	C(F)(F)(F)c(cc1)ccc1C(=O)NCC(N2CCCCCC2)c(ccs3)c3
MMV007199	GNF-Pf-3700;GNF-Pf-2182	MMV malaria box	0.668706	0.653622	0.660787	0.563291	0.402597	12.5											TSSA, 384	0.422074	COc1ccccc1N2C(=N)SC(=Cc3ccc(OCc4ccccc4F)cc3)C2=O
MMV666072	TCMDC-124653	MMV malaria box	0.671823	0.811594	1.06931	0.978723	0.901099	12.5											TSSA, 384	1.48829	COCCNC(=O)c1ccc(OC2CCN(Cc3ccc(F)c(F)c3)CC2)c(Cl)c1
MMV019700	TCMDC-124350	MMV malaria box	0.672928	0.725604	0.762376	0.787234	0.978022	12.5											TSSA, 384	0.549454	Clc1cc(NC(=O)c2oc(Br)cc2)ccc1N3CCCCC3
MMV020403	TCMDC-125125	MMV malaria box	0.673077	0.531224	0.719132	0.794304	0.779221	12.5											TSSA, 384	0.791932	COc1ccc(cc1)c2cn3c(C(=O)Nc4ccccc4Cl)c(c5CCCCn2c35)c6ccccc6
MMV007839	GNF-Pf-3030	MMV malaria box	0.676243	0.929469	1.14993	0.969605	1.10989	12.5											TSSA, 384	0.442	C1(O)(CC(=O)c(ccc(OC)c2)c2O1)C(F)(F)C(F)(F)F
MMV645672	NA	MMV malaria box	0.678322	0.794338	0.742198	0.623418	0.662338	12.5											TSSA, 384	0	C12=C(c3c(cccc3)C1=O)Nc4c(cccc4)SC2c5ccccc5
MMV007571	GNF-Pf-5244	MMV malaria box	0.678453	0.965217	1.06789	0.924012	0.978022	12.5											TSSA, 384	0.418	Cc1ccc(CSCc2oc(cc2)C(=O)NC3CC3)cc1
MMV665824	GNF-Pf-5189	MMV malaria box	0.680944	0.950042	1.13976	1.01266	0.74026	12.5											TSSA, 384	0.00692	Cn1c(nc2ccccc12)C(=O)c3cccc4ccccc34
MMV666101	GNF-Pf-3375	MMV malaria box	0.681768	0.679227	0.949081	1.01824	0.967033	12.5											TSSA, 384	12.5	COc1ccc(cc1)C2=C(c3ccc(OC)cc3)C4(C5C(C(=O)N(C5=O)c6ccc(C)cc6)C2(C4=O)c7ccccc7)c8ccccc8
MMV006704	GNF-Pf-2323	MMV malaria box	0.685315	0.795171	0.924016	0.882911	0.727273	12.5											TSSA, 384	0.692	CN(C)CCNc1cc(nc2ccccc12)c3ccccc3
MMV007160	GNF-Pf-363	MMV malaria box	0.687293	0.770048	0.927864	0.930091	0.978022	12.5											TSSA, 384	0.72	Cc1ccc(cc1)N2C3N(c4ccccc4C2N(c5ccccc35)S(=O)(=O)c6ccc(C)cc6)S(=O)(=O)c7ccc(C)cc7
MMV665961	SJ000025534	MMV malaria box	0.692818	0.750725	1.00566	0.902736	0.956044	12.5											TSSA, 384	15	CCN(CC)CCCNc1nc(nc2ccccc12)c3ccc(Cl)cc3
MMV020439	TCMDC-125164	MMV malaria box	0.700552	0.836715	0.923621	0.966565	1.05495	12.5											TSSA, 384	0.402347	CCn1c(CN2CCN(Cc3ccccc3)CC2)nc4cc(NC(=O)c5cccs5)ccc14
MMV009127	GNF-Pf-3388	MMV malaria box	0.706294	0.705246	0.925373	0.863924	1	12.5											TSSA, 384	12.5	CC1CCN(Cc2c(O)ccc3C=C(C(=O)Oc23)c4nc5ccccc5s4)CC1
MMV666600	TCMDC-125715	MMV malaria box	0.708287	0.792271	1.00707	0.963526	0.978022	12.5											TSSA, 384	0.698209	CCOC(=O)c1c(C)n(c2ccc(Cl)cc2)c3ccc(OC(=O)C=Cc4ccccc4)cc13
MMV007208	GNF-Pf-4392	MMV malaria box	0.713287	0.8801	0.807327	0.806962	0.623377	12.5											TSSA, 384	0.43	COc1ccc(OC)c(c1)C2C3=C(CC(C)(C)CC3=O)N(C4=C2C(=O)CC(C)(C)C4)c5ccc(Cl)c(Cl)c5
MMV666026	GNF-Pf-2812	MMV malaria box	0.713287	0.675271	0.735414	0.693038	1	12.5											TSSA, 384	3.84	COc1ccc(cc1)c2cc3C(=O)c4ccccc4c3nn2
MMV665899	TCMDC-124909	MMV malaria box	0.716022	0.954589	0.997171	0.930091	0.967033	12.5											TSSA, 384	1.01977	Fc1ccccc1C(=O)N(Cc2ccc(Cl)cc2)c3ccccn3
MMV009060	GNF-Pf-4077	MMV malaria box	0.716022	0.658937	0.758133	0.93617	1.04396	12.5											TSSA, 384	0.414	CCN(CC)c1ccc(NC(=O)c2cccs2)cc1
MMV006278	GNF-Pf-4408	MMV malaria box	0.724862	1.00676	1.23904	0.987842	0.791209	12.5											TSSA, 384	0.701	CCC1=C(C)C(=N)c2ccccc2N1C
MMV665800	TCMDC-123744	MMV malaria box	0.728177	0.780676	0.818953	1.02736	0.901099	12.5											TSSA, 384	0.875234	CCOc1cc(Cl)c(cc1OCC)C(C)NC(=O)c2ccccc2
MMV665927	GNF-Pf-2296	MMV malaria box	0.731643	0.628643	0.812754	0.768987	0.675325	12.5											TSSA, 384	0.538	ClCC(=O)NCCOc1ccc(Cl)cc1Cl
MMV666062	TCMDC-124241	MMV malaria box	0.732597	0.915942	1.13861	1.03343	1.01099	12.5											TSSA, 384	0.868968	Cc1ccc(cc1)N2C(=O)C3C(C2=O)C4(C(=O)C3(C(=C4c5ccccc5)c6ccccc6)c7ccccc7)c8ccccc8
MMV666693	TCMDC-124577	MMV malaria box	0.751381	0.716908	0.809052	0.948328	0.967033	12.5											TSSA, 384	0.0643979	COc1cccc(C=CC2=NC(=O)c3ccccc3O2)c1OC
MMV007127	GNF-Pf-5290	MMV malaria box	0.755245	0.751041	1.03528	0.800633	0.857143	12.5											TSSA, 384	0.337	OC1=C2C(Sc3ccccc3N=C2c4ccccc14)c5ccc(Br)cc5
MMV018984	TCMDC-123478	MMV malaria box	0.759116	0.877295	0.90099	0.835866	0.681319	12.5											TSSA, 384	1.02359	Cc1onc(NC(=O)c2ccc(cc2)c3ccccc3)c1
MMV084434	GNF-Pf-2150;GNF-Pf-1923;GNF-Pf-1268	MMV malaria box	0.76049	0.669442	0.675712	0.64557	0.558442	12.5											TSSA, 384	0.266027	COc1ccc(C=C2SC(=NC2=O)Nc3ccc(F)cc3)c(OC)c1
MMV020492	TCMDC-125225	MMV malaria box	0.767956	0.755556	0.970297	0.911854	0.989011	12.5	*10	*0			*10	*0			*10	*0	TSSA, 384; *1-step, 1536	0.0878811	CC1CN(CC(C)O1)C(=O)c2sc3ccccc3c2Cl
MMV666095	GNF-Pf-3473	MMV malaria box	0.777098	0.706078	0.892809	0.96519	0.753247	12.5											TSSA, 384	1.507	CCCc1c(C)nc2ccc(Br)cc2c1O
MMV142383	SJ000007534	MMV malaria box	0.78674	0.833816	0.813296	0.81155	0.736264	12.5											TSSA, 384	15	CC(C)(C)c1ccc(cc1)C(=O)Nc2nc3ccccc3s2
MMV666103	TCMDC-125426	MMV malaria box	0.78674	0.952657	1.16973	1.13678	1.03297	12.5											TSSA, 384	0.396639	CCN1C(=Nc2ccccc2C1=O)SCC(=O)Nc3cc(ccc3Cl)C(F)(F)F
MMV007617	GNF-Pf-5056	MMV malaria box	0.787845	0.670531	0.882603	0.890578	0.813187	12.5											TSSA, 384	0.764	CC(C)c1ccc(Cn2c(CCNC(=O)C)nc3ccccc23)cc1
MMV666601	GNF-Pf-2899	MMV malaria box	0.805525	0.78744	0.995757	0.838906	0.703297	12.5											TSSA, 384	2.325	CCOC(=O)C1=C(N=C2SC(=Cc3cc(C)n(c3C)c4ccc(F)cc4)C(=O)N2C1c5cccc(OC)c5OC)c6ccccc6
MMV665994	GNF-Pf-4439	MMV malaria box	0.813811	0.961699	0.896879	0.870253	1.06494	12.5											TSSA, 384	0.498	Cc1nc2ccccc2c(O)c1CC=C(Cl)Cl
MMV008416	GNF-Pf-3651	MMV malaria box	0.81547	0.951691	1.08769	0.951368	1.0989	12.5											TSSA, 384	0.762	CCCC1=C(CC)C(=N)c2ccccc2N1C
MMV667489	NA	MMV malaria box	0.825175	0.795171	1.14247	0.962025	0.883117	12.5											TSSA, 384	0	N1C(c2cccc(cccc3)c23)C(CC=C4)C4c5c1c(Cl)ccc5C(OC)=O
MMV665904	TCMDC-124916	MMV malaria box	0.825414	0.879227	0.732673	0.711246	0.417582	12.5											TSSA, 384	1.45571	COCCN1C(=Nc2ccccc2C1=O)C
MMV665843	GNF-Pf-3796	MMV malaria box	0.827797	0.959201	0.985075	0.870253	0.961039	12.5											TSSA, 384	0.628	Oc1c2CCCCc2nc3ccccc13
MMV007577	GNF-Pf-1529	MMV malaria box	0.829545	0.863447	0.944369	0.835443	0.922078	12.5											TSSA, 384	9.76	Cc1ccccc1OCCSc2nc3ccc(NC(=O)c4ccccc4)cc3s2
MMV006706	GNF-Pf-3245	MMV malaria box	0.833149	0.875362	1.15134	1.0152	1	12.5											TSSA, 384	0.743	n1(c2c(cccc2)n3)c3c(C#N)c(C)cc1N(CC4)CCN4C5CCCC5
MMV020548	TCMDC-125281	MMV malaria box	0.834254	0.845411	1.09335	0.99696	1.02198	12.5											TSSA, 384	0.847714	CCN1CCN(Cc2ccc(NC(=O)c3cc4ccc5cccnc5c4[nH]3)cc2)CC1
MMV666599	TCMDC-123878	MMV malaria box	0.838287	0.8801	0.842605	0.977848	0.935065	12.5											TSSA, 384	1.05194	Brc1ccc(C=CC2=NC(=O)c3ccccc3O2)cc1
MMV665934	GNF-Pf-3108	MMV malaria box	0.843531	0.875104	0.782904	0.873418	0.87013	12.5											TSSA, 384	2.499	Brc1ccc(cc1)c2cc3C(=O)c4ccccc4c3nn2
MMV396678	NA	MMV malaria box	0.845304	0.895652	0.973126	1.08207	1.3956	12.5											TSSA, 384	0	c1(cc(c2ccccc2)n3)n3ccnc1SCC(=O)Nc(c(Cl)ccc4C(F)(F)F)c4
MMV666105	TCMDC-125625	MMV malaria box	0.846409	0.800966	1.17539	1.11246	0.967033	12.5											TSSA, 384	0.844599	COCCN(C(C(=O)NCc1ccc(OC)cc1)c2ccc(cc2)C(C)C)C(=O)Cc3cccs3
MMV020700	TCMDC-125446	MMV malaria box	0.854144	0.701449	0.893918	0.793313	0.912088	12.5											TSSA, 384	0.704454	CC(=O)Nc1nnc(SCc2c(C)cc(cc2C)C(C)(C)C)s1
MMV007654	GNF-Pf-5300	MMV malaria box	0.855769	0.815154	0.819539	0.639241	0.558442	12.5											TSSA, 384	0.493	Cc1ccc(C)c(c1)c2csc(Nc3ccc(C)c(C)c3)n2
MMV006389	GNF-Pf-4543	MMV malaria box	0.856643	0.869276	0.868385	0.75	0.844156	12.5											TSSA, 384	0.0867	Fc1cccc(c1)C2Sc3ccccc3N=C4C2C(=O)c5ccccc45
MMV665917	GNF-Pf-3446	MMV malaria box	0.865193	1.01739	1.14851	1.13982	1.10989	12.5											TSSA, 384	2.063	Clc1ccc(NC(=O)N2CCN(CC2)c3ccc4nncn4n3)cc1
MMV665916	GNF-Pf-3483	MMV malaria box	0.867403	0.897585	0.912306	0.951368	0.912088	12.5											TSSA, 384	0.537	COc1ccccc1CNC(=O)CCN2C(=O)Nc3ccccc3C2=O
MMV000621	SJ000093180	MMV malaria box	0.870629	0.694421	0.87924	0.93038	0.831169	12.5											TSSA, 384	3.1801	CCCCCCC(O)(C(CN1CCOCC1)c2ccccc2)c3ccc(F)cc3
MMV007977	GNF-Pf-3717;GNF-Pf-287	MMV malaria box	0.874033	1.0087	1.00424	0.866261	0.989011	12.5											TSSA, 384	1.10419	Clc1ccc(C=CC2=NC(=O)c3ccccc3O2)cc1
MMV665874	TCMDC-124919	MMV malaria box	0.880663	1.22899	0.983027	1.07903	0.945055	12.5											TSSA, 384	0.0158022	Cc1cc(Nc2ccc(C)c(Cl)c2)n3nc(nc3n1)C(F)(F)F
MMV396595	NA	MMV malaria box	0.88986	0.70025	0.583446	0.737342	0.597403	12.5											TSSA, 384	0	n12c(cc(C(C)(C)C)n1)nc(CCN3Cc4ccccc4OCC)c(C3)c2O
MMV396705	NA	MMV malaria box	0.892483	0.853455	0.993216	1.06013	1.15584	12.5											TSSA, 384	0	c12c(C(=O)N(C)C(=O)N1C)n(Cc3cccc(OC)c3)c(Oc4ccccc4)n2
MMV000917	SJ000152435	MMV malaria box	0.899476	0.674438	0.951153	0.939873	0.987013	12.5											TSSA, 384	2.5292	COc1ccc2C3CC(=Nc4ccccc4N3C(=O)c2c1OC)c5ccc(C)cc5
MMV019662	TCMDC-124312	MMV malaria box	0.911602	0.986473	1.04385	0.860182	0.758242	12.5											TSSA, 384	0.565598	COc1ccc(cc1)N2CCN(CC2)C(CNC(=O)C3CCCCC3)c4ccc5OCOc5c4
MMV006913	GNF-Pf-3982	MMV malaria box	0.920442	0.671498	0.797737	0.793313	1.05495	12.5											TSSA, 384	0.707	Cc1nc2ccccc2c(O)c1CC=C
MMV007686	GNF-Pf-1405	MMV malaria box	0.923757	0.895652	1.03112	1.03647	1.13187	12.5											TSSA, 384	6.76	CCCCCCOC(=O)C1=C(C)NC(=O)NC1c2ccccc2F
MMV007374	GNF-Pf-4080	MMV malaria box	0.924862	0.736232	1.0099	1.1003	1.0989	12.5											TSSA, 384	0.574	CCc1ccc(Nc2cc(C)nc3nc(C)nn23)cc1
MMV665939	TCMDC-123789	MMV malaria box	0.930387	0.728502	0.964639	0.933131	0.945055	12.5											TSSA, 384	1.21281	Fc1ccc(cc1)C(=O)Nc2ccsc2C(=O)NC3CCCCC3
MMV007430	GNF-Pf-4287	MMV malaria box	0.938122	0.982609	0.990099	0.823708	0.945055	12.5											TSSA, 384	0.362	Brc1ccc(cc1)S(=O)(=O)N2CCC(CC2)C(=O)NCc3occc3
MMV007574	GNF-Pf-4509	MMV malaria box	0.938811	0.824313	0.986431	0.743671	1.14286	12.5											TSSA, 384	0.645	O=C(Nc1ccc(cc1)C23CC4CC(CC(C4)(C2)c5ccccc5)C3)c6cccs6
MMV666075	SJ000001128	MMV malaria box	0.939227	0.930435	1.0099	0.963526	1.06593	12.5											TSSA, 384	15	COc1ccc(cc1)C2N(C)c3ccccc3N2C
MMV000619	SJ000093077	MMV malaria box	0.940559	0.89592	0.871099	0.762658	0.701299	12.5											TSSA, 384	4.0149	CCCCC(O)(C(CN1CCOCC1)c2ccc(Cl)cc2)c3ccc(Cl)cc3
MMV019670	TCMDC-124320	MMV malaria box	0.941436	0.8657	0.794908	0.87538	1.15385	12.5											TSSA, 384	0.769381	O=C(Nc1ccc(cc1)N2CCN(Cc3ccccc3)CC2)c4cccs4
MMV007881	GNF-Pf-3825	MMV malaria box	0.943182	0.963364	0.951153	0.841772	0.831169	12.5											TSSA, 384	1.425	CCCCN(CCCC)S(=O)(=O)c1ccc(NC(=O)c2occc2)cc1
MMV006753	GNF-Pf-4622	MMV malaria box	0.947552	1.00333	0.867028	0.971519	1.01299	12.5											TSSA, 384	0.441	CC1=CC(=O)Oc2c1ccc3oc(C(=O)c4ccccc4)c(C)c23
MMV001344	SJ000298272	MMV malaria box	0.950276	0.870531	0.96181	0.951368	1.01099	12.5											TSSA, 384	1.3211	CC1CC(C)CN(C1)C(=O)c2ccc(Cl)cc2Cl
MMV000648	SJ000101251	MMV malaria box	0.951381	0.806763	1.01273	0.975684	1	12.5											TSSA, 384	3.1587	COc1ccccc1CNC(=O)C2C(N(CC(C)C)C(=O)c3ccccc23)c4cccs4
MMV666009	GNF-Pf-420	MMV malaria box	0.952486	0.861836	1.04809	0.963526	1.03297	12.5											TSSA, 384	1.117	CN1C(N(C)c2ccccc12)c3ccc4OCOc4c3
MMV073843	GNF-Pf-2865	MMV malaria box	0.95542	0.834305	0.92673	1.00633	0.896104	12.5											TSSA, 384	0.1748	CN(C)c1ccc(cc1)N=Cc2ccc(cc2)N3CCOCC3
MMV665913	SJ000262541	MMV malaria box	0.955801	0.68599	1.10325	0.857143	0.857143	12.5											TSSA, 384	15	CCOc1ccc(cc1)c2nc(NC(=O)c3cccc(c3)S(=O)(=O)C)sc2C
MMV011256	TCMDC-123826	MMV malaria box	0.956906	0.974879	1.02687	0.969605	1	12.5											TSSA, 384	0.11718	n1(n2)c(nc(C)cc1Nc(cc3)ccc3Cl)nc2C(F)(F)F
MMV638723	NA	MMV malaria box	0.976399	1.14488	0.955224	1.07278	1.1039	12.5											TSSA, 384	0	N1(C=CC(N)=NC1=O)C2O[C@@H]([C@@H](O)[C@H]2O)CO
MMV666106	TCMDC-123798	MMV malaria box	0.979895	0.838468	1.00271	1.0443	0.961039	12.5											TSSA, 384	1.04208	O=C(NC1CCCCC1)C(N(CCc2ccccc2)C(=O)c3occc3)c4cccs4
MMV001255	SJ000269304	MMV malaria box	0.98011	0.981643	0.991513	1.11854	1.06593	12.5											TSSA, 384	15	CCCCc1ccc(NS(=O)(=O)c2cc3CCN4C(=O)CCc(c2)c34)cc1
MMV665936	GNF-Pf-1601	MMV malaria box	0.981643	0.880933	0.943012	0.768987	0.922078	12.5											TSSA, 384	8.4	Cc1ccc(cc1)S(=O)(=O)c2c(COC(=O)c3cccc(C)c3)c(nn2C)c4ccccc4
MMV056726	SJ000161789	MMV malaria box	0.98232	0.960386	1.17256	1.16413	1.17582	12.5											TSSA, 384	9.806	COc1cc(SC)ccc1C(=O)N2CCCC(C)C2
MMV665923	GNF-Pf-2570	MMV malaria box	0.987762	0.713572	1.02442	0.78481	0.87013	12.5											TSSA, 384	0.1343	FC(F)(F)c1cccc(c1)N2N=Nc3ccccc3C2=N
MMV075490	GNF-Pf-2450;SJ000001130	MMV malaria box	0.99558	1.03092	1.07638	0.984802	0.901099	12.5											TSSA, 384	0.249515	CCOc1ccc(cc1)C2N(C)c3ccccc3N2C
MMV396652	NA	MMV malaria box	1.00087	0.740216	0.90502	0.753165	0.545455	12.5											TSSA, 384	0	c1(C(c2cccs2)N(CCN3c4ccccc4)CC3)c(C)c(C)sc1NC(c5ccccc5)=O
MMV665918	GNF-Pf-4010	MMV malaria box	1.00552	1.01546	1.15983	1.15502	1.37363	12.5											TSSA, 384	2.107	Fc1cccc(c1)c2nnc3ccc(SCC(=O)Nc4ccc5OCOc5c4)nn23
MMV665924	GNF-Pf-3417	MMV malaria box	1.00787	0.96836	1.03121	0.93038	0.558442	12.5											TSSA, 384	0.2171	COc1ccc(cc1)C(=O)C2CC2c3ccc(Cl)cc3
MMV019313	TCMDC-123889	MMV malaria box	1.01105	0.857005	0.92645	0.957447	0.725275	12.5											TSSA, 384	0.68949	CN1C(=O)c2cc(sc2c3ccccc13)C(=O)NCCCN4CCCCCC4
MMV020942	TCMDC-125741	MMV malaria box	1.01923	0.965029	0.90095	1.07911	1.37662	12.5											TSSA, 384	0.909722	CCC(=O)Nc1nnc(Cc2ccc(OC)c(OC)c2)s1
MMV665886	TCMDC-125438	MMV malaria box	1.02098	0.88343	0.727273	0.85443	0.974026	12.5											TSSA, 384	0.774311	CC(Oc1ccc(NC(=O)c2cccs2)cc1)C(=O)c3ccc(Cl)cc3
MMV007906	GNF-Pf-4449	MMV malaria box	1.02099	0.815459	0.973126	0.942249	0.78022	12.5											TSSA, 384	3.161	CCCCOc1ccc(cc1)C(=O)Nc2cc(C)on2
MMV011259	NA	MMV malaria box	1.0221	1.06957	1.17822	0.869301	0.835165	12.5											TSSA, 384	0	n1(n2)c(nc(C)cc1Nc(cc(C)cc3C)c3)nc2C(F)(F)F
MMV008127	GNF-Pf-1701	MMV malaria box	1.02431	0.864734	1.03395	1.05471	0.846154	12.5											TSSA, 384	1.181	CN1CCN(CC1)c2c3CCCc3c(C#N)c4nc5ccccc5n24
MMV396680	NA	MMV malaria box	1.03094	0.895652	1.11033	0.920973	0.791209	12.5											TSSA, 384	0	c1(cc(c2ccc(C)cc2)n3)n3ccnc1SCC(=O)Nc(c(Cl)ccc4C(F)(F)F)c4
MMV665836	GNF-Pf-4742;GNF-Pf-2875	MMV malaria box	1.03234	0.767694	0.663501	0.791139	0.727273	12.5											TSSA, 384	0.292103	COc1ccc(C=C2SC(=NC2=O)Nc3ccccc3)cc1
MMV008474	GNF-Pf-3573	MMV malaria box	1.03322	0.98751	1.21981	1	0.909091	12.5											TSSA, 384	3.022	CCN1CCN(CC1)c2c(cnc3cc(OC)c(OC)cc23)C(=O)c4ccccc4
MMV666093	GNF-Pf-4309	MMV malaria box	1.03536	0.975845	1.00849	1.01824	1.16484	12.5											TSSA, 384	1.333	CCCC(N1CCN(CC1)C(=O)c2occc2)c3nnnn3C4CCCCC4
MMV665908	SJ000264145	MMV malaria box	1.03671	0.928393	1.02307	0.825949	0.727273	12.5											TSSA, 384	4.2758	COc1ccc(cc1)N2CCN(CC2)C(CNC(=O)CC(C)(C)C)c3ccc4OCOc4c3
MMV396679	NA	MMV malaria box	1.03757	0.88599	1.05516	0.924012	1.05495	12.5											TSSA, 384	0	c1(cc(c2ccc(OC)cc2)n3)n3ccnc1SCC(=O)Nc(c(Cl)ccc4C(F)(F)F)c4
MMV007695	GNF-Pf-3159	MMV malaria box	1.04088	0.933333	1.01414	0.823708	0.923077	12.5											TSSA, 384	2.464	COc1ccc(cc1N2C(=O)C3C(C2=O)C4(C(=O)C3(C(=C4c5ccc(C)cc5)c6ccc(C)cc6)c7ccccc7)c8ccccc8)C(=O)C
MMV665876	TCMDC-123825	MMV malaria box	1.04199	0.992271	1.07072	0.87538	0.725275	12.5											TSSA, 384	0.166673	CCC(c1ccccc1)c2nn3c(nnc3s2)c4cccs4
MMV008138	GNF-Pf-4188;TCMDC-125815	MMV malaria box	1.04199	0.890821	1.08204	1.05471	0.967033	12.5											TSSA, 384	1.0231	c12c(CC(C(O)=O)NC1c3ccc(Cl)cc3Cl)c4c(cccc4)[nH]2
MMV008173	GNF-Pf-1750	MMV malaria box	1.04283	0.960033	1	0.78481	0.662338	12.5											TSSA, 384	3.75	COc1cc(OC)cc(c1)N2C(=O)N(Cc3ccc(cc3)C(C)(C)C)c4ccccc4S2(=O)=O
MMV007764	GNF-Pf-4338	MMV malaria box	1.04633	0.910908	1	0.917722	0.701299	12.5											TSSA, 384	0.3113	CCCCC1=C(CCC)C(=N)c2ccccc2N1C
MMV001239	SJ000260261	MMV malaria box	1.0472	0.772689	0.994573	0.933544	1.15584	12.5											TSSA, 384	15	COc1ccc2sc(nc2c1)N(Cc3cccnc3)C(=O)c4ccc(cc4)C#N
MMV396594	NA	MMV malaria box	1.0507	0.921732	1.06377	0.914557	0.779221	12.5											TSSA, 384	0	c12c(nc(c3ccc(OC)cc3)nc1N4CCN(C(=O)C5CCCCC5)CC4)sc(CCCC6)c26
MMV666688	TCMDC-125698	MMV malaria box	1.05083	1.03285	1.02829	0.893617	0.879121	12.5											TSSA, 384	0.876429	Cc1cc(C=C2SC(=Nc3ccccc3)N(C4CCCC4)C2=O)c(C)n1c5ccc(Cl)cc5
MMV667487	GNF-Pf-805;SJ000034418	MMV malaria box	1.05157	0.930891	1.04206	1.0538	1.20779	12.5											TSSA, 384	0.0187901	CN(C)c1ccc(cc1)N2C(=NC(=NC2(C)C)N)N
MMV396664	NA	MMV malaria box	1.05245	0.724396	0.947083	0.987342	1.05195	12.5											TSSA, 384	0	c1(C(OCC)=O)c(cc(cc2)OC(=O)c(cc3OC)cc(OC)c3OC)c2n(c4ccccc4)c1C
MMV007791	GNF-Pf-862	MMV malaria box	1.06206	1.0025	1.07463	0.958861	1.1039	12.5											TSSA, 384	5.46	CCOc1ccccc1NC(=O)CN2CCN(CC2)C(=O)c3occc3
MMV665814	GNF-Pf-4451;SJ000112775	MMV malaria box	1.06469	0.975021	1.03799	0.993671	0.675325	12.5											TSSA, 384	0.328292	Oc1c(ccc2cccnc12)C(Nc3ccccn3)c4cccc(Oc5ccccc5)c4
MMV008270	GNF-Pf-780	MMV malaria box	1.06519	0.786473	1.06648	0.878419	0.879121	12.5											TSSA, 384	1.927	Oc1c2CCCCc2nc3cc(nn13)c4ccccc4
MMV019258	TCMDC-123824	MMV malaria box	1.06519	0.948792	0.97454	0.93921	0.989011	12.5											TSSA, 384	0.204822	COc1ccc(c(OC)c1)n2ccnc2SCC(=O)Nc3cc(C)ccc3C
MMV006820	GNF-Pf-2985	MMV malaria box	1.06961	0.942029	1.02687	0.954407	1.0989	12.5											TSSA, 384	1.689	CCCCc1c(C)nc2c(OC)cccc2c1O
MMV665782	GNF-Pf-5561;TCMDC-124047	MMV malaria box	1.07624	1.07826	1.12588	0.975684	1.0989	12.5											TSSA, 384	0.00682012	COc1ccc2nccc(C(O)C3CC4(CCN3CC4)C=C)c2c1
MMV008294	GNF-Pf-4341	MMV malaria box	1.0895	0.998068	1.18529	0.844985	0.978022	12.5											TSSA, 384	1.779	CCOC(=O)c1cnc2c(C)cc(C)cc2c1Nc3ccc(OC)c(OC)c3
MMV665954	SJ000310535	MMV malaria box	1.09503	1.08986	0.944837	1.03647	1.10989	12.5											TSSA, 384	8.7397	O=C(NCC1Cc2cccc(c2O1)c3ccncc3)c4csc5CCCCc45
MMV086103	TCMDC-125583	MMV malaria box	1.10227	0.931724	0.90502	1.03797	1.07792	12.5											TSSA, 384	1.02689	CC1=CC(=O)Oc2c1ccc3oc(C(=O)c4ccc(C)cc4)c(C)c23
MMV396726	NA	MMV malaria box	1.11888	0.930058	1.22524	0.968354	1.15584	12.5											TSSA, 384	0	c1(C#N)nc(Cc2cccc(cccc3)c23)oc1N(CC4)CCN4C(c5ccccc5)c6ccccc6
MMV085471	GNF-Pf-528	MMV malaria box	1.12063	0.907577	0.933514	1.03481	1.02597	12.5											TSSA, 384	2.011	CCOc1ccc(cc1)n2cc(c3ccccc3)c4c(SCc5cc(C)ccc5C)ncnc24
MMV667486	GNF-Pf-808;TCMDC-124280;SJ000034422	MMV malaria box	1.12413	0.909242	0.843962	0.958861	1.07792	12.5											TSSA, 384	0.0790259	CCOc1ccc(cc1)N2C(=NC(=NC2(C)C)N)N
MMV007396	GNF-Pf-3312	MMV malaria box	1.12937	0.918401	1.07598	0.927215	1.27273	12.5											TSSA, 384	0.497	Cc1ccccc1OCCSc2nc3ccc(NC(=O)c4cccs4)cc3s2
MMV666020	GNF-Pf-3086	MMV malaria box	1.13374	1.0408	1.04749	0.933544	0.909091	12.5											TSSA, 384	1.969	Cc1ccc(OCCCCCCNCCO)c(C)c1
MMV007978	GNF-Pf-4376	MMV malaria box	1.14475	0.895652	1.10184	0.884498	0.593407	12.5											TSSA, 384	0.89	CCOc1ccc(CCNC(=O)c2cccs2)cc1OCC
MMV498479	GNF-Pf-2742	MMV malaria box	1.15035	0.837635	0.966079	0.835443	0.844156	12.5											TSSA, 384	1.663	CCOC(=O)c1cnc2c(CC)cccc2c1O
MMV006250	GNF-Pf-5409	MMV malaria box	1.15559	0.830142	1.05699	1.08228	1.02597	12.5											TSSA, 384	0.1187	CCOC(=O)c1cnc2c(C)cccc2c1Nc3ccc(cc3)C(=O)C
MMV007228	GNF-Pf-4456	MMV malaria box	1.15822	0.89592	1.08141	0.886076	1.02597	12.5											TSSA, 384	1.073	Cc1cccc(c1)N2C(=O)C3C(C2=O)C4(C(=O)C3(C(=C4c5ccc6OCOc6c5)c7ccc8OCOc8c7)c9ccccc9)c%10ccccc%10
MMV665798	TCMDC-125597	MMV malaria box	1.17238	1.08213	1.33098	1.09119	1.15385	12.5											TSSA, 384	0.801928	FC(F)(F)c1cccc(Nc2nc(nc3ncccc23)c4ccccc4)c1
MMV007808	GNF-Pf-3261	MMV malaria box	1.17901	0.870531	0.964639	1.06383	0.967033	12.5											TSSA, 384	0.677	COc1nc(Nc2ccc(cc2)C(C)C)nc(OC)n1
MMV000617	SJ000093004	MMV malaria box	1.2028	0.842631	1.12212	1.00316	0.922078	12.5											TSSA, 384	4.6141	COc1ccc(cc1)C(O)(CCC(C)C)C(CN2CCOCC2)c3ccc(Cl)cc3
MMV000972	SJ000175059	MMV malaria box	1.2221	0.956522	1.20085	1.18541	0.813187	12.5											TSSA, 384	2.5741	OC1(CC(=O)c2ccccc2O1)C(F)(F)C(F)(F)F
MMV396681	NA	MMV malaria box	1.26409	0.942995	1.10325	0.951368	0.956044	12.5											TSSA, 384	0	n1(nc(C)cc1NC(=O)c(cccc2C(F)(F)F)c2)c3scc(c(ccc(OCO4)c45)c5)n3
MMV011576	GNF-Pf-4442	MMV malaria box	1.38674	0.923671	1.14003	1.12766	1.17582	12.5											TSSA, 384	0.519	CCOC(=O)C1CCN(CC1)C(=O)CN2C(c3ccccc3C2=O)c4c[nH]c5ccccc45
