# Supplementary material for: High-Throughput Assay and Discovery of Small Molecules that Interrupt Malaria Transmission
Source: Cell Host Microbe. 2016 Jan 13;19(1):114–26. doi: 10.1016/j.chom.2015.12.001 (PMC4723716; doi:10.1016/j.chom.2015.12.001)
Supplement: Table S3. GNF Malaria Box Compounds [file mmc4.xlsx]

## Sheet: Table S3_GNF_malaria_box
Compound ID	Alternative Compound ID	Library	Stage V viability index	Stage V viability index STD	Screening concentration (µM)	Stage I Dose Response IC50 (µM)	Stage I Dose Response IC50 STD (µM)	Stage II Dose Response IC50 (µM)	Stage II Dose Response IC50 STD (µM)	Stage III Dose Response IC50 (µM)	Stage III Dose Response IC50 STD (µM)	Stage IV Dose Response IC50 (µM)	Stage IV Dose Response IC50 STD (µM)	Stage V Dose Response IC50 (µM)	Stage V Dose Response IC50 STD (µM)	Stage V Dose Response IC50 (µM) second round	Method	IC50 asexual blood stage (µM) (Plouffe et al., Meister et al.)	tested in liver stage	liver stage activity µM	Powder Huh7 cytotox for Pf inhibitiors CC50 µM _5241_	Smiles
GNF-Pf-997		GNF malaria box	0.831325		1.25												SaLSSA, 384	1.434	yes			CC1=CC=C(CNC(=O)C2=CC(=O)NC3=CC=C(C=C23)S(=O)(=O)N4CCOCC4)C=C1
GNF-Pf-996		GNF malaria box	0.946237		1.25												SaLSSA, 384	0.855	yes			COC(=O)C1=CC=C(C=C1)C(=O)NC2=CC=C(C=C2)C3=NC4=CC(NC(=O)C5=CC=C(C=C5)C(=O)OC)=CC=C4N3
GNF-Pf-993		GNF malaria box	0.709677		1.25												SaLSSA, 384	1.524	yes			CCC(C)NC(=O)CSC1=NN=C(N1C2=CC=C(Cl)C=C2)C3=CC=CN=C3
GNF-Pf-984		GNF malaria box	1.1434		1.25												SaLSSA, 384	1.944	yes			CN1C=C(C(=N1)C(=O)NN=CC2=CNC3=CC=CC=C23)[N+]([O-])=O
GNF-Pf-982		GNF malaria box	0.818533		1.25												SaLSSA, 384	1.25	yes			COC1=CC=CC=C1C(C2=C(O)NN=C2C)C3=C(O)NN=C3C
GNF-Pf-977		GNF malaria box	1.03681		1.25												SaLSSA, 384	0.1363	no		4.7699999999999898	OC1(CCN(CC1)C2CCN(CC2)CCC3=CC=CC=C3)C4=CC=C(Br)C=C4
GNF-Pf-97		GNF malaria box	0.594872		1.25												SaLSSA, 384	0.2302	no		5.34	CCN1C([Se]C2=CC=CC=C12)=CC3=[N+](CC)C4=CC=CC=C4S3
GNF-Pf-968		GNF malaria box	0.733333		1.25												SaLSSA, 384	8.11	no		>100	C[N+]1=C(C=CC2=CC=C(F)C=C2)C=CC3=CC=CC=C13
GNF-Pf-967		GNF malaria box	1.14286		1.25												SaLSSA, 384	0.65	no			CCOC(=O)C1=C(NC(=O)CCC(=O)OC)SC2=C1CC(C)(C)SC2
GNF-Pf-964		GNF malaria box	0.68595		1.25												SaLSSA, 384	11.18	yes		>100	CC1=CC(C)=NC(SCC2=CC(=O)C(OC(=O)C3=CC=CC=C3Br)=CO2)=N1
GNF-Pf-963		GNF malaria box	1.41346		1.25												SaLSSA, 384	11.18	yes		>100	CC1=CC=C(CC(=O)NC2=CC=C(I)C=C2)C=C1
GNF-Pf-962		GNF malaria box	1.06278		1.25												SaLSSA, 384	11.18	yes		>100	OC(=O)C1=CC=C(NC(=O)C2=CC=C(C=C2)N3C(=O)C4C5CC(C=C5)C4C3=O)C=C1
GNF-Pf-961		GNF malaria box	0.921162		1.25												SaLSSA, 384	11.18	yes		>100	COC1=CC=C(OC)C(NC(=O)CSC2=NC(NCC3=CC=C(Cl)C=C3)=C4C=CC=CC4=N2)=C1
GNF-Pf-960		GNF malaria box	1.11618		1.25												SaLSSA, 384	11.18	yes		>100	COC(=O)C1=CC=CC=C1NC(=O)CSC2=NC3=C(SC=C3)C(=O)N2CCN4CCCC4
GNF-Pf-959		GNF malaria box	1.04016		1.25												SaLSSA, 384	11.18	yes		>100	COC1=CC=C(C=C1)N2C=C(N=C2SCC(=O)NC3=CC=CC=C3)C4=CC=C(OC)C=C4
GNF-Pf-958		GNF malaria box	0.942652		1.25												SaLSSA, 384	11.18	yes		>100	CC1=CC=C(C=C1)S(=O)(=O)NC(=NS(=O)(=O)C2=CC=C(C)C=C2)C3=CC=CC=C3
GNF-Pf-955		GNF malaria box	0.951923		1.25												SaLSSA, 384	1.25	yes			COC(=O)C1CCCCN1S(=O)(=O)C2=CC=C(C)C=C2
GNF-Pf-951		GNF malaria box	0.784906		1.25												SaLSSA, 384	1.595	yes	10		CCCCN1C(NN=C2C(=O)NC3=CC=CC=C23)=NC4=C1C(=O)NC(=O)N4C
GNF-Pf-949		GNF malaria box	1.34025		1.25												SaLSSA, 384	1.395	yes			COC1=CC=C(C=C1)C2=C(C3=CC=C(OC)C=C3)C4(C5C(C(=O)N(C5=O)C6=CC=CC=C6)C2(C7=CC=CC=C7)C4=O)C8=CC=CC=C8
GNF-Pf-948		GNF malaria box	0.963855		1.25												SaLSSA, 384	1.767	yes			O=C(CCCC1=NC(=NO1)C2=CC=CC=C2)NCC3=CC=CN=C3
GNF-Pf-947		GNF malaria box	0.813278		1.25												SaLSSA, 384	4.09	yes	3.93	21.6	NC1=C(C#N)C(C2=CC=C(F)C=C2)C3=C(O1)C4=C(C(C5=CC=C(F)C=C5)C(C#N)=C(N)O4)C6=CC=CC=C36
GNF-Pf-944		GNF malaria box	0.951807		1.25												SaLSSA, 384	1.25	yes			COC1=CC=C(C=C1Cl)N2N=C(C(=O)NCC(=O)NC3=NC4=CC=CC=C4S3)C5=CC=CC=C5C2=O
GNF-Pf-943		GNF malaria box	0.540541		1.25												SaLSSA, 384	1.25	yes			COC1=CC(OC)=CC(=C1)C(=O)N2CCN(CC2)C3=CC=CC=N3
GNF-Pf-942		GNF malaria box	0.883534		1.25												SaLSSA, 384	1.617	yes			COC1=CC=C(C=C1)N2CCN(CC2)C(=O)C3=C(C)C(=O)OC34CCCCC4
GNF-Pf-941		GNF malaria box	0.361963		1.25												SaLSSA, 384	7.67	no		57.56	CCC(C)(C)C1=CC=C(OC2=CC=C(NC(=O)C3=CC=C(O3)[N+]([O-])=O)C=C2)C=C1
GNF-Pf-940		GNF malaria box	0.769811		1.25												SaLSSA, 384	1.25	yes			COC1=CC=C(CC(=O)NC2=C(C(=O)NC3=CC=CC4=CC=CC=C34)C5=C(CCCC5)S2)C=C1
GNF-Pf-94		GNF malaria box	0.875472		1.25												SaLSSA, 384	12.5	yes		10.56	CC1=CC=C(C=C1)S(=O)(=O)N2CCN(C2C3=CC=CC=C3)C(=O)C4=CC=CC=C4
GNF-Pf-939		GNF malaria box	0.701923		1.25												SaLSSA, 384	2.368	yes		>22.1	O=C1N(C[C@@H]2C[C@H](N3CCC[C@@]123)C4=CC5=NON=C5C=C4)C6=CC=CC=C6
GNF-Pf-933		GNF malaria box	0.780083		1.25												SaLSSA, 384	4.09	yes		>100	CC1=C(C)C(C)=C(CNC(=S)NN)C(C)=C1C
GNF-Pf-93		GNF malaria box	0.815094		1.25												SaLSSA, 384	0.997	yes			CC1=CC=CC=C1N=C2OC3=CC=C4C=CC=CC4=C3C=C2C5=NC6=CC=CC=C6N5
GNF-Pf-929		GNF malaria box	1.13846		1.25												SaLSSA, 384	0.438	yes		35.299999999999898	CC(C(=O)C1=CC=C(C)C=C1)[N+]2=CC=C(C=C2)N(C)C
GNF-Pf-928		GNF malaria box	0.834356		1.25												SaLSSA, 384	12.5	no		76.78	COC(=O)C1=C(ON=C1C2=C(Cl)C=CC=C2Cl)C=CNC3=CC=CC=C3
GNF-Pf-927		GNF malaria box	0.731183		1.25												SaLSSA, 384	9.95	yes		>100	COC1=CC=C(Br)C=C1S(=O)(=O)N2CCCC3=CC=CC=C23
GNF-Pf-923		GNF malaria box	0.815094		1.25												SaLSSA, 384	1.25	yes			CC1=C(Cl)C=CC=C1NC(=O)C2=CC=CN=C2Cl
GNF-Pf-922		GNF malaria box	0.738462		1.25												SaLSSA, 384	7.13	no		51.86	CCCCCCN(CCCCCC)CC(O)C1=CC(=NC2=C(C)C=C(C)C=C12)C3=CC=C(Cl)C=C3
GNF-Pf-920		GNF malaria box	0.706093		1.25												SaLSSA, 384	0.371	yes			COC(=O)C1=C(SC(S1)=C2C(=S)C(C)(C)N(C(=O)C3=CC=C(C=C3)[N+]([O-])=O)C4=CC=C(C)C=C24)C(=O)OC
GNF-Pf-913		GNF malaria box	1.15337		1.25												SaLSSA, 384	1.629	yes			COC1=CC=CC=C1\C=C\CN2CCN(CC2)C3=CC=CC=N3
GNF-Pf-910		GNF malaria box	1.16598		1.25												SaLSSA, 384	1.25	yes			COC1=CC=C(CCNC(=O)C2=CC(=CC=C2F)S(=O)(=O)N3CCC4(CC3)OCCO4)C=C1OC
GNF-Pf-906		GNF malaria box	1.03861		1.25												SaLSSA, 384	1.25	yes			COC1=CC=C(OCC(=O)NC2=C(C)N(C)N(C2=O)C3=CC=CC=C3)C=C1
GNF-Pf-904		GNF malaria box	1.09796		1.25												SaLSSA, 384	1.25	yes			CC(C)C1=CC=C(OCC(=O)NN=CC2=CC=CC(=C2)[N+]([O-])=O)C=C1
GNF-Pf-900		GNF malaria box	0.971014		1.25												SaLSSA, 384	0.64	yes			CCN(CC)S(=O)(=O)C1=CC(=CC=C1Cl)C(O)=O
GNF-Pf-898		GNF malaria box	0.964103		1.25												SaLSSA, 384	1.25	no			COC1=CC(OC)=CC(=C1)N2C(=O)N(CC(=O)C3=CC=C(F)C=C3)C4=C(SC=C4)C2=O
GNF-Pf-893		GNF malaria box	1		1.25												SaLSSA, 384	1.25	yes			ClC1=CC=C2N3N=NN=C3N=C(C4=CC=CC=C4)C2=C1
GNF-Pf-89		GNF malaria box	1.08494		1.25												SaLSSA, 384	0.862	no		2.371	CCOC1=CC=C(NC2=NC(N)=C3C=CC=CC3=N2)C=C1
GNF-Pf-886		GNF malaria box	0.902041		1.25												SaLSSA, 384	1.25	yes			ClC1=CC2=C(NC(=O)N2)N=C1Br
GNF-Pf-885		GNF malaria box	0.839357		1.25												SaLSSA, 384	10.19	no		>100	[O-][N+](=O)C1=CC=CC(=C1)C2CC(=O)NC3=CC4=C(OCO4)C=C23
GNF-Pf-881		GNF malaria box	0.834025		1.25												SaLSSA, 384	1.595	yes			CCOC(=O)C1=C(NC(=O)CSC2=NN=C(CNC(=O)C3=CC=CC(C)=C3)N2C4=CC=CC(C)=C4)SC5=C1CCC5
GNF-Pf-874		GNF malaria box	0.865385		1.25												SaLSSA, 384	1.25	yes			COC1=CC=CC=C1N2C(=O)C3=C(SC4=C3CCC4)N5C(C)=NN=C25
GNF-Pf-872		GNF malaria box	0.895706		1.25												SaLSSA, 384	12.36	yes		>100	CC1=C(C(N2C(=O)CCSC2=N1)C3=CC=C(OC(=O)C4=CC=CO4)C=C3)C(=O)OCC=C
GNF-Pf-868		GNF malaria box	0.684783		1.25												SaLSSA, 384	1.25	yes			[O-][N+](=O)C1=CC=CC(C=NNC(=N)SC2CC(=O)N(C2=O)C3=CC(Cl)=CC=C3Cl)=C1
GNF-Pf-865		GNF malaria box	0.86722		1.25												SaLSSA, 384	1.25	yes			CN1C(=O)N(C)C2=C(N(CC(O)CN3CCCC3)C=N2)C1=O
GNF-Pf-863		GNF malaria box	1.1147		1.25												SaLSSA, 384	1.694	yes			CCOC1=CC=C(C=C1)S(=O)(=O)OC2=CC=CC3=CC=CN=C23
GNF-Pf-862		GNF malaria box	0.609959		1.25												SaLSSA, 384	5.46	yes		>100	CCOC1=CC=CC=C1NC(=O)CN2CCN(CC2)C(=O)C3=CC=CO3
GNF-Pf-86		GNF malaria box	0.478528		1.25												SaLSSA, 384	7.62	no		7.13	FC(F)(F)C1=CC=CC(NC2=NC3=NON=C3N=C2NC4=CC=C(Br)C=C4)=C1
GNF-Pf-858		GNF malaria box	0.912863		1.25												SaLSSA, 384	1.25	yes			ClC1=CC=C(C2NC3=CC=C4C=CC=CC4=C3C5C=CCC25)C(Cl)=C1
GNF-Pf-855		GNF malaria box	0.640816		1.25												SaLSSA, 384	2.361	yes		23.56	CCN(CC)C1=CC=C(C2N(CCN2CC3=CC=CC=C3)CC4=CC=CC=C4)C(O)=C1
GNF-Pf-850		GNF malaria box	1.30942		1.25												SaLSSA, 384	0.964	yes			O=C(C1CCC(CC1)CN2C(=S)NC3=CC=CC=C3C2=O)N4CCC(=CC4)C5=CC=CC=C5
GNF-Pf-849		GNF malaria box	0.995984		1.25												SaLSSA, 384	1.25	yes			CN1C(=O)N(C)C2=C(N(C)C(=N2)N3CCN(CC3)C(=O)NC4=CC=C(F)C=C4F)C1=O
GNF-Pf-847		GNF malaria box	1.31731		1.25												SaLSSA, 384	0.431	yes			COC1=CC=CC(CNC2=CC(=CC(=C2)S(=O)(=O)N(C)C)C(=O)NCCNC(C)=O)=C1OC
GNF-Pf-844		GNF malaria box	0.88172		1.25												SaLSSA, 384	1.739	yes			CCOC1=CC=C2NC(=O)C(CN(CC3=CC=CC=C3OC)C(C)=O)=CC2=C1
GNF-Pf-840		GNF malaria box	0.811321		1.25												SaLSSA, 384	1.25	yes			COC1=CC(=CC(OC)=C1OC)\C=C2/SC(=NC2=O)C3=CC=C(C)C=C3
GNF-Pf-837		GNF malaria box	1.03077		1.25												SaLSSA, 384	0.476	yes			[O-][N+](=O)C1=CC(=CC(=C1)[N+]([O-])=O)C(=O)NC2CCN(CC2)CC3=CC=CC=C3
GNF-Pf-836		GNF malaria box	0.939759		1.25												SaLSSA, 384	1.138	yes	8.91		CCCN1C2=CC=CC=C2N=C1C3=CC=CC(Br)=C3
GNF-Pf-835		GNF malaria box	1.01538		1.25												SaLSSA, 384	1.25	yes			CCOC(=O)C(C)OC1=CC=CC2=C1C=CN(CC(=O)NC3=CC=C(OC(F)(F)F)C=C3)C2=O
GNF-Pf-833		GNF malaria box	1.05019		1.25												SaLSSA, 384	0.0609	yes			CCN(CC)S(=O)(=O)C1=CC=C(C=C1)C2=CSC(=NC3=CC=CC4=CC=CC=C34)N2C
GNF-Pf-829		GNF malaria box	0.865306		1.25												SaLSSA, 384	1.367	yes			FC(F)(F)C(=O)C1=CN(C(=O)C2CC2)C3=CC=CC=C13
GNF-Pf-828		GNF malaria box	0.799283		1.25												SaLSSA, 384	1.746	yes			CC(C)C1=NN(C(=O)COC2=CC(C)=CC(C)=C2)C(O)(C1)C(F)(F)F
GNF-Pf-827		GNF malaria box	0.883408		1.25												SaLSSA, 384	1.25	yes			CN1CCN(CC1)S(=O)(=O)C2=CC(=CC=C2C)C3=NN=C(N4CCOCC4)C5=CC=CC=C35
GNF-Pf-826		GNF malaria box	0.305785		1.25												SaLSSA, 384	0.59	yes	0.0856	2.4289999999999901	OC1=CC=C(NC2=CC(=NS(=O)(=O)C3=CC=CS3)C4=CC=CC=C4C2=O)C=C1
GNF-Pf-825		GNF malaria box	0.706093		1.25												SaLSSA, 384	2.601	no		>100	CC(C)CC(=O)OC1C(N2CCCCC2)C3=C(OC1(C)C)C=CC(C=CC(=O)N4CCCCC4)=C3O
GNF-Pf-820		GNF malaria box	0.746377		1.25												SaLSSA, 384	1.25	yes			CC1=CC=C(C)C(=C1)N2C(=O)CC(CC3=CC=C(Cl)C=C3)C2=O
GNF-Pf-818		GNF malaria box	0.989247		1.25												SaLSSA, 384	1.25	yes			CCOC1=CC(=CC(C=NC2=CC=CC(NC(=O)C3=CC=CO3)=C2)=C1O)[N+]([O-])=O
GNF-Pf-815		GNF malaria box	0.693252		1.25												SaLSSA, 384	1.343	yes			[O-][N+](=O)C1=CC=CC(=C1)C(=O)NC2=CC=C(C=C2)C3=CC(=NC(=N3)C4=CC=C(NC(=O)C5=CC=CC(=C5)[N+]([O-])=O)C=C4)C6=CC=CC=C6
GNF-Pf-814		GNF malaria box	0.547619		1.25												SaLSSA, 384	1.32	yes		20.78	CN1CCCN(CC1)C(=O)C2CC23CCN(CC3)CC4=CC=C(C=C4)N(C)C5=CC=CC=C5
GNF-Pf-813		GNF malaria box	0.80083		1.25												SaLSSA, 384	1.14	yes			CCOC(=O)C1=C(NC(=O)CSC2=NN=C(CNC(=O)C3=CC=CS3)N2C4=CC=CC(Cl)=C4)SC5=C1CCCC5
GNF-Pf-812		GNF malaria box	0.80695		1.25												SaLSSA, 384	0.2335	no		6.22	COC1=CC=C(C=C1)C2=NC3=CC(CC4=CC=C5NC(=NC5=C4)C6=CC=C(OC)C=C6)=CC=C3N2
GNF-Pf-810		GNF malaria box	0.677551		1.25												SaLSSA, 384	1.25	yes			COC1=CC=C(C=C1OC)C(=O)NC2=CC3=NSN=C3C=C2
GNF-Pf-81		GNF malaria box	1.05641		1.25												SaLSSA, 384	0.01378	yes		14.92	FC(F)(F)C1=CC=CC(NC(=O)NC2=CC(Cl)=CC(Cl)=C2)=C1
GNF-Pf-808		GNF malaria box	0.991701		1.25												SaLSSA, 384	0.079	yes	0.0468	>100	CCOC1=CC=C(C=C1)N2C(N)=NC(N)=NC2(C)C
GNF-Pf-807		GNF malaria box	1.15444		1.25												SaLSSA, 384	0.1053	yes		>100	CC1=CC=C(N2C(N)=NC(N)=NC2(C)C)C(C)=C1
GNF-Pf-804		GNF malaria box	0.615385		1.25												SaLSSA, 384	0.02736	yes			CN1N=C(CNC(=O)CC2N(CCNC2=O)CC3=CC=CC=C3C(F)(F)F)C=C1C
GNF-Pf-803		GNF malaria box	0.955823		1.25												SaLSSA, 384	0.2883	yes		>100	CCCCOC1=CC=C(C=C1)C(=O)NCCOC2=CC=CC(OC)=C2
GNF-Pf-802		GNF malaria box	1.21162		1.25												SaLSSA, 384	0.0333	yes			OC(=O)C1=CC(=CC=C1OC2=CN=CC(Cl)=C2)[N+]([O-])=O
GNF-Pf-801		GNF malaria box	0.820789		1.25												SaLSSA, 384	0.343	yes		>100	COC1=CC2=C(C=C1OC)C(CCCCCl)=NC(C)(C)C2
GNF-Pf-800		GNF malaria box	1.08589		1.25												SaLSSA, 384	0.352	yes		>100	CC1=C2C(NC(=O)N1)C3=CC=CC=C3C2=O
GNF-Pf-799		GNF malaria box	0.756272		1.25												SaLSSA, 384	0.406	yes		>100	[O-][N+](=O)C1=CC=CC=C1C(=O)NC2=CC=C(C=C2)C3=NN=C(O3)C4=CC=C(NC(=O)C5=CC=CC=C5[N+]([O-])=O)C=C4
GNF-Pf-798		GNF malaria box	0.645283		1.25												SaLSSA, 384	0.662	no		>100	CCOC1=CC=C(C=C1OC)C=C2SC(NC2=O)=NC3=CC=CC=C3
GNF-Pf-797		GNF malaria box	0.561983		1.25												SaLSSA, 384	0.716	yes		>100	CC(C)(C)C(=O)NC1=CC=C(C=C1)C23CC4CC(CC(C4)(C2)C5=CC=CC=C5)C3
GNF-Pf-796		GNF malaria box	0.690566		1.25												SaLSSA, 384	0.735	yes		>100	CC1=C(C(C2=CC=C(Cl)C(Cl)=C2)C3=C(CCCC3=O)N1)C(=O)OC4CCCCC4
GNF-Pf-795		GNF malaria box	0.83871		1.25												SaLSSA, 384	0.822	yes		>100	CC1=CC=C(C=C1[N+]([O-])=O)N2C(=O)C3C(C2=O)C5(C4=CC=CC=C4)C(=O)C3(C6=CC=CC=C6)C(C7=CC=CC=C7)=C5C8=CC=CC=C8
GNF-Pf-794		GNF malaria box	0.792115		1.25												SaLSSA, 384	0.822	yes		>100	O=C1C2C(C(=O)N1CC3=CC=CC=C3)C5(C4=CC=CC=C4)C(=O)C2(C6=CC=CC=C6)C(C7=CC=CC=C7)=C5C8=CC=CC=C8
GNF-Pf-793		GNF malaria box	1.0166		1.25												SaLSSA, 384	0.825	yes		>100	CCCC1=CC=C(OCC2=NC(=NO2)C3=CC=C(NC(=O)C4=CC=CS4)C=C3)C=C1
GNF-Pf-792		GNF malaria box	0.763485		1.25												SaLSSA, 384	1.034	no		>100	ClC1=CC=CC=C1C=CC(=O)NC2=CC=C(OC3=CC=C4C=CC=CC4=C3Cl)C(Cl)=C2
GNF-Pf-791		GNF malaria box	0.65283		1.25												SaLSSA, 384	1.058	no		>100	CC1=CC=CC=C1C=C2SC(NC2=O)=NC3=CC=CC=C3
GNF-Pf-788		GNF malaria box	1.0184		1.25												SaLSSA, 384	1.3	yes		>100	CC1=CC=C2OCC(=NC2=C1)C3=CC=C(C=C3)[N+]([O-])=O
GNF-Pf-787		GNF malaria box	0.859438		1.25												SaLSSA, 384	0.1355	yes			COC1=CC=CC(=C1)C2=NC(CS(=O)(=O)CC(=O)N3CC(C)CC(C)C3)=C(C)O2
GNF-Pf-786		GNF malaria box	0.838174		1.25												SaLSSA, 384	1.432	yes		>100	CC1=C(C(=O)OCC2=CC=CC=C2)C3=C(O1)C4=CC=CC=C4C(NS(=O)(=O)C5=CC=C(F)C=C5)=C3
GNF-Pf-783		GNF malaria box	0.0679245		1.25									0.06138	0.03053		SaLSSA, 384	1.72	yes		>100	CC1=CC=CC(=C1)C2=NC3=CC(NC(=O)C4=CC=C(O4)[N+]([O-])=O)=CC=C3O2
GNF-Pf-780		GNF malaria box	0.710204		1.25												SaLSSA, 384	1.927	yes		>100	OC1=C2CCCCC2=NC3=CC(=NN13)C4=CC=CC=C4
GNF-Pf-78		GNF malaria box	0.230769		1.25									0.55088	0.11055		SaLSSA, 384	1.503	yes		1.913	CC1=C(C(=O)NCC2=CC=CN=C2)C3=C(O1)C(=O)C4=CC=CC=C4C3=O
GNF-Pf-777		GNF malaria box	0.759857		1.25												SaLSSA, 384	2.477	yes		>100	CC1=CN2C3=CC=CC=C3N(CCN4CCOCC4)C2=N1
GNF-Pf-776		GNF malaria box	0.939068		1.25												SaLSSA, 384	2.642	yes		>100	CC1=CC=C(N2C(=O)C3C(C2=O)C5(C4=CC=CC=C4)C(=O)C3(C6=CC=CC=C6)C(C7=CC=CC=C7)=C5C8=CC=CC=C8)C(=C1)[N+]([O-])=O
GNF-Pf-775		GNF malaria box	0.622407		1.25												SaLSSA, 384	2.794	yes		>100	CC1=CC(=CC=C1C2=CC=C(O2)C(=O)NC3=CC=C(C=C3)C4=NC5=CC=CC=C5N4)[N+]([O-])=O
GNF-Pf-774		GNF malaria box	0.726531		1.25												SaLSSA, 384	2.82	no		>100	CN(C)C1=CC=C(C=C1)C=C2SC(NC2=O)=NC3=CC=C(O)C=C3
GNF-Pf-773		GNF malaria box	0.865385		1.25												SaLSSA, 384	2.826	yes		>100	NC(=O)C1=CC=C(C=C1)N2N=NN=C2SCC3=CC=C(Cl)C=C3
GNF-Pf-771		GNF malaria box	0.076087		1.25									0.5866	0.32763		SaLSSA, 384	0.2971	yes			CN1C(=O)C(Cl)=C2C3=CC=CC=C3C(=O)C4=C(Cl)C=CC1=C24
GNF-Pf-770		GNF malaria box	0.688172		1.25												SaLSSA, 384	3.021	yes		>100	CCOC1=CC=C2C(C)=NC(NC(N)=NC(C)=O)=NC2=C1
GNF-Pf-77		GNF malaria box	0.674847		1.25												SaLSSA, 384	0.1397	yes		.64200000000000002	CN(C)C1=CC=[N+](CC2=C(Cl)C=CC=C2Cl)C=C1
GNF-Pf-769		GNF malaria box	0.877301		1.25												SaLSSA, 384	3.027	yes		>100	O=C1NC2=CC=CC=C2SC3=CC=CC=C13
GNF-Pf-768		GNF malaria box	0.975104		1.25												SaLSSA, 384	3.032	yes	0.00713	>100	CN(CC1=CC=CC=C1)C(=O)CSC2=NC(NCC3=CC=CC=C3)=C4C=CC=CC4=N2
GNF-Pf-767		GNF malaria box	0.807692		1.25												SaLSSA, 384	3.093	yes		>100	CCCCN(CCCC)S(=O)(=O)C1=NC(C)=C(Cl)C(C)=C1C#N
GNF-Pf-763		GNF malaria box	1.06748		1.25												SaLSSA, 384	3.32	yes		>100	COC1=CC=C(C=C1)C2C3=C(CC(C)(C)CC3=O)NC4=NNC(C)=C24
GNF-Pf-761		GNF malaria box	0.474903		1.25												SaLSSA, 384	3.5	no		>100	CCOC(=O)C1=C(C)N(C(=O)C1=CC2=CC=C(C=C2)C(C)C)C3=CC=C(OCC)C=C3
GNF-Pf-760		GNF malaria box	0.826923		1.25												SaLSSA, 384	3.67	yes	0.609	>100	O=C(N1CCCC(COC2=CC=CC(CN3CCC(CC3)CC4=CC=CC=C4)=C2)C1)C5=NSN=C5
GNF-Pf-759		GNF malaria box	1.12033		1.25												SaLSSA, 384	3.67	no		>100	COC1=CC(=CC=C1OCC2=CC=CC=C2F)C=C3SC(NC3=O)=NC4=CC=CC=C4
GNF-Pf-758		GNF malaria box	0.815217		1.25												SaLSSA, 384	0.375	yes			COC1=CC=C(C=C1Cl)C2=CC=C(O2)C=NNC(=O)CNC(=O)C3=CC=C4OCOC4=C3
GNF-Pf-756		GNF malaria box	0.538776		1.25												SaLSSA, 384	3.96	yes		>100	ClC1=CC=C2N=C(C=C(C(=O)NC3=CC=CN=C3)C2=C1)C4=CC=CN=C4
GNF-Pf-751		GNF malaria box	0.865031		1.25												SaLSSA, 384	4.18	no		>100	OC1CCS(=O)(=O)C2=C1C=CS2
GNF-Pf-748		GNF malaria box	0.938224		1.25												SaLSSA, 384	4.51	yes		>100	CC1=CC=NC(NC2=NC(=CS2)C3=CC=C(Cl)C=C3)=C1
GNF-Pf-747		GNF malaria box	0.876448		1.25												SaLSSA, 384	0.467	yes			COC1=CC=C2N(C(=O)CSC3=NN=C(O3)C4=CC=C(C)C=C4)C(C)(C)C=C(C)C2=C1
GNF-Pf-745		GNF malaria box	0.996416		1.25												SaLSSA, 384	0.479	yes			C[N+]1(CCCCCC1)CCOC(=O)CCC(=O)OCC[N+]2(C)CCCCCC2
GNF-Pf-744		GNF malaria box	1.07971		1.25												SaLSSA, 384	0.48	yes			ClC1=CC=C(OCCCC(=O)NCCCN2C=CN=C2)C(Cl)=C1
GNF-Pf-743		GNF malaria box	0.584229		1.25												SaLSSA, 384	4.83	yes		>100	COC1=CC=C(C=C1)C2=C(C3=CC=C(OC)C=C3)C4(C5C(C(=O)N(C5=O)C6=CC=C(C=C6)C(=O)OC)C2(C7=CC=CC=C7)C4=O)C8=CC=CC=C8
GNF-Pf-741		GNF malaria box	1.06531		1.25												SaLSSA, 384	5	yes		>100	CC1=CC=C(C=C1)C(=O)CSC2=NC(N)=C(C#N)C(C3=CC=CS3)=C2C#N
GNF-Pf-740		GNF malaria box	0.981132		1.25												SaLSSA, 384	5.07	yes		>100	COC1=CC=C(OC)C(NC2=C(Cl)C(=O)N(C2=O)C3=CC=C(C)C(Cl)=C3)=C1
GNF-Pf-739		GNF malaria box	0.990385		1.25												SaLSSA, 384	5.17	yes	10	>100	COC(=O)C1=CC(NC(=S)NC(=O)C2=C(OC)C=CC=C2OC)=CC(=C1)C(=O)OC
GNF-Pf-738		GNF malaria box	0.809917		1.25												SaLSSA, 384	5.18	yes		>100	COC1=CC(=CC(OC)=C1OC)C(=O)NC2=NN=C(O2)C3=CC=CC=C3
GNF-Pf-737		GNF malaria box	0.947791		1.25												SaLSSA, 384	5.26	no		>100	CCOC(=O)C1=C(C)NC(C)=C1S(=O)(=O)N2CCCC(C2)C(=O)N3CCN(CC3)C4=CC=CC(C)=C4C
GNF-Pf-736		GNF malaria box	0.779141		1.25												SaLSSA, 384	0.537	yes			ClC1=CC=C(OC(=O)CNC(=O)C2=CC=CC=C2)C=C1
GNF-Pf-733		GNF malaria box	0.791165		1.25												SaLSSA, 384	5.42	yes		>100	COC1=CC=C(C=C1[N+]([O-])=O)C(=O)N2N=C(N)C3=CC4=CC=C(C)C=C4N=C23
GNF-Pf-732		GNF malaria box	0.92029		1.25												SaLSSA, 384	5.44	yes		>100	CCCC(N(C(=O)C1=C(N)C(=NS1)C(N)=O)C2=CC=C(C=C2)C(C)C)C(=O)NCCC(C)C
GNF-Pf-731		GNF malaria box	0.661224		1.25												SaLSSA, 384	5.46	yes		>100	CCC1=C(C#N)C(N)=NC2=C1C(N)=C(S2)C(=O)C3=CC=C(Br)C=C3
GNF-Pf-730		GNF malaria box	1.05769		1.25												SaLSSA, 384	5.47	yes		>100	ClC1=CC=C(CN2C(=O)C3=CC=CC(N4CCN(CC4)CC5=CC=CN5C6=NC=CS6)=C3C2=O)C=C1
GNF-Pf-729		GNF malaria box	0.895582		1.25												SaLSSA, 384	5.6	yes		>100	BrC1=CC=C(S1)S(=O)(=O)NCCC(=O)N2CCC3=CC=CC=C3C2
GNF-Pf-728		GNF malaria box	1.01931		1.25												SaLSSA, 384	5.81	yes		>100	CCOC1=CC=C2N=C(SC2=C1)SC3=NC(NC4=CC=CC(C)=C4)=NC(NC5=CC=CC(C)=C5)=N3
GNF-Pf-727		GNF malaria box	0.520661		1.25												SaLSSA, 384	5.84	yes		>100	CCCC1=CC2=C(OC(CC)=C(C2=O)C3=CC=C4OCOC4=C3)C=C1OC(C)C
GNF-Pf-725		GNF malaria box	1.03614		1.25												SaLSSA, 384	5.91	yes		>100	CC(C)C1N=C2N(C1=O)C(SCC(=O)NC3=CC(=CC=C3Cl)C(F)(F)F)=NC4=CC=CC=C24
GNF-Pf-724		GNF malaria box	0.819277		1.25												SaLSSA, 384	0.594	yes			CCCCN(CC)C(=O)CSC1=NC2=CC=CC=C2C(=O)N1CC3=CC=CO3
GNF-Pf-722		GNF malaria box	1.22892		1.25												SaLSSA, 384	0.611	no			COC1=CC=CC2=C1OC(=O)C(=C2)C3=NC(=CS3)C4=CC=CC=C4
GNF-Pf-721		GNF malaria box	0.753623		1.25												SaLSSA, 384	6.19	yes		>100	OC(COC1=CC=C(OCC(O)CN2CCN(CC2)C3C4=CC=CC=C4C5=CC=CC=C35)C=C1)CN6CCN(CC6)C7C8=CC=CC=C8C9=CC=CC=C79
GNF-Pf-716		GNF malaria box	0.582822		1.25												SaLSSA, 384	6.48	yes		>100	OC1=C2CCCCC2=NC3=CC(=NN13)C4=CC=C(Cl)C=C4
GNF-Pf-714		GNF malaria box	1.12448		1.25												SaLSSA, 384	0.671	yes			CC1=CC=C(C=C1)C(=O)NCCNC(=O)CN2CCOCC2
GNF-Pf-713		GNF malaria box	0.751004		1.25												SaLSSA, 384	0.673	yes			FC(F)(F)C1=CC=CC(CN2C=CN(CCC3=CC=CC=C3)C(=O)C2=O)=C1
GNF-Pf-712		GNF malaria box	0.869388		1.25												SaLSSA, 384	6.75	yes	0.556	>100	CC1=CC=NC(NC(C2=CC=C3C=CC=CC3=C2)C4=CC=C5C=CC=NC5=C4O)=C1
GNF-Pf-711		GNF malaria box	0.993865		1.25												SaLSSA, 384	0.682	yes			COCCCNC1=NC2=NON=C2N=C1N(C)C3CCOCC3
GNF-Pf-710		GNF malaria box	0.672199		1.25												SaLSSA, 384	0.685	yes			CC1=NC2=CC(=NN2C(C)=C1)C3=CC=C(Cl)C=C3
GNF-Pf-71		GNF malaria box	0.477178		1.25												SaLSSA, 384	1.25	yes			O=C(NCCC1=CCCCC1)C2=CC=C3C(=O)N(C(SCC4=NC5=CC=CC=C5N4)=NC3=C2)C6=CC=CC=C6
GNF-Pf-709		GNF malaria box	0.867769		1.25												SaLSSA, 384	0.686	yes			CCC(=O)N=C1SC2=CC(=CC=C2N1CCOC)[N+]([O-])=O
GNF-Pf-708		GNF malaria box	0.879668		1.25												SaLSSA, 384	6.87	yes		>100	ClC1=CC=CC(=C1)N2C(=O)CSC2=S
GNF-Pf-707		GNF malaria box	0.682692		1.25												SaLSSA, 384	6.88	yes		>100	CC1=CC=CC(=C1)C2=CC=C(NC(=O)C3CCN(CC3)CC4=CN=C(C)N=C4)C=C2
GNF-Pf-706		GNF malaria box	1.42085		1.25												SaLSSA, 384	0.699	yes			CC1CCC2=C(C1)SC(NC(=O)C3=CC=CC=C3F)=C2C(=O)NCC4=CC=CC=C4
GNF-Pf-704		GNF malaria box	0.710145		1.25												SaLSSA, 384	0.703	yes			CN(C)C1=NC(Cl)=NC(=N1)N(CCOC2=CC=CC=C2)C#N
GNF-Pf-703		GNF malaria box	0.767347		1.25												SaLSSA, 384	7.06	yes		>100	CSC1=NC(N)=NC(SC2CCCC=C2)=C1C#N
GNF-Pf-702		GNF malaria box	1.12048		1.25												SaLSSA, 384	0.71	yes			CCOC(=O)N1CCN(CC1)C(=O)CSC2=NC(=CN2C3=CC=C(C)C=C3)C4=CC=C(Cl)C=C4
GNF-Pf-7		GNF malaria box	0.833962		1.25												SaLSSA, 384	1.25	yes			COC1=CC=C(OC)C(C=NNC(=O)CC2=NNC(O)=C2)=C1
GNF-Pf-696		GNF malaria box	1.16064		1.25												SaLSSA, 384	0.736	yes			COC1=CC=CC=C1N2CCN(CC2)C3=C4CCCC4=NC5=NN=CN35
GNF-Pf-695		GNF malaria box	0.771429		1.25												SaLSSA, 384	0.74	yes			ClC1=CC=C(C=C1)C(=O)NCCN2CCOCC2
GNF-Pf-693		GNF malaria box	0.946237		1.25												SaLSSA, 384	0.75	yes			BrC1=CC=C(C=C1)C(=O)NC2=CC=C(C=C2)C3=NN=C(O3)C4=CC=CC=C4
GNF-Pf-689		GNF malaria box	0.867925		1.25												SaLSSA, 384	0.764	yes			COC1=CC=C(\C=C(/NC(=O)C2=CC=CC=C2Br)C(=O)N3CC4CC(C3)C5=CC=CC(=O)N5C4)C=C1OC
GNF-Pf-688		GNF malaria box	1.42152		1.25												SaLSSA, 384	0.772	yes			O=C(CSC1=NC2=CC=CC=C2C(=O)N1C3=CC=C(C=C3)C(=O)N4CCOCC4)C5=CC=CC=C5
GNF-Pf-686		GNF malaria box	0.991031		1.25												SaLSSA, 384	7.74	no		>100	COC(=O)C1=C(NC(=O)C(C)N2CCN(CC2)C3CCCCC3)C4=CC(Cl)=CC=C4N1
GNF-Pf-683		GNF malaria box	0.850622		1.25												SaLSSA, 384	0.782	yes			[O-][N+](=O)C1=CC=C(OCCOC(=O)C2=CC=C(Br)O2)C=C1
GNF-Pf-682		GNF malaria box	0.710204		1.25												SaLSSA, 384	0.79	yes			ClC1=CC=C(NC(=O)CSC2=NC3=CC=CC=C3N2)C(Cl)=C1
GNF-Pf-681		GNF malaria box	1.21509		1.25												SaLSSA, 384	0.794	yes			CC(=O)OC(OC(C)=O)C12OC(C=C1)C3C2C(=O)N(C3=O)C4=CC=CC(C)=C4
GNF-Pf-680		GNF malaria box	0.735849		1.25												SaLSSA, 384	7.95	yes	10	>100	COC1=CC=C(NC(=O)COC2=CC=CC=C2C(C)C)C(OC)=C1
GNF-Pf-679		GNF malaria box	1.35743		1.25												SaLSSA, 384	0.803	no			ClC1=CC=CC=C1OCC(=O)OCC2=CC(=O)N3N=C(SC3=N2)C4CC4
GNF-Pf-678		GNF malaria box	0.96319		1.25												SaLSSA, 384	8.08	yes		>100	COC1=CC=C(OCCOCCN2CCN(C)CC2)C=C1
GNF-Pf-677		GNF malaria box	0.490798		1.25												SaLSSA, 384	0.811	yes			OP1(O)=NP(O)(O)=NP(O)(O)=NP(O)(O)=N1
GNF-Pf-676		GNF malaria box	0.867925		1.25												SaLSSA, 384	0.814	yes			O=C1C=CC(=O)N1C2=CC=C(SC3=CC=C(C=C3)N4C(=O)C=CC4=O)C=C2
GNF-Pf-675		GNF malaria box	1.08299		1.25												SaLSSA, 384	0.816	yes			ClC1=CC=C(C=C1)N2C=C(C#N)C(=O)N(CC3=C(Cl)C=CC=C3Cl)C2=O
GNF-Pf-671		GNF malaria box	1.08969		1.25												SaLSSA, 384	0.834	yes			CCOC(=O)C1=C(C(=O)C2=CC(CC)=C(O)C=C2O1)C3=CC=C4OCOC4=C3
GNF-Pf-669		GNF malaria box	0.971429		1.25												SaLSSA, 384	0.837	yes			CC(C)CCNC(=O)C1=CC=C(NS(=O)(=O)C2=CC=C(C)C=C2)C=C1
GNF-Pf-668		GNF malaria box	0.835341		1.25												SaLSSA, 384	0.842	no			COC1=CC=C(CNC(=O)CCC2=CN(CC3=CC(C)=CC=C3C)C4=CC=CC=C24)C=C1OC
GNF-Pf-666		GNF malaria box	0.504132		1.25												SaLSSA, 384	0.846	yes			CC(C)CC(NS(=O)(=O)C1=CC=C(OC2=CC=CC=C2C)C=C1)C(O)=O
GNF-Pf-665		GNF malaria box	0.692029		1.25												SaLSSA, 384	0.848	yes			OCC1OC(OC2C(O)C(O)C(NC3=CC=C(Cl)C(=C3)[N+]([O-])=O)OC2CO)C(O)C(O)C1O
GNF-Pf-663		GNF malaria box	0.768116		1.25												SaLSSA, 384	0.853	yes			COC1=CC=C(CN2N=NN=C2CN3CCC4=CC=CC=C4C3)C=C1
GNF-Pf-655		GNF malaria box	0.92638		1.25												SaLSSA, 384	0.888	yes			CC1=NN(C(C)=C1)C2=CC=C(NC(=O)C3CCN(CC3)CC4=CC(C)=C(C)O4)C=C2
GNF-Pf-653		GNF malaria box	0.946188		1.25												SaLSSA, 384	0.907	yes			CC1CC2=CC=CC=C2N1C(=O)CN3C(=O)OC4=CC=CC=C34
GNF-Pf-652		GNF malaria box	0.924528		1.25												SaLSSA, 384	9.11	yes		>100	[O-][N+](=O)C1=CC=C(NC(=O)CSC2=NN=C3C(NC4=CC=CC=C34)=N2)C=C1
GNF-Pf-651		GNF malaria box	1.14286		1.25												SaLSSA, 384	0.919	yes			CN1N(C(=O)C(NC(=S)N2CCOCC2)=C1C)C3=CC=CC=C3
GNF-Pf-650		GNF malaria box	0.793478		1.25												SaLSSA, 384	0.919	yes			BrC1=CC=C(C=C1)C(=O)COC(=O)C2=CC=C3C(=O)N(C(=O)C3=C2)C4=CC=C5C=CC=CC5=C4
GNF-Pf-647		GNF malaria box	0.828571		1.25												SaLSSA, 384	0.921	yes			NC1=CC=C(C=C1)C2=NN(C(N)=C2)C3=CC=C(OC4=CC=CC=C4)C(=C3)S(O)(=O)=O
GNF-Pf-646		GNF malaria box	0.726457		1.25												SaLSSA, 384	0.921	yes			CCCCCC1=CC=C(C=C1)C2=CN3N=C(CCCCC)SC3=N2
GNF-Pf-64		GNF malaria box	1.38589		1.25												SaLSSA, 384	1.568	yes		1.891	CC1=CC=C(C=C1)C(=O)NC2=CC=C(C=C2)C3=NC4=CC=C(NC(=O)C5=CC=C(C)C=C5)C=C4N3
GNF-Pf-636		GNF malaria box	1.20192		1.25												SaLSSA, 384	9.54	yes		>100	CCN(CC)C1=CC=C2C(C3=CSC=C3)C(C#N)=C(N)OC2=C1
GNF-Pf-635		GNF malaria box	1.17761		1.25												SaLSSA, 384	9.56	yes		>100	CC(C)SC1=NC2=C(C(=O)N1CC3=CC=CO3)C4(CCCCC4)CC5=CC=CC=C25
GNF-Pf-633		GNF malaria box	0.778846		1.25												SaLSSA, 384	9.61	yes		>100	CC(=O)C1=C(O)C(=O)N(C1C2=CC=CC=C2[N+]([O-])=O)C3=CC=C(Br)C=N3
GNF-Pf-630		GNF malaria box	0.634058		1.25												SaLSSA, 384	0.972	yes			CC1(C)CC(=O)C2=C(C1)N(C3=CC=CC=C3F)C(=C2)C4=CC=C(Br)C=C4
GNF-Pf-629		GNF malaria box	0.787645		1.25												SaLSSA, 384	9.73	yes		>100	CCOC(=O)C1=C(C)N=c2sc(=CC3=CC=CC=C3OCC4=CC=CC=C4)c(=O)n2C1C5=CC=CC=C5OC(C)C
GNF-Pf-626		GNF malaria box	1.04898		1.25												SaLSSA, 384	9.8	yes	10	>100	OC(=O)C1=CNC2=CC(N3CCCCCC3)=C(F)C=C2C1=O
GNF-Pf-624		GNF malaria box	0.891304		1.25												SaLSSA, 384	0.984	yes			ClC1=CC=CC=C1NC(=O)NC2(CCCCC2)C(=O)NCC3CCCO3
GNF-Pf-623		GNF malaria box	0.783133		1.25												SaLSSA, 384	0.988	yes			CCCCCOC(=O)C1=C(C)NC2=NC=NN2C1C3=CC=CC(=C3)[N+]([O-])=O
GNF-Pf-622		GNF malaria box	0.754601		1.25												SaLSSA, 384	9.91	yes		>100	FC(F)(F)COC1=CC=C(OCC(F)(F)F)C(=C1)C2=NC=NN2C3=CC=CC=C3
GNF-Pf-621		GNF malaria box	0.984906		1.25												SaLSSA, 384	0.995	yes			CCOC(=O)C1=CC=C(NC(=O)C2=C(C)C(C(=O)OCC)=C(NC(=O)C3=CC(OC)=C(OC)C(OC)=C3)S2)C=C1
GNF-Pf-619		GNF malaria box	1.01931		1.25												SaLSSA, 384	0.995	yes			CC1=NN(C(=O)C2=CC=CC=C12)C3=CC(=CC=C3[N+]([O-])=O)N4CCOCC4
GNF-Pf-618		GNF malaria box	0.834025		1.25												SaLSSA, 384	9.97	yes		>100	CCOC1=CC=C(C=C1)N2C(=O)C3=CC=CC=C3NC2(C)C
GNF-Pf-613		GNF malaria box	0.899642		1.25												SaLSSA, 384	1.006	yes			CC1=C(Cl)C=CC=C1NC(=O)CCC(=O)NNC(=O)C2=CC=CC=C2
GNF-Pf-609		GNF malaria box	0.937759		1.25												SaLSSA, 384	1.021	yes			CC1=CC2=C(C=C1C)N(C=N2)N=CC3=CC=CN=C3
GNF-Pf-605		GNF malaria box	1		1.25												SaLSSA, 384	1.035	yes			COC1=CC2=C(C=C1OC)C(NC(C)(C)C2)=NN=C3NC(C)(C)CC4=CC=CC=C34
GNF-Pf-600		GNF malaria box	0.865942		1.25												SaLSSA, 384	1.044	yes			COC1=CC=C(C=C1Cl)C2=CC=C(O2)C=C3C(=O)NC(=S)NC3=O
GNF-Pf-60		GNF malaria box	0.73913		1.25												SaLSSA, 384	1.25	yes			CC1=CC=CC(OCC(O)CN2CCN(CC2)CC(=O)C3=CC=C(Br)C=C3)=C1
GNF-Pf-598		GNF malaria box	0.702479		1.25												SaLSSA, 384	1.047	yes			CC(=O)NC1=CC=CC(NC(=O)CSC2=NN3C(C=C2)=NN=C3C4=CC=C(F)C=C4)=C1
GNF-Pf-597		GNF malaria box	0.719008		1.25												SaLSSA, 384	1.053	yes			COC1=CC=CC=C1C2=NN=C(NC3=NC4=CC5=C(OCO5)C=C4S3)O2
GNF-Pf-596		GNF malaria box	1.02151		1.25												SaLSSA, 384	1.057	yes			CCOC(=O)C1=C(NC(=O)CC2=CC=C(C=C2)[N+]([O-])=O)SC3=C1CCCC3
GNF-Pf-595		GNF malaria box	0.652893		1.25												SaLSSA, 384	1.058	yes			COC1=CC=C2N=C(NC(=O)C3=CC=C(C=C3)C#N)SC2=C1
GNF-Pf-593		GNF malaria box	0.932692		1.25												SaLSSA, 384	1.059	yes			COC1=CC=C(CN2CCN3C(CC2)=NN=C3CCC4=CC=CC=C4)C(F)=C1
GNF-Pf-590		GNF malaria box	0.799228		1.25												SaLSSA, 384	1.066	yes	10		CC1=CC=C(C=C1)S(=O)(=O)NC2=NN3C(C=C(NC3=N2)C4=CC=CC=C4)C5=CC=CC=C5
GNF-Pf-588		GNF malaria box	0.699387		1.25												SaLSSA, 384	1.074	yes			CCOC(=O)C[N+]1=C(N)SC(CC)=C1
GNF-Pf-587		GNF malaria box	1.05809		1.25												SaLSSA, 384	1.076	yes			CCOC(=O)C1=C(C)C(C(=O)OCC)=C(NC(=O)CSC2=NN=C(CNC(=O)COC3=CC=CC=C3)N2C)S1
GNF-Pf-585		GNF malaria box	0.935743		1.25												SaLSSA, 384	1.08	yes			COCCN1C(=S)NC2=CC(=CC=C2C1=O)C(=O)NCCC3=CC=C(C=C3)S(N)(=O)=O
GNF-Pf-584		GNF malaria box	0.969811		1.25												SaLSSA, 384	1.088	yes			CC1=CC=C(C=C1)C2=NN(CC(=O)NC3=CC=CC(C)=C3)C(=O)C4=CC=CC=C24
GNF-Pf-582		GNF malaria box	1.15385		1.25												SaLSSA, 384	1.102	yes			CNC(=O)[C@@H]1C[C@H](CN1CC2=CC=CC=C2)NCC3=CC=C(OC)C=C3
GNF-Pf-581		GNF malaria box	0.746377		1.25												SaLSSA, 384	1.107	yes			CCOC1=CC=C2C=C(C#N)C(SCC(=O)N3CC(=O)NC4=CC=CC=C34)=NC2=C1
GNF-Pf-579		GNF malaria box	0.64898		1.25												SaLSSA, 384	1.109	yes			O=C(NC1=CC=C2C3=CC=C(NC(=O)C4=CC=CS4)C=C3S(=O)(=O)C2=C1)C5=CC=CS5
GNF-Pf-574		GNF malaria box	1.06639		1.25												SaLSSA, 384	1.126	yes			CCOC(=O)N1CCN(CC1)C(=O)CCCCn2c(=S)[nH]c3ccsc3c2=O
GNF-Pf-573		GNF malaria box	0.699387		1.25												SaLSSA, 384	1.127	yes			[O-][N+](=O)C1=CC=C(C(Cl)=C1)C2=CC=C(O2)C=c3SC4=NC5=CC=CC=C5n4c3=O
GNF-Pf-571		GNF malaria box	0.743802		1.25												SaLSSA, 384	11.36	yes		>100	BrC1=CC=C(C=C1)C=NNC(=O)C2=CC=CO2
GNF-Pf-5697		GNF malaria box	0.461538		1.25												SaLSSA, 384	1.65	yes			O=C(NCCC1=CC=CC=C1)C2CCC(CC2)CN3C(=S)NC4=CC=CC=C4C3=O
GNF-Pf-5693		GNF malaria box	0.350943		1.25												SaLSSA, 384	0.602	yes		NoFit	CC1=NN(CC(O)CN2C3=CC=C(Cl)C=C3C4=CC(Cl)=CC=C24)C(C)=C1Br
GNF-Pf-5692		GNF malaria box	0.415094		1.25												SaLSSA, 384	0.02713	no		>74.42	CN(C)C1=CC=C(C=C1)C=C2SC(NC2=O)=NC3=CC=CC=C3
GNF-Pf-5690		GNF malaria box	0.862319		1.25												SaLSSA, 384	1.074	yes		>100	CC1=CC(C)=C(C(C)=C1)S(=O)(=O)N2CCC(CC2)NC(=O)C3=CC=CC=C3
GNF-Pf-569		GNF malaria box	1.14672		1.25												SaLSSA, 384	1.14	yes			COC(=O)C1=C(SC(S1)=C2C(=S)C(C)(C)NC3=CC(C)=CC=C23)C(=O)OC
GNF-Pf-5689		GNF malaria box	0.738776		1.25												SaLSSA, 384	1.131	yes		>100	CCOC(=O)C1=C(N)C2=C(C3=CC=CS3)C(C#N)=C(N)N=C2S1
GNF-Pf-5688		GNF malaria box	0.847826		1.25												SaLSSA, 384	1.195	yes	10	>100	CCC1=C(C#N)C(N)=NC(SCC(=O)C2=CC=C(C)C=C2)=C1C#N
GNF-Pf-5687		GNF malaria box	0.728302		1.25												SaLSSA, 384	2.123	yes		>100	CCCCCCC1=CC2=C(OC(=NC3=CC=CC=C3C)C(=C2)C4=NC5=CC=CC=C5N4)C=C1O
GNF-Pf-5686		GNF malaria box	0.906122		1.25												SaLSSA, 384	2.742	yes		>100	CC1=NC2=CC(=NN2C(O)=C1C)C3=CC=C(Br)C=C3
GNF-Pf-5685		GNF malaria box	0.847534		1.25												SaLSSA, 384	0.2155	no		7.7	CN1C=C(C=CC2=CC=[N+](C)C=C2)C3=CC=CC=C13
GNF-Pf-5684		GNF malaria box	0.600897		1.25												SaLSSA, 384	0.926	yes		26.03	CCOC(=O)C1=CN=C2C(OC)=CC=CC2=C1NC3=CC=CC(=C3)C(F)(F)F
GNF-Pf-5683		GNF malaria box	0.946939		1.25												SaLSSA, 384	6.65	yes		>100	CC(C)(C)C1=CC(CCC(=O)NC2=C3CCN(C4=CC=CC(Cl)=C4)C3=NC5=CC=CC=C25)=CC(=C1O)C(C)(C)C
GNF-Pf-5682		GNF malaria box	0.622642		1.25												SaLSSA, 384	7.82	yes		>100	CCOC(=O)C1=C(N=c2sc(=CC3=CC(OC)=C(OC)C(OC)=C3)c(=O)n2C1C4=C(OC)C=CC5=CC=CC=C45)C6=CC=CC=C6
GNF-Pf-5680		GNF malaria box	0.980769		1.25												SaLSSA, 384	9.7	yes		>100	COC(=O)C1=C(NC(=O)C2=CC=C(C)S2)C3=CC=C(CN4CCC(C)CC4)N=C3S1
GNF-Pf-568		GNF malaria box	0.809917		1.25												SaLSSA, 384	1.141	yes			COC1=CC=CC(=C1)N2C(=S)S\C(=C/C3=CC=CN=C3)C2=O
GNF-Pf-5678		GNF malaria box	0.57971		1.25												SaLSSA, 384	3.74	yes		>100	CCCCN(CCCC)C(=O)CN1C=CC(=N)C2=CC=CC=C12
GNF-Pf-5677		GNF malaria box	0.97992		1.25												SaLSSA, 384	0.2595	yes		>100	CCC1=NN2C(NC3=CC=C(I)C=C3)=CC(C)=NC2=N1
GNF-Pf-5676		GNF malaria box	0.358491		1.25												SaLSSA, 384	0.002431	yes		>100	CCOC(=O)C(=O)N1C2=CC=C(OC)C=C2C3=C(SSC3=S)C1(C)C
GNF-Pf-5675		GNF malaria box	0.112033		1.25									0.007475	4.426e-05		SaLSSA, 384	0.00892	yes	0.00493	>100	COC(OC)C(C)=NNC(N)=S
GNF-Pf-5674		GNF malaria box	0.328185		1.25												SaLSSA, 384	0.0063	yes		>100	COC1=CC=C(C=C1OC)C2CC(=O)C3=C(C2)NC(C)=C(C3C4=CC=C(Cl)C=C4Cl)C(=O)OC(C)C
GNF-Pf-5673		GNF malaria box	0.46332		1.25												SaLSSA, 384	0.00621	yes		>100	COC1=CC=C(C=C1OC)C2CC(=O)C3=C(C2)NC(C)=C(C3C4=CC=CC=C4Cl)C(=O)OC(C)C
GNF-Pf-5672		GNF malaria box	0.243243		1.25									0.56349	0.39631		SaLSSA, 384	0.00762	yes		>100	CCCOC(=O)C1=C(C)NC2=C(C1C3=CC=C(Cl)C=C3Cl)C(=O)CC(C2)C4=CC=C(OC)C(OC)=C4
GNF-Pf-5671		GNF malaria box	0.5		1.25												SaLSSA, 384	0.01198	yes		>100	CC1CCC2C(C)C(=O)OC3OC4(C)CCC1C23OO4
GNF-Pf-5670		GNF malaria box	0.366795		1.25												SaLSSA, 384	0.01823	yes		>100	CCOC(=O)C1=C(C)NC2=C(C1C3=CC=C(Br)C=C3)C(=O)CC(C2)C4=CC=C(OC)C(OC)=C4
GNF-Pf-567		GNF malaria box	1.02008		1.25												SaLSSA, 384	1.143	yes			COC1=CC=C(C=C1Cl)N2N=C(C(=O)NCC(=O)NC3=CC=C(F)C=C3)C4=CC=CC=C4C2=O
GNF-Pf-5669		GNF malaria box	0.88755		1.25												SaLSSA, 384	0.0428	yes	0.0904	49.51	OC1=C2C(SC3=CC=CC=C3N=C2C4=CC=CC=C14)C5=CC=CS5
GNF-Pf-5668		GNF malaria box	0.563707		1.25												SaLSSA, 384	0.00671	yes		>100	CCCOC(=O)C1=C(C)NC2=C(C1C3=CC=CC=C3F)C(=O)CC(C2)C4=CC=C(OC)C(OC)=C4
GNF-Pf-5666		GNF malaria box	0.144231		1.25									0.01446	0.002244		SaLSSA, 384	0.00892	yes	0.01505	>100	CN1C(NNC(N)=S)C(NNC(N)=S)N(C)C1=O
GNF-Pf-5664		GNF malaria box	0.130612		1.25									0.004228	0.0003877		SaLSSA, 384	0.00894	no		>100	CC(C=NNC(N)=S)=NNC(N)=S
GNF-Pf-5663		GNF malaria box	0.436293		1.25												SaLSSA, 384	0.0558	yes		>100	COC1=CC=C(C=C1OC)C2CC(=O)C3=C(C2)NC(C)=C(C3C4=CC=CC=C4Cl)C(=O)OC5CCCC5
GNF-Pf-5662		GNF malaria box	0.301158		1.25												SaLSSA, 384	0.00564	yes		54.41	CCCCOC1=CC=C(C=C1)N(C(C)=O)C2=C(N3CCCCC3)C(=O)C4=CC=CC=C4C2=O
GNF-Pf-5661		GNF malaria box	0.991701		1.25												SaLSSA, 384	0.02175	no		>100	CCOC(=O)C1=C(C)N(CCC(=O)NC2=CC=CC(=C2)C(C)=O)C(=C1)C3=CC=C(OC)C=C3
GNF-Pf-5660		GNF malaria box	0.227799		1.25									0.94542	0.43075		SaLSSA, 384	0.00505	yes		>100	CCOC(=O)C1=C(C)NC2=C(C1C3=CC=CC=C3Cl)C(=O)CC(C2)C4=CC=C(OC)C(OC)=C4
GNF-Pf-5659		GNF malaria box	0.586538		1.25												SaLSSA, 384	0.508	yes		>100	COC1=CC=C(OC)C(=C1)C2=CC=C(O)C(CN3CCC(CC3)C4=CC=CC=C4)=C2
GNF-Pf-5658		GNF malaria box	0.759857		1.25												SaLSSA, 384	1.096	yes			COC1=CC=C(C=C1)N2C(SCC(=O)NC3=CC(Cl)=CC=C3OC)=NN=C2C4=CC=CC=C4
GNF-Pf-5657		GNF malaria box	0.301158		1.25												SaLSSA, 384	0.0127	yes		>100	CCCOC(=O)C1=C(C)NC2=C(C1C3=CC=CC=C3C)C(=O)CC(C2)C4=CC=C(OC)C(OC)=C4
GNF-Pf-5656		GNF malaria box	0.455598		1.25												SaLSSA, 384	0.0766	yes		>100	CCCOC(=O)C1=C(C)NC2=C(C1C3=CC=CC=C3Br)C(=O)CC(C2)C4=CC=C(OC)C(OC)=C4
GNF-Pf-5655		GNF malaria box	0.328185		1.25												SaLSSA, 384	0.02543	yes		>100	CCOC(=O)C1=C(C)NC2=C(C1C3=CC=C(Cl)C=C3Cl)C(=O)CC(C2)C4=CC=C(OC)C(OC)=C4
GNF-Pf-5654		GNF malaria box	0.498069		1.25												SaLSSA, 384	0.01379	no		>100	CCOC(=O)C1=C(C)NC(=CC2=C(C)N(C(C)=C2)C3=CC=CC=C3C(F)(F)F)C1=O
GNF-Pf-5653		GNF malaria box	0.80695		1.25												SaLSSA, 384	0.082	yes		>100	COCCOC(=O)C1=C(C)NC2=C(C1C3=CC=CC=C3F)C(=O)CC(C2)C4=CC=C(OC)C(OC)=C4
GNF-Pf-5652		GNF malaria box	0.505792		1.25												SaLSSA, 384	0.0484	yes		>100	CCCOC(=O)C1=C(C)NC2=C(C1C3=CC=CC(Cl)=C3Cl)C(=O)CC(C2)C4=CC=C(OC)C(OC)=C4
GNF-Pf-5651		GNF malaria box	0.629344		1.25												SaLSSA, 384	0.01834	yes		>100	CCOC(=O)C1=C(C)NC2=C(C1C3=CC=C(F)C=C3)C(=O)CC(C2)C4=CC=C(OC)C(OC)=C4
GNF-Pf-5650		GNF malaria box	0.904564		1.25												SaLSSA, 384	0.1569	yes		>97.88	CCOC1=CC2=C(C=C1OCC)C(NCC2)C3=CC=C(O)C(Cl)=C3
GNF-Pf-5649		GNF malaria box	0.833333		1.25												SaLSSA, 384	0.02029	no		>99.68	CC1=CC(C=C2SC(NC2=O)=NC3=CC=CC=C3)=C(C)N1C4=CC=CC=C4
GNF-Pf-5648		GNF malaria box	0.873188		1.25												SaLSSA, 384	0.01029	no		>100	CCN(CC)CC1=CC(NC2=CC=NC3=CC(Cl)=CC=C23)=CC=C1O
GNF-Pf-5647		GNF malaria box	0.710425		1.25												SaLSSA, 384	0.0334	yes		>100	COC1=CC=C(C=C1OC)C2CC(=O)C3=C(C2)NC(C)=C(C3C4=CC=CC=C4C)C(=O)OC5CCCC5
GNF-Pf-5646		GNF malaria box	0.671815		1.25												SaLSSA, 384	0.02236	yes		>100	COCCOC(=O)C1=C(C)NC2=C(C1C3=CC=C(Cl)C=C3Cl)C(=O)CC(C2)C4=CC=C(OC)C(OC)=C4
GNF-Pf-5644		GNF malaria box	0.544402		1.25												SaLSSA, 384	0.0504	yes		>100	COCCOC(=O)C1=C(C)NC2=C(C1C3=CC=CC=C3Cl)C(=O)CC(C2)C4=CC=C(OC)C(OC)=C4
GNF-Pf-5642		GNF malaria box	0.706564		1.25												SaLSSA, 384	0.02793	yes		>100	COC(=O)C1=C(C)NC2=C(C1C3=CC=C(F)C=C3)C(=O)CC(C2)C4=CC=C(OC)C(OC)=C4
GNF-Pf-5641		GNF malaria box	0.888031		1.25												SaLSSA, 384	0.1686	yes		>100	COC(=O)C1=C(C)NC2=C(C1C3=CC=C(Cl)C=C3Cl)C(=O)CC(C2)C4=CC=C(OC)C(OC)=C4
GNF-Pf-5640		GNF malaria box	0.250965		1.25									0.99414	0.36184		SaLSSA, 384	0.00998	yes		>100	COC1=CC=C(C=C1OC)C2CC(=O)C3=C(C2)NC(C)=C(C3C4=CC=CC=C4C)C(=O)OC(C)C
GNF-Pf-564		GNF malaria box	0.783133		1.25												SaLSSA, 384	1.151	yes			CC1=CC=C2OC(=O)C3=C(N(CC(=O)NC4=CC=C(F)C=C4Cl)N=C3)C2=C1
GNF-Pf-5639		GNF malaria box	0.344398		1.25												SaLSSA, 384	0.03096	yes	3.92	>100	COC1=CC=C(C=C1OC)C2CC(=O)C3=C(C2)NC(C)=C(C3C4=CC=C(C=C4)[N+]([O-])=O)C(=O)OC5CCCC5
GNF-Pf-5637		GNF malaria box	0.410788		1.25												SaLSSA, 384	0.00721	no		>100	COC1=CC=C2N=CC=C(C(O)C3CN4CCC3C(C4)C=C)C2=C1
GNF-Pf-5636		GNF malaria box	0.759184		1.25												SaLSSA, 384	0.01129	yes	2.028	>100	CCC1=CC=CC=C1N=C2C(C(C)=O)C(=O)C3=CC=CC(=C23)[N+]([O-])=O
GNF-Pf-5634		GNF malaria box	0.421525		1.25												SaLSSA, 384	0.01178	no		44.94	[H][C@@]12CC[C@]3(C)OOC14[C@@]([H])(CC[C@H]2C)[C@@H](C)[C@@H](O)O[C@]4([H])O3
GNF-Pf-5633		GNF malaria box	0.645283		1.25												SaLSSA, 384	0.0369	yes		>100	CCCOC(=O)C1=C(C)NC2=C(C1C3=CC=C(Cl)C=C3Cl)C(=O)CC(C2)C4=CC=C(OC)C=C4
GNF-Pf-5631		GNF malaria box	0.519231		1.25												SaLSSA, 384	0.1035	yes		58.55	CC(C)CNCC1=CC(=CC=C1O)C2=CC=C(F)C=C2
GNF-Pf-5630		GNF malaria box	0.596154		1.25												SaLSSA, 384	0.0661	yes		38.04	CN(C)CC(C)(C)CNCC1=CC(=CC=C1O)C2=CC=CC=C2
GNF-Pf-5629		GNF malaria box	0.222642		1.25									0.54393	0.10161		SaLSSA, 384	0.2674	yes		>46.75	CCOC(=O)C1=C(NC(=O)C2=CC=CC=C2)SC3=C(O)C(CN(CC)CC)=CC=C13
GNF-Pf-5628		GNF malaria box	0.362934		1.25												SaLSSA, 384	0.00953	no		>100	COC(=O)C1=C(C)NC(=CC2=C(C)N(C(C)=C2)C3=CC(C)=CC=C3C)C1=O
GNF-Pf-5627		GNF malaria box	0.62449		1.25												SaLSSA, 384	0.2539	yes		>100	CCCOC(=O)C1=C(C)NC2=C(C1C3=CC=CC=C3F)C(=O)CC(C2)C4=CC=C(Cl)C=C4
GNF-Pf-5626		GNF malaria box	0.470238		1.25												SaLSSA, 384	0.1105	yes		>100	OC1=CC=C(C=C1CN2CCCCCC2)C3=CC=C(F)C=C3
GNF-Pf-5625		GNF malaria box	0.932692		1.25												SaLSSA, 384	0.223	yes		>70.93	CN(CC(O)C1=CC=CC=C1)CC2=CC(=CC=C2O)C3=CC=C(F)C=C3
GNF-Pf-5624		GNF malaria box	0.420849		1.25												SaLSSA, 384	0.055	yes		>100	CCCOC(=O)C1=C(C)NC2=C(C1C3=CC=CC=C3F)C(=O)CC(C2)C4=CC=C(OC)C=C4
GNF-Pf-5623		GNF malaria box	0.946939		1.25												SaLSSA, 384	0.00716	yes		29.85	CCN(CC)CCNC1=CC=NC2=CC(Cl)=CC=C12
GNF-Pf-5622		GNF malaria box	0.513514		1.25												SaLSSA, 384	0.02587	yes		>100	CCCOC(=O)C1=C(C)NC2=C(C1C3=CC=C(C=C3)[N+]([O-])=O)C(=O)CC(C2)C4=CC=C(OC)C(OC)=C4
GNF-Pf-5621		GNF malaria box	0.42471		1.25												SaLSSA, 384	0.0676	yes		>87.3	COC1=CC=C(C=C1OC)C2CC(=O)C3=C(C2)NC(C)=C(C3C4=CC=CC(Cl)=C4Cl)C(=O)OC(C)C
GNF-Pf-5620		GNF malaria box	0.26087		1.25									0.76476	0.47152		SaLSSA, 384	0.0805	yes		>100	CCOC(=O)C1=C(NC(C)=O)SC2=C(O)C(CNC3CCCCC3)=CC=C12
GNF-Pf-562		GNF malaria box	1.10429		1.25												SaLSSA, 384	1.155	yes			ClC(Cl)=C1N=C(OC1=O)C2=CC=CC=C2
GNF-Pf-5619		GNF malaria box	0.373585		1.25												SaLSSA, 384	0.02722	yes		>100	CCCOC(=O)C1=C(C)NC2=C(C1C3=CC=CC=C3Cl)C(=O)CC(C2)C4=CC=C(OC)C=C4
GNF-Pf-5617		GNF malaria box	0.483871		1.25												SaLSSA, 384	0.0767	yes		>100	CCOC(=O)C1=C(C)NC2=C(C1C3=C(F)C=CC=C3Cl)C(=O)CC(C2)C4=CC=C(OC)C(OC)=C4
GNF-Pf-5616		GNF malaria box	0.365385		1.25												SaLSSA, 384	0.1528	yes		>85.94	COC1=CC=CC(=N1)C2=CC=C(O)C(CNCC3CC4C=CC3C45CC5)=C2
GNF-Pf-5615		GNF malaria box	0.471698		1.25												SaLSSA, 384	0.0834	yes		>100	COC1=CC=C(C=C1)C2CC(=O)C3=C(C2)NC(C)=C(C3C4=CC=C(F)C=C4)C(=O)OC(C)C
GNF-Pf-5614		GNF malaria box	0.39881		1.25												SaLSSA, 384	0.0743	no		>100	COC1=CC(=CC=C1OC2CCN(CC2)CC(C3=CC=CC=C3)C4=CC=CC=C4)C(=O)NC(C)C
GNF-Pf-5613		GNF malaria box	0.382239		1.25												SaLSSA, 384	0.002428	no		>100	CCOC(=O)C1=CN=C2C(C=CC3=CC=CC=C23)=C1O
GNF-Pf-5611		GNF malaria box	0.0301887		1.25									0.01789	0.001864		SaLSSA, 384	0.0971	no		>100	CC1=CC=C2C=CC3=CC=C(C)N=C3C2=N1
GNF-Pf-5610		GNF malaria box	0.750943		1.25												SaLSSA, 384	0.2523	yes		>100	CCOC(=O)C(=O)N1C2=CC=C(OCC)C=C2C3=C(SSC3=S)C1(C)C
GNF-Pf-561		GNF malaria box	0.774194		1.25												SaLSSA, 384	1.158	yes			OC(=O)C1=CC=C(C=C1)C=NNC2=CC=C(C=C2)[N+]([O-])=O
GNF-Pf-5609		GNF malaria box	0.467181		1.25												SaLSSA, 384	0.02758	yes		>100	CCOC(=O)C1=C(C)NC2=C(C1C3=CC=CC=C3F)C(=O)CC(C2)C4=CC=C(OC)C(OC)=C4
GNF-Pf-5608		GNF malaria box	0.517375		1.25												SaLSSA, 384	0.0732	yes		>100	CCOC(=O)C1=C(C)NC2=C(C1C3=CC=CC=C3Br)C(=O)CC(C2)C4=CC=C(OC)C(OC)=C4
GNF-Pf-5607		GNF malaria box	0.903475		1.25												SaLSSA, 384	0.1031	yes	0.0421	>100	CCOC(=O)C1=CN(CC)C2=CC(N(C)CCC3=CC=C(OC)C(OC)=C3)=C(F)C=C2C1=O
GNF-Pf-5606		GNF malaria box	0.288462		1.25												SaLSSA, 384	0.02733	no		>96	CCC1CN2CCC1CC2C(O)C3=CC=NC4=CC=C(OC)C=C34
GNF-Pf-5605		GNF malaria box	1.02905		1.25												SaLSSA, 384	0.0741	yes		>100	CCOC(=O)C1=C(C)NC2=C(C1C3=CC=CC=C3F)C(=O)CC(C2)C4=CC=C(OC)C=C4
GNF-Pf-5604		GNF malaria box	0.636364		1.25												SaLSSA, 384	0.0688	yes		>100	CC1=CC=C(C=C1)C2=C3CCCC3=NC4=C2C(N)=C(S4)C(=O)NC5=CC=C(F)C=C5
GNF-Pf-5603		GNF malaria box	0.46332		1.25												SaLSSA, 384	0.1344	yes		>100	CCOC(=O)C1=C(C)NC2=C(C1C3=CC=CC=C3C)C(=O)CC(C2)C4=CC=C(OC)C(OC)=C4
GNF-Pf-5602		GNF malaria box	1.37344		1.25												SaLSSA, 384	1.25	yes			CN(C1=CC=C(Br)C=C1)S(=O)(=O)C2=CC=C3NC=C(C(=O)N4CCN(CC4)C5=CC=CC=C5)C(=O)C3=C2
GNF-Pf-5601		GNF malaria box	0.494208		1.25												SaLSSA, 384	0.062	yes		>100	COC1=CC=C(C=C1)C2CC(=O)C3=C(C2)NC(C)=C(C3C4=CC=CC=C4Br)C(=O)OC(C)C
GNF-Pf-56		GNF malaria box	0.942029		1.25												SaLSSA, 384	1.25	yes			CCCCOC1=CC=C(C=C1)\C=C(\C#N)C2=NC(=CS2)C3=CC=C(C=C3)C4=CC=CC=C4
GNF-Pf-5599		GNF malaria box	0.357143		1.25												SaLSSA, 384	0.0437	yes		38.04	COC1=CC=C(OC)C(=C1)C2=CC=C(O)C(CNCC3(CCCCC3)N4CCCCC4)=C2
GNF-Pf-5598		GNF malaria box	0.365385		1.25												SaLSSA, 384	0.0325	yes		46.88	CN1N=C(C)C=C1C(=O)N2CCOC3=C(OCCC4=CC=CC=N4)C=C(C=C3C2)C5=CSC6=CC=CC=C56
GNF-Pf-5597		GNF malaria box	0.323651		1.25												SaLSSA, 384	0.0672	yes		>100	FC1=CC=CC(Cl)=C1CC(=O)NC2=CC(=CC=C2N3CC4CC(C3)C5=CC=CC(=O)N5C4)C(=O)N6CCN(CC6)CC7=CC=CC=C7
GNF-Pf-5595		GNF malaria box	0.772201		1.25												SaLSSA, 384	0.0329	yes		>100	CCOC(=O)C1=C(C)NC2=C(C1C3=CC=CC(Cl)=C3Cl)C(=O)CC(C2)C4=CC=C(OC)C(OC)=C4
GNF-Pf-5594		GNF malaria box	0.92278		1.25												SaLSSA, 384	0.0505	yes		>100	COC(=O)C1=C(C)NC2=C(C1C3=CC=CC=C3F)C(=O)CC(C2)C4=CC=C(OC)C(OC)=C4
GNF-Pf-5593		GNF malaria box	0.423237		1.25												SaLSSA, 384	0.1333	yes		>100	O=C(NC1=CC=C2N=C3CCCCCN3C(=O)C2=C1)C(=O)N4CCN(CC4)C5=CC=CC=C5
GNF-Pf-5592		GNF malaria box	0.679245		1.25												SaLSSA, 384	0.2333	yes		>100	CCCOC(=O)C1=C(C)NC2=C(C1C3=CC=CC(Cl)=C3Cl)C(=O)CC(C2)C4=CC=C(OC)C=C4
GNF-Pf-5591		GNF malaria box	1.19917		1.25												SaLSSA, 384	0.5	yes		>100	CCC(C)OC(=O)C1=C(C)NC2=C(C1C3=CC=C(O)C=C3)C(=O)CC(C2)C4=CC=C(OC)C=C4
GNF-Pf-5589		GNF malaria box	0.65251		1.25												SaLSSA, 384	0.1249	yes		>100	COC(=O)C1=C(C)NC2=C(C1C3=CC=CC=C3C)C(=O)CC(C2)C4=CC=C(OC)C(OC)=C4
GNF-Pf-5588		GNF malaria box	0.478764		1.25												SaLSSA, 384	0.0319	yes		>100	COC1=CC=C(C=C1OC)C2CC(=O)C3=C(C2)NC(C)=C(C3C4=CC=C(C=C4)[N+]([O-])=O)C(=O)OC(C)C
GNF-Pf-5587		GNF malaria box	0.776062		1.25												SaLSSA, 384	0.471	yes		>100	CCOC(=O)C1=CC=C2N[C@H]([C@H]3CC=C[C@H]3C2=C1)C4=CC=CC(OC)=C4OC
GNF-Pf-5586		GNF malaria box	0.461538		1.25												SaLSSA, 384	0.0319	yes	0.002152	45.62	CCC1=NC(N)=NC(N)=C1C2=CC=C(Cl)C=C2
GNF-Pf-5585		GNF malaria box	0.872587		1.25												SaLSSA, 384	0.1095	yes		>100	COCCOC(=O)C1=C(C)NC2=C(C1C3=CC=CC=C3C)C(=O)CC(C2)C4=CC=C(OC)C(OC)=C4
GNF-Pf-5583		GNF malaria box	0.898113		1.25												SaLSSA, 384	0.0724	yes		>100	CCCOC(=O)C1=C(C)NC2=C(C1C3=CC=CC(F)=C3)C(=O)CC(C2)C4=CC=C(OC)C=C4
GNF-Pf-5582		GNF malaria box	0.813278		1.25												SaLSSA, 384	0.58	yes			OC(=O)C(CC1=CC=C(C=C1)[N+]([O-])=O)NS(=O)(=O)C2=CC=C(OC(F)(F)F)C=C2
GNF-Pf-5581		GNF malaria box	0.57529		1.25												SaLSSA, 384	0.387	yes	4.78	>100	COC(=O)C1=CC=C(C=C1)C2N(C(=O)C3=CC=CC=C3)C4=CC=CC=C4NC5=C2C(=O)CC(C5)C6=CC=CO6
GNF-Pf-5579		GNF malaria box	0.596226		1.25												SaLSSA, 384	0.1673	yes		>100	COCCOC(=O)C1=C(C)NC2=C(C1C3=CC=C(Cl)C=C3)C(=O)CC(C2)C4=CC=C(OC)C=C4
GNF-Pf-5578		GNF malaria box	0.722008		1.25												SaLSSA, 384	0.1242	yes		>100	COC1=CC=C(C=C1)C2CC(=O)C3=C(C2)NC(C)=C(C3C4=CC=CC=C4)C(=O)OC5CCCC5
GNF-Pf-5577		GNF malaria box	0.362934		1.25												SaLSSA, 384	0.01369	yes		23.34	COC1=CC=C(C=C1OC)C2CC(=O)C3=C(C2)NC(C)=C(C3C4=CC=CC=C4Br)C(=O)OC(C)C
GNF-Pf-5576		GNF malaria box	0.498208		1.25												SaLSSA, 384	0.2046	no		42.54	CC(CCC1=CC=CC=C1)NCC(O)C2=CC=CC(=C2)[N+]([O-])=O
GNF-Pf-5575		GNF malaria box	0.754717		1.25												SaLSSA, 384	0.1256	yes		>100	COC1=CC=C(C=C1)C2CC(=O)C3=C(C2)NC(C)=C(C3C4=CC=C(Cl)C=C4Cl)C(=O)OC5CCCC5
GNF-Pf-5573		GNF malaria box	1.14108		1.25												SaLSSA, 384	0.2513	yes		>100	CCOC(=O)C1=C(C)NC2=C(C1C3=CC=CC=C3Cl)C(=O)CC(C2)C4=CC=CC=C4
GNF-Pf-5572		GNF malaria box	0.833977		1.25												SaLSSA, 384	0.0821	yes	1.836	54.83	COC1=CC=C(C=C1OC)C2CC(=O)C3=C(C2)NC(C)=C(C3C4=CC=CC(C)=C4)C(=O)OC(C)C
GNF-Pf-5571		GNF malaria box	0.886792		1.25												SaLSSA, 384	0.1093	yes		>100	CC(C)OC(=O)C1=C(C)NC2=C(C1C3=CC=CC=C3F)C(=O)CC(C2)C4=CC=C(Cl)C=C4
GNF-Pf-5570		GNF malaria box	0.365385		1.25												SaLSSA, 384	0.2908	yes		>100	OC1=CC=C(C=C1CNCC2(CCCCC2)N3CCCCC3)C4=CC=C5OCOC5=C4
GNF-Pf-5568		GNF malaria box	0.35119		1.25												SaLSSA, 384	0.0402	yes		17.399999999999899	OC1=CC=C(C=C1CNC2CCCCC2)C3=CC=C(F)C=C3
GNF-Pf-5567		GNF malaria box	0.867925		1.25												SaLSSA, 384	0.379	yes		>100	CC1=CC(C)=NC(NC(=N)NC2=CC=CC=C2O)=N1
GNF-Pf-5566		GNF malaria box	0.841699		1.25												SaLSSA, 384	0.2491	yes		>100	COC1=CC=C(C=C1OC)C2CC(=O)C3=C(C2)NC(C)=C(C3C4=CC=C(SC)C=C4)C(=O)OC5CCCC5
GNF-Pf-5565		GNF malaria box	0.370656		1.25												SaLSSA, 384	0.02361	yes		33.04	O[Si](CCCN1CCCCC1)(C2CCCCC2)C3=CC=CC=C3
GNF-Pf-5564		GNF malaria box	0.148594		1.25									0.41539	0.009477		SaLSSA, 384	0.0783	no		>100	CCOC1=CC=C(NC(=O)C2C(N(CC(C)C)C(=O)C3=CC=CC=C23)C4=CC=CS4)C=C1
GNF-Pf-5563		GNF malaria box	0.745174		1.25												SaLSSA, 384	0.01981	yes		>100	FC1=CC=C(CN2CCN(CC2)C3=C4CCCC4=C(C#N)C5=NC6=CC=CC=C6N35)C=C1
GNF-Pf-5562		GNF malaria box	0.807547		1.25												SaLSSA, 384	0.0465	yes		>100	CCOC(=O)C(=O)N1C2=CC=C(C)C=C2C3=C(SSC3=S)C1(C)C
GNF-Pf-5561		GNF malaria box	0.865031		1.25												SaLSSA, 384	0.00682	yes		77.680000000000007	COC1=CC=C2N=CC=C(C(O)C3CC4(CCN3CC4)C=C)C2=C1
GNF-Pf-5560		GNF malaria box	0.752896		1.25												SaLSSA, 384	0.0382	yes		46.81	COCCOC(=O)C1=C(C)NC2=C(C1C3=CC=C(F)C=C3)C(=O)CC(C2)C4=CC=C(OC)C(OC)=C4
GNF-Pf-5558		GNF malaria box	0.163462		1.25									0.25996	0.0717		SaLSSA, 384	0.0796	yes		>100	[O-][N+](=O)C1=CC=C(C=C1)S(=O)(=O)N2CCN(CC2)C(=S)NCC3=CC=CC=C3
GNF-Pf-5557		GNF malaria box	0.615385		1.25												SaLSSA, 384	0.0585	yes		46.6	COC1=CC=CC(=N1)C2=CC=C(O)C(CNCC3CCCCC3)=C2
GNF-Pf-5556		GNF malaria box	0.942085		1.25												SaLSSA, 384	0.02	no		>100	COC(=O)C1=C(C)NC(=CC2=C(C)N(C(C)=C2)C3=CC=CC=C3F)C1=O
GNF-Pf-5555		GNF malaria box	0.322581		1.25												SaLSSA, 384	0.0494	no		>96.81	CCCCCC1=CC(O)=C2C3=C(CN(C)CC3)C(=O)OC2=C1
GNF-Pf-5554		GNF malaria box	0.841699		1.25												SaLSSA, 384	0.651	yes		>100	CN(C)C1=CC=C(C=C1)C(NC(C)=O)C2=CC(Cl)=C3C=CC=NC3=C2O
GNF-Pf-5553		GNF malaria box	0.534137		1.25												SaLSSA, 384	0.2553	yes		>100	CCOC(=O)C1=C(C)NC2=C(C1C3=CC(Br)=C(OCC)C(OC)=C3)C(=O)C(C(C)C2)C(=O)OC
GNF-Pf-5552		GNF malaria box	0.625483		1.25												SaLSSA, 384	0.0919	yes	10	>100	COC1=CC=C(C=C1OC)C2CC(=O)C3=C(C2)NC(C)=C(C3C4=CC=CC=C4OC)C(=O)OC(C)C
GNF-Pf-5551		GNF malaria box	0.84739		1.25												SaLSSA, 384	0.537	yes		>100	CCOC(=O)C1=C(C)NC2=C(C1C3=CC(Br)=C(OC)C(OC)=C3)C(=O)C(C(C)C2)C(=O)OC
GNF-Pf-5550		GNF malaria box	0.773585		1.25												SaLSSA, 384	0.0442	yes		>100	CCOC(=O)C1=C(C)NC2=C(C1C3=CC=CC=C3Cl)C(=O)CC(C2)C4=CC=C(Cl)C=C4
GNF-Pf-555		GNF malaria box	1.28216		1.25												SaLSSA, 384	1.183	yes			COC1=CC=C(CN2CC(=O)N(C2=S)C3=CC=C(Cl)C=C3)C=C1OC
GNF-Pf-5549		GNF malaria box	0.64898		1.25												SaLSSA, 384	0.1576	yes		>100	ClC1=CC2=C(CCCC2=NOS(=O)(=O)C3=CC=CC=C3)S1
GNF-Pf-5547		GNF malaria box	0.444015		1.25												SaLSSA, 384	0.0986	yes		>100	COC1=CC=C(C=C1)C2CC(=O)C3=C(C2)NC(C)=C(C3C4=CC=C(F)C=C4)C(=O)OC5CCCC5
GNF-Pf-5546		GNF malaria box	0.488095		1.25												SaLSSA, 384	0.0844	yes		>100	CC(C)OC(=O)C1=C(C)N=C(N=C1C(=O)N2CCN(C(C)C2)C(=O)NC3CCCCC3)C4=CC=CC=C4
GNF-Pf-5545		GNF malaria box	0.728302		1.25												SaLSSA, 384	0.095	yes		>100	CCOC(=O)C1=C(C)NC2=C(C1C3=CC=C(F)C=C3)C(=O)CC(C2)C4=CC=C(Cl)C=C4
GNF-Pf-5543		GNF malaria box	0.871369		1.25												SaLSSA, 384	0.2164	yes		>100	CCC(C)OC(=O)C1=C(C)NC2=C(C1C3=CC=C(Cl)C=C3)C(=O)CC(C2)C4=CC=C(Cl)C=C4
GNF-Pf-5542		GNF malaria box	1.01792		1.25												SaLSSA, 384	0.408	yes		>100	CCOC(=O)C1=C(CC)NC2=C(C1C3=CC=C(Br)C=C3)C(=O)CC(C)(C)C2
GNF-Pf-5541		GNF malaria box	0.226415		1.25									1.10136	0.21021		SaLSSA, 384	0.1004	yes		>100	[O-][N+](=O)C1=CC=C(C=C1NC2CC2)N3CCN(CC3)C(=O)C4=CC=CO4
GNF-Pf-5540		GNF malaria box	0.316602		1.25												SaLSSA, 384	0.0662	yes		>100	CCCOC(=O)C1=C(C)NC2=C(C1C3=CC=CC=C3Cl)C(=O)CC(C2)C4=CC=C(OC)C(OC)=C4
GNF-Pf-554		GNF malaria box	0.983402		1.25												SaLSSA, 384	1.185	yes			COC(CNC(=O)C1CCC(CC1)CNS(=O)(=O)C2=CC=C(OC)C=C2)OC
GNF-Pf-5539		GNF malaria box	0.687179		1.25												SaLSSA, 384	0.1236	no		>100	C1=CC=C(C=C1)[B-](C2=CC=CC=C2)(C3=CC=CC=C3)C4=CC=CC=C4
GNF-Pf-5539		GNF malaria box	0.702564		1.25												SaLSSA, 384	0.1236	no		>100	C1=CC=C(C=C1)[B-](C2=CC=CC=C2)(C3=CC=CC=C3)C4=CC=CC=C4
GNF-Pf-5537		GNF malaria box	0.2249		1.25									0.92745	0.45615		SaLSSA, 384	0.0856	yes		>100	CC(C)CN1C(C(C(=O)NC2=NOC(C)=C2)C3=CC=CC=C3C1=O)C4=CC=CS4
GNF-Pf-5536		GNF malaria box	1.08434		1.25												SaLSSA, 384	0.053	yes		>100	CC1=NC2=NC(C)=NN2C(NC3=CC=C(Br)C(C)=C3)=C1
GNF-Pf-5535		GNF malaria box	0.764493		1.25												SaLSSA, 384	0.208	yes		>100	CCOC(=O)C1=C(CC)NC2=C(C1C3=CC=C(Cl)C=C3Cl)C(=O)CC(C)(C)C2
GNF-Pf-5534		GNF malaria box	0.420849		1.25												SaLSSA, 384	0.0377	yes		>100	CCCOC(=O)C1=C(C)NC2=C(C1C3=CC=C(Br)C=C3)C(=O)CC(C2)C4=CC=C(OC)C(OC)=C4
GNF-Pf-5533		GNF malaria box	0.474903		1.25												SaLSSA, 384	0.1072	yes		>100	CCCCCC(=O)N1C(C2=CC=C(C=C2)C(F)(F)F)C3=C(CC(CC3=O)C4=CC=C(OC)C(OC)=C4)NC5=CC=CC=C15
GNF-Pf-5532		GNF malaria box	0.596154		1.25												SaLSSA, 384	0.0318	no		53.82	[H][C@]1(C[C@@H]2CCN1C[C@@H]2CC)[C@H](O)C3=CC=NC4=CC=C(OCC)C=C34
GNF-Pf-5531		GNF malaria box	0.679537		1.25												SaLSSA, 384	0.0741	yes		>100	CCOC(=O)C1=C(C)NC2=C(C1C3=CC=CC=C3OC)C(=O)CC(C2)C4=CC=C(OC)C(OC)=C4
GNF-Pf-553		GNF malaria box	0.906122		1.25												SaLSSA, 384	1.185	yes			CC(=O)NC1=CC=CC(NC(=O)C(F)(F)F)=C1
GNF-Pf-5529		GNF malaria box	0.810036		1.25												SaLSSA, 384	0.092	yes		>100	COC(=O)C1=C(C)NC2=C(C1C3=CC=CC(O)=C3)C(=O)CC(C2)C4=CC=C(OC)C(OC)=C4
GNF-Pf-5528		GNF malaria box	0.576923		1.25												SaLSSA, 384	0.2067	yes		>100	COC1=CC=CC(=N1)C2=CC=C(O)C(CNC34CC5CC(CC(C5)C3)C4)=C2
GNF-Pf-5527		GNF malaria box	0.353414		1.25												SaLSSA, 384	0.0899	no		>100	CCCN(C(=O)C(=O)NC1=CC=C2N=C3CCCCCN3C(=O)C2=C1)C4=CC=C(OCC)C=C4
GNF-Pf-5526		GNF malaria box	0.208835		1.25									0.7792	0.40668		SaLSSA, 384	0.0885	no		93.55	CC(C)CN1C(C(C(=O)NC2=CC=CC(Cl)=C2)C3=CC=CC=C3C1=O)C4=CC=CS4
GNF-Pf-5525		GNF malaria box	0.524528		1.25												SaLSSA, 384	0.1374	yes		>100	CCOC(=O)C1=C(C)NC2=C(C1C3=CC=CC(F)=C3)C(=O)CC(C2)C4=CC=C(OC)C=C4
GNF-Pf-5524		GNF malaria box	0.570281		1.25												SaLSSA, 384	0.0858	yes		>68.36	CCSC1=NC2=C(C(=O)N1C3=CC=CC=C3)C4=C(CN(CC4)CC5=CC=CC=C5)S2
GNF-Pf-5523		GNF malaria box	0.650224		1.25												SaLSSA, 384	0.365	yes		>100	CCCN(CCC)CC(O)COC1=CC=CC=C1C(=O)NC2=CC=CC=C2
GNF-Pf-5522		GNF malaria box	0.735849		1.25												SaLSSA, 384	0.281	yes		>100	CCCOC(=O)C1=C(C)NC2=C(C1C3=CC=C(C=C3)[N+]([O-])=O)C(=O)CC(C2)C4=CC=C(OC)C=C4
GNF-Pf-5521		GNF malaria box	0.626415		1.25												SaLSSA, 384	0.0894	yes		>100	CCOC(=O)C1=C(C)NC2=C(C1C3=CC=C(Cl)C=C3)C(=O)CC(C2)C4=CC=C(Cl)C=C4
GNF-Pf-5520		GNF malaria box	0.710145		1.25												SaLSSA, 384	0.0926	yes		>100	CC1=CC=CC(NC2=C3CCCC3=C(C#N)C4=NC5=CC=CC=C5N24)=C1
GNF-Pf-552		GNF malaria box	0.694981		1.25												SaLSSA, 384	1.187	yes			CCOC1=CC=C(NC2=NC(=NC(=N2)N3CCCCC3)N4CCCCC4)C=C1
GNF-Pf-5518		GNF malaria box	0.175627		1.25									0.43661	0.14062		SaLSSA, 384	0.0686	yes		>100	NC(=S)NN=CC1=CC(=CC=C1O)[N+]([O-])=O
GNF-Pf-5516		GNF malaria box	0.543478		1.25												SaLSSA, 384	0.49	yes		>100	COC1=CC=C(C=C1OC)C2(CCCC2)CNCC(O)C3=CC=CC(=C3)[N+]([O-])=O
GNF-Pf-5515		GNF malaria box	0.49434		1.25												SaLSSA, 384	0.952	yes		>100	OC(CN1C=NC(C2=CC=CC=C2)=C1C3=CC=CC=C3)CN4C5=CC=C(Br)C=C5C6=CC(Br)=CC=C46
GNF-Pf-5513		GNF malaria box	0.69112		1.25												SaLSSA, 384	0.1909	yes		>100	COC(=O)C1=C(C)NC2=C(C1C3=CC=C(F)C=C3)C(=O)CC(C2)C4=CC=C(OC)C=C4
GNF-Pf-5512		GNF malaria box	0.775785		1.25												SaLSSA, 384	0.3069	yes		32.840000000000003	CC(CCC1=CC=CC=C1)N2CC(OC2=S)C3=CC=CC(=C3)[N+]([O-])=O
GNF-Pf-5511		GNF malaria box	0.104418		1.25									0.34202	0.05269		SaLSSA, 384	0.0914	no		>100	COC1=CC=C(NC(=O)C2C(N(CC(C)C)C(=O)C3=CC=CC=C23)C4=CC=CS4)C=C1Cl
GNF-Pf-5510		GNF malaria box	0.573477		1.25												SaLSSA, 384	0.1196	no		>100	NC1=CC=C(C=C1)C2=NC3=CC=C(C=C3N2)C4=NC5=CC=C(N)C=C5N4
GNF-Pf-551		GNF malaria box	0.841509		1.25												SaLSSA, 384	1.197	yes			CC1CC(C)CN(C1)S(=O)(=O)C2=CC=C(C=C2)C(=O)NC3=CC=C(C=C3)C4=NC5=CC=CC=C5O4
GNF-Pf-5509		GNF malaria box	0.674699		1.25												SaLSSA, 384	0.0831	yes		>100	CCOCCCNC1=NC2=CC(OC)=C(OC)C=C2C3=NC(=NN13)C4=CC=CC=C4
GNF-Pf-5508		GNF malaria box	0.871369		1.25												SaLSSA, 384	1.186	yes		>100	CC(C)OC(=O)C1=C(C)NC2=C(C1C3=CC=C(C=C3)[N+]([O-])=O)C(=O)CC(C2)C4=CC=C(Cl)C=C4
GNF-Pf-5507		GNF malaria box	0.298755		1.25												SaLSSA, 384	0.21	no		>100	CC(C)(C)NC(=S)NN=CC=NNC(=S)NC(C)(C)C
GNF-Pf-5506		GNF malaria box	1.10577		1.25												SaLSSA, 384	0.469	yes		>95.79	COC1=CC=CC(=N1)C2=CC=C(O)C(CN3CCCCC3)=C2
GNF-Pf-5505		GNF malaria box	0.343629		1.25												SaLSSA, 384	0.00945	yes		22.83	COC1=CC=C(C=C1OC)C2CC(=O)C3=C(C2)NC(C)=C(C3C4=CC=C(F)C=C4)C(=O)OC(C)C
GNF-Pf-5504		GNF malaria box	0.679537		1.25												SaLSSA, 384	0.2363	yes		>100	CCOC(=O)C1=C(C)NC2=C(C1C3=CC=CC(C)=C3)C(=O)CC(C2)C4=CC=C(OC)C(OC)=C4
GNF-Pf-5502		GNF malaria box	1.15385		1.25												SaLSSA, 384	0.02249	yes			CN1N=C(C(=O)N2CCCCCC2)C3=C1CCC(C3)NCC(C)(C)N4CCOCC4
GNF-Pf-5501		GNF malaria box	0.857143		1.25												SaLSSA, 384	0.1782	yes		>100	COCCOC(=O)C1=C(C)NC2=C(C1C3=CC=CC(Cl)=C3Cl)C(=O)CC(C2)C4=CC=C(OC)C(OC)=C4
GNF-Pf-5500		GNF malaria box	0.393822		1.25												SaLSSA, 384	0.00908	yes		24.42	CC1CCN(CC1)C2=C(NC3CCCC3)C(=O)C4=CC=CC=C4C2=O
GNF-Pf-55		GNF malaria box	0.896057		1.25												SaLSSA, 384	1.25	yes			CN(C)C1=CC=C(C=C1)\C=C2/N=C(OC2=O)C3=CC=CC=C3F
GNF-Pf-5499		GNF malaria box	0.62249		1.25												SaLSSA, 384	0.0941	no		>100	CC(C)OCCCNC1=C(N=C(S1)S(=O)(=O)C2=CC=CC=C2)S(=O)(=O)C3=CC=C(Cl)C=C3
GNF-Pf-5498		GNF malaria box	0.84898		1.25												SaLSSA, 384	0.2052	yes		>100	CCC(C)OC(=O)C1=C(C)NC2=C(C1C3=CC=CC=C3F)C(=O)CC(C2)C4=CC=C(Cl)C=C4
GNF-Pf-5497		GNF malaria box	1.20463		1.25												SaLSSA, 384	0.1448	yes		>62.37	CCCOC(=O)C1=C(C)NC2=C(C1C3=CC=CC(=C3)[N+]([O-])=O)C(=O)CC(C2)C4=CC=C(OC)C(OC)=C4
GNF-Pf-5496		GNF malaria box	0.37276		1.25												SaLSSA, 384	0.2039	yes		67.64	CCN1C2=CC=C(C=C2N(CC)C1(C)C3=CC=CC=C3)[N+]([O-])=O
GNF-Pf-5495		GNF malaria box	0.796226		1.25												SaLSSA, 384	0.161	yes		>100	COCCOC(=O)C1=C(C)NC2=C(C1C3=CC=C(F)C=C3)C(=O)CC(C2)C4=CC=C(OC)C=C4
GNF-Pf-5494		GNF malaria box	0.713208		1.25												SaLSSA, 384	0.2969	yes		>64.23	CC(C)OC(=O)C1=C(C)NC2=C(C1C3=CC=CC=C3Cl)C(=O)CC(C2)C4=CC=CC=C4
GNF-Pf-5491		GNF malaria box	0.967742		1.25												SaLSSA, 384	1.102	yes		>100	CC(=O)N1C2=CC=C(C=C2C(C)(CC1(C)C)C3=CC=CC=C3)[N+]([O-])=O
GNF-Pf-549		GNF malaria box	0.742754		1.25												SaLSSA, 384	1.198	yes			O=C(NC1=CC=C2CCC3=CC=CC1=C23)C4=CC=CC5=CC=CC=C45
GNF-Pf-5489		GNF malaria box	0.734767		1.25												SaLSSA, 384	0.453	yes		>100	CCC(C)(C)N1N=NN=C1C(N2CCN(CC2)C3=CC=CC=C3)C4=CC5=CC=C(C)C=C5NC4=O
GNF-Pf-5487		GNF malaria box	0.760618		1.25												SaLSSA, 384	0.194	yes		>100	COC1=CC=C(C=C1OC)C2CC(=O)C3=C(C2)NC(C)=C(C3C4=CC=C(C=C4)[N+]([O-])=O)C(=O)OC5CCCCC5
GNF-Pf-5486		GNF malaria box	0.881633		1.25												SaLSSA, 384	0.3018	yes		>100	CCOC(=O)C1=C(C)NC2=C(C1C3=CSC=C3)C(=O)CC(C2)C4=CC=C(OC)C=C4
GNF-Pf-5485		GNF malaria box	0.779923		1.25												SaLSSA, 384	0.1363	no		>100	C[N+]1=CC=C(C=CC2=CNC3=CC=CC=C23)C=C1
GNF-Pf-5483		GNF malaria box	0.605769		1.25												SaLSSA, 384	0.0614	yes	0.566	30.99	CC1=CC(N)=C2C=CC=CC2=[N+]1CCCCCCCCCC[N+]3=C(C)C=C(N)C4=CC=CC=C34
GNF-Pf-5482		GNF malaria box	0.335907		1.25												SaLSSA, 384	0.1803	yes		>100	CCOC(=O)C1=C(C)NC2=C(C1C3=CC=C(C=C3)[N+]([O-])=O)C(=O)CC(C2)C4=CC=C(OC)C(OC)=C4
GNF-Pf-5481		GNF malaria box	0.768595		1.25												SaLSSA, 384	0.0357	yes		>100	CC1CC(C)CN(C1)C(=O)C2=C(Cl)C3=CC=CC=C3S2
GNF-Pf-5480		GNF malaria box	0.75		1.25												SaLSSA, 384	0.951	yes		59.15	COC1=CC=C(CNCC2=CC(=CC=C2O)C3=CC=NC4=CC(Cl)=CC=C34)C(OC)=C1
GNF-Pf-548		GNF malaria box	1.12863		1.25												SaLSSA, 384	1.209	yes			CC1=C(C(C2=CC=CO2)C(C#N)=C3SCCN13)C(=O)OCC=C
GNF-Pf-5479		GNF malaria box	0.405622		1.25												SaLSSA, 384	0.346	yes		>100	COC1=CC=C(C=C1OC)C2CC(=O)C3=C(C2)NC(=O)CC3C4=CC=C(C=C4)[N+]([O-])=O
GNF-Pf-5478		GNF malaria box	0.935743		1.25												SaLSSA, 384	0.906	no		>100	COC1=CC=CC(=C1)C2=NOC(=C2)C(=O)NC3=CC(Cl)=CC=C3O
GNF-Pf-5477		GNF malaria box	0.885305		1.25												SaLSSA, 384	1.309	no			CCCCCCCSC1=NSC(NC(=O)CCC)=N1
GNF-Pf-5474		GNF malaria box	0.478528		1.25												SaLSSA, 384	0.1067	yes		48.62	CC1(C)C2CCC1(C)C(C2)NCC3=CC=CC=C3O
GNF-Pf-5472		GNF malaria box	0.926641		1.25												SaLSSA, 384	0.1714	yes		>100	CCOC(=O)C1=C(C)NC2=C(C1C3=CC=CC(Br)=C3)C(=O)CC(C2)C4=CC=C(OC)C(OC)=C4
GNF-Pf-5470		GNF malaria box	0.659498		1.25												SaLSSA, 384	0.1161	yes		>100	CCOC(=O)C1=C(C)NC2=C(C1C3=CC=C(Cl)C=C3)C(=O)CC(C)(C)C2
GNF-Pf-5468		GNF malaria box	0.633205		1.25												SaLSSA, 384	0.2491	yes	0.2779	68.61	CC1=CC=C(C=C1)C2SC3=CC=CC=C3N=C4C5=CC=CC=C5C(O)=C24
GNF-Pf-5467		GNF malaria box	0.0954357		1.25									0.4597	0.06746		SaLSSA, 384	0.0538	yes	1.021	>100	CC(C)C1=NC(N2CCN(CC2)C(=O)NC3=CC=CC=C3)=C(C#N)C4=C1COC(C)(C)C4
GNF-Pf-5466		GNF malaria box	0.178571		1.25									0.09247	0.01328		SaLSSA, 384	0.03037	yes	0.00185	42.82	NC(CC1=CC=CC=C1)C(=O)N2CCN3C(C2)=NC(=C3NC4=CC=C5OCOC5=C4)C6=CC=CC=C6
GNF-Pf-5465		GNF malaria box	0.647303		1.25												SaLSSA, 384	0.2126	yes		20.7	CC(C)(C)NCC(O)CN1C2=CC=C(Br)C=C2C3=CC(Br)=CC=C13
GNF-Pf-5464		GNF malaria box	0.332046		1.25												SaLSSA, 384	0.0542	yes		>54.56	CCOC(=O)C1C(CC2=C(C(C3=CC=C(C=C3)[N+]([O-])=O)C(=C(C)N2)C(=O)OCC)C1=O)C4=CC=CC(OC)=C4
GNF-Pf-5463		GNF malaria box	0.712821		1.25												SaLSSA, 384	0.00708	yes			CCCCCC1=CC=C(OCCOCC[N+]2=CC=CC=C2)C(CCCCC)=C1
GNF-Pf-5462		GNF malaria box	0.37751		1.25												SaLSSA, 384	0.32	yes		>100	COC1=CC=C(CCN2C(=S)NC3C(C(=O)NC4=CC=C(C)C=C4C)C2(C)OC5=C(OC)C=CC=C35)C=C1OC
GNF-Pf-5461		GNF malaria box	0.0722892		1.25									1.25	0		SaLSSA, 384	0.076	no		>100	COC1=CC=C(NC(=O)C2C(N(CC(C)C)C(=O)C3=CC=CC=C23)C4=CC=CS4)C=C1OC
GNF-Pf-5460		GNF malaria box	0.385542		1.25												SaLSSA, 384	0.0736	yes		17.2	CC1=CC(NC2=CC=C(OCC3=CC=CC=C3)C=C2)=NC4=CC(O)=CC=C14
GNF-Pf-5458		GNF malaria box	0.0373444		1.25									0.002107	0.0003368		SaLSSA, 384	0.0348	yes	0.01738	54.71	CC1(C)C2CCC(C2)C1(C)NC(=S)NN=CC3=CC=CC=N3
GNF-Pf-5456		GNF malaria box	0.953668		1.25												SaLSSA, 384	0.0348	no		>100	COC(=O)C1=C(C)NC(=CC2=C(C)N(C(C)=C2)C3=CC(C)=CC=C3OC)C1=O
GNF-Pf-5454		GNF malaria box	0.692029		1.25												SaLSSA, 384	0.1118	no		>100	CCN1C(SC2=CC(NC(C)=O)=CC=C12)=CC3=CC=C4C=CC=CC4=[N+]3CC
GNF-Pf-5453		GNF malaria box	0.297491		1.25												SaLSSA, 384	0.1304	yes		>100	COC(=O)C1=C(C)NC2=C(C1C3=CC=CS3)C(=O)CC(C2)C4=CC=C(OC)C(OC)=C4
GNF-Pf-5452		GNF malaria box	0.590734		1.25												SaLSSA, 384	0.02176	no		>100	COC(=O)C1=C(C)NC(=CC2=C(C)N(C(C)=C2)C3=CC=CC=C3C(F)(F)F)C1=O
GNF-Pf-5450		GNF malaria box	0.869388		1.25												SaLSSA, 384	0.1016	yes		>100	CC1CN(CC(C)O1)C(=O)C2=C(Cl)C3=CC=C(C)C=C3S2
GNF-Pf-545		GNF malaria box	0.91411		1.25												SaLSSA, 384	1.248	yes			CC(=NOC(=O)C1=CC=CO1)C2=CN=CC=N2
GNF-Pf-5449		GNF malaria box	0.666667		1.25												SaLSSA, 384	0.1442	yes	4.52	>100	C(C1=CC=CC=C1)C2=CC=[N+](CC3=CC=CC=C3)C=C2
GNF-Pf-5448		GNF malaria box	0.494624		1.25												SaLSSA, 384	0.00813	yes	0.1657	19.61	CCN(CC)CCCC(C)NC1=C2C=CC(Cl)=CC2=NC3=CC=C(OC)C=C13
GNF-Pf-5447		GNF malaria box	0.839357		1.25												SaLSSA, 384	0.7	yes		>100	CCOC(=O)C1=C(C)NC2=C(C1C3=CC(Br)=C(OC)C(OCC)=C3)C(=O)C(C(C)C2)C(=O)OC
GNF-Pf-5446		GNF malaria box	0.752896		1.25												SaLSSA, 384	0.212	yes		>100	COC1=CC=C(C=C1OC)C2CC(=O)C3=C(C2)NC(C)=C(C3C4=CC=CC=C4OC)C(=O)OC5CCCC5
GNF-Pf-5445		GNF malaria box	0.903475		1.25												SaLSSA, 384	0.1362	yes		>100	COC(=O)C1=C(C)NC2=C(C1C3=CC=CC=C3Br)C(=O)CC(C2)C4=CC=C(OC)C(OC)=C4
GNF-Pf-5444		GNF malaria box	0.781132		1.25												SaLSSA, 384	0.0916	yes		>100	CCOC(=O)C(=O)N1C2=CC=CC=C2c3c(ssc3=S)C1(C)C
GNF-Pf-5443		GNF malaria box	0.389961		1.25												SaLSSA, 384	0.0831	yes		>100	CCOC(=O)C1C(CC2=C(C(C3=CC=C(OC)C(OC)=C3)C(=C(C)N2)C(=O)OCC)C1=O)C4=CC=CC=C4OC
GNF-Pf-5442		GNF malaria box	0.710425		1.25												SaLSSA, 384	0.0882	yes		>74.62	CCOC(=O)C1=C(C)NC2=C(C1C3=CC=CC(Cl)=C3)C(=O)CC(C2)C4=CC=C(OC)C(OC)=C4
GNF-Pf-544		GNF malaria box	0.819277		1.25												SaLSSA, 384	1.259	yes			COC1=CC=C(C=C1Cl)N2N=C(C(=O)NCC(=O)NCCCN3CCOCC3)C4=CC=CC=C4C2=O
GNF-Pf-5439		GNF malaria box	0.779762		1.25												SaLSSA, 384	0.02723	yes		57.72	CC(C)NC(=O)N1CCN(CC1C)C(=O)C(CC2=CNC3=CC=CC=C23)NC(=O)NC4=CC=CC(Cl)=C4Cl
GNF-Pf-5438		GNF malaria box	0.690476		1.25												SaLSSA, 384	0.1251	yes		>100	CCOC1=CC=C(C=C1)N(CC)S(=O)(=O)C2=CC(Br)=CC3=C2N(CC3)C(C)=O
GNF-Pf-5436		GNF malaria box	0.34749		1.25												SaLSSA, 384	0.02902	yes		21.64	COC1=CC=C(C=C1OC)C2CC(=O)C3=C(C2)NC(C)=C(C3C4=CC=C(Cl)C=C4)C(=O)OC5CCCC5
GNF-Pf-5432		GNF malaria box	0.493878		1.25												SaLSSA, 384	0.0644	no		>100	CCOC(=O)C1=C(C)NC(=CC2=C(C)N(C(C)=C2)C3=CC=C(C)C=C3C)C1=O
GNF-Pf-5430		GNF malaria box	0.803571		1.25												SaLSSA, 384	0.0537	yes		71.040000000000006	C[C@H](NC1=CN=CC(=N1)C2=CC=C(Cl)C=C2)C3=CC=CC=C3
GNF-Pf-5429		GNF malaria box	0.519231		1.25												SaLSSA, 384	0.2846	yes		61.17	COC1=CC=CC(=N1)C2=CC=C(O)C(CNC(C)C3=CC=CC4=CC=CC=C34)=C2
GNF-Pf-5427		GNF malaria box	0.264493		1.25									0.80784	0.62531		SaLSSA, 384	0.2415	yes		67.44	OC1=CC=C(C=C1CN2CCCCCC2)C3=CC=CC=C3
GNF-Pf-5426		GNF malaria box	0.89881		1.25												SaLSSA, 384	0.0439	yes		>100	COC1=CN=CC(=C1)C2=CN=CC(=N2)C3=CC=C(OC4=CC=CC=C4)C=C3
GNF-Pf-5425		GNF malaria box	1.05714		1.25												SaLSSA, 384	0.415	no		71.97	NC1=CC=NC2=CC(Cl)=CC=C12
GNF-Pf-5424		GNF malaria box	0.0788382		1.25									0.84251	0.57628		SaLSSA, 384	0.0915	yes		>100	[O-][N+](=O)C1=CC=C(N=C1)N2CCCN(CC2)C(=S)NC3=CC=CC=C3
GNF-Pf-5423		GNF malaria box	0.785276		1.25												SaLSSA, 384	0.01123	yes		56.51	COC1=CC=C2N=CC=C([C@@H](O)C3CC4CCN3CC4C=C)C2=C1
GNF-Pf-5422		GNF malaria box	0.548263		1.25												SaLSSA, 384	0.0404	yes		14.89	COC1=CC=C(C=C1OC)C2CC(=O)C3=C(C2)NC(C)=C(C3C4=CC=CC=C4F)C(=O)OC5CCCC5
GNF-Pf-542		GNF malaria box	0.939759		1.25												SaLSSA, 384	1.319	yes			CC1CC(C)CN(C1)S(=O)(=O)C2=CC=C(C=C2)C(=O)NC3=CC=C(C=C3)C4=NC5=CC=C(C)C=C5S4
GNF-Pf-5419		GNF malaria box	0.695652		1.25												SaLSSA, 384	0.1015	yes		>100	CC1=CC=CC=[N+]1CCCCCCCCCC[N+]2=CC=CC=C2C
GNF-Pf-5418		GNF malaria box	0.838174		1.25												SaLSSA, 384	1.008	yes		>100	CC1=CC=C(C=C1)C2=C3CCCC3=NC4=C2C(N)=C(S4)C(=O)NC5=CC=CC(C)=C5
GNF-Pf-5417		GNF malaria box	0.656442		1.25												SaLSSA, 384	0.0098	no		95.09	[H][C@@]1(C[C@@H]2CCN1C[C@@H]2C=C)[C@@H](OC(=O)CC3=CC=CS3)C4=CC=NC5=CC=CC=C45
GNF-Pf-5416		GNF malaria box	0.614108		1.25												SaLSSA, 384	0.2919	yes		>100	CC(C)CCN(CCC(C)C)CC(O)CN1C2=CC=C(Cl)C=C2C3=CC(Cl)=CC=C13
GNF-Pf-5411		GNF malaria box	0.783673		1.25												SaLSSA, 384	0.0435	yes		>100	OC(C1CC2CCN1CC2C=C)C3=CC=NC4=CC=CC=C34
GNF-Pf-5411		GNF malaria box	0.717842		1.25												SaLSSA, 384	0.0435	yes		>100	OC(C1CC2CCN1CC2C=C)C3=CC=NC4=CC=CC=C34
GNF-Pf-5410		GNF malaria box	0.534694		1.25												SaLSSA, 384	0.824	yes		>100	CC1=CC=C2N(CC(O)CN3CCN(CC3)CC4=CC=CC=C4)C(C5=CC=CC=C5)=C(C6=CC=CC=C6)C2=C1
GNF-Pf-5409		GNF malaria box	1.07722		1.25												SaLSSA, 384	0.1187	yes		>100	CCOC(=O)C1=CN=C2C(C)=CC=CC2=C1NC3=CC=C(C=C3)C(C)=O
GNF-Pf-5408		GNF malaria box	0.490347		1.25												SaLSSA, 384	0.0787	yes		12.93	CCOC1=CC=C(C=C1)N(C(C)=O)C2=C(N3CCN(C)CC3)C(=O)C4=CC=CC=C4C2=O
GNF-Pf-5405		GNF malaria box	0.795181		1.25												SaLSSA, 384	0.0451	yes		>75.83	CC1CCN(CC1)CC2=CC=C(NC(=O)C3=CC4=C(Cl)N=C5C=CC(C)=CC5=C4S3)C=C2
GNF-Pf-5403		GNF malaria box	0.746377		1.25												SaLSSA, 384	0.2407	yes		>100	OC1=CC=C(CN2CCCCC2)N=C1C3=CC=CC=C3
GNF-Pf-5400		GNF malaria box	0.451923		1.25												SaLSSA, 384	0.0719	yes		23.14	COC1=CC=CC(=N1)C2=CC=C(O)C(CNC3CCCCCCC3)=C2
GNF-Pf-5398		GNF malaria box	0.385892		1.25												SaLSSA, 384	0.349	yes		>100	FC(F)(F)C1=C(C=NN1C2=CC=CC=C2)C(=O)N3CCN(CC3)C4=CC=NC5=CC(Cl)=CC=C45
GNF-Pf-5397		GNF malaria box	0.626556		1.25												SaLSSA, 384	0.231	yes		>100	COC(=O)C1=C(C)NC2=C(C1C3=CC=CC=C3F)C(=O)CC(C2)C4=CC=C(OC)C=C4
GNF-Pf-5396		GNF malaria box	0.341365		1.25												SaLSSA, 384	0.2755	no		>100	CCOC(=O)C1=CC=CC(NC(=O)CC2N(C3CCCC3)C(=O)N(C2=O)C4=CC=CC=C4)=C1
GNF-Pf-5395		GNF malaria box	0.301205		1.25												SaLSSA, 384	0.1946	no		>100	CC(C)CN1C(C(C(=O)NC2=CC=CC(=C2)C(F)(F)F)C3=CC=CC=C3C1=O)C4=CC=CS4
GNF-Pf-5394		GNF malaria box	0.310204		1.25												SaLSSA, 384	0.034	yes		20.25	CC(=O)N(C1=CC=CC=C1C)C2=C(N3CCCCC3)C(=O)C4=CC=CC=C4C2=O
GNF-Pf-5393		GNF malaria box	0.693878		1.25												SaLSSA, 384	0.2696	yes		48.64	C1CCC23CCNC(C2C1)C4=CC=CC=C4O3
GNF-Pf-5392		GNF malaria box	0.887967		1.25												SaLSSA, 384	0.059	no		>100	CCOC(=O)C1=CC=CC(NC(=O)CCN2C(C)=C(C=C2C3=CC=C(F)C=C3)C(=O)OCC)=C1
GNF-Pf-5391		GNF malaria box	0.244898		1.25									1.03122	0.30941		SaLSSA, 384	0.0941	yes		>100	CC(=NO)C1=CC=C(NC2=C(N3CCCCC3)C(=O)C4=CC=CC=C4C2=O)C=C1
GNF-Pf-5390		GNF malaria box	0.932692		1.25												SaLSSA, 384	0.337	yes		57.94	COC1=CC=CC(=N1)C2=CC=C(O)C(CN(C)CCC3=CC=C(OC)C(OC)=C3)=C2
GNF-Pf-5388		GNF malaria box	0.261411		1.25									1.25	0		SaLSSA, 384	0.1104	yes	4.62	>100	[O-][N+](=O)C1=CC=C(N=C1)N2CCCN(CC2)C(=S)NC3=CC=C(F)C=C3Br
GNF-Pf-5387		GNF malaria box	0.625		1.25												SaLSSA, 384	0.875	yes		>100	CCCCN(C)CC1=CC(=CC=C1O)C2=CC=CC(OC)=N2
GNF-Pf-5386		GNF malaria box	0.0682731		1.25									0.21297	0.08679		SaLSSA, 384	0.114	no		>100	COC1=CC(OC)=C(NC(=O)C2C(N(CC(C)C)C(=O)C3=CC=CC=C23)C4=CC=CS4)C=C1Cl
GNF-Pf-5385		GNF malaria box	1.16529		1.25												SaLSSA, 384	1.423	no		>100	OC1=CC=C2C(=O)C(OC2=C1CN3CCCCC3)=CC4=CC=CC=C4
GNF-Pf-5384		GNF malaria box	0.769231		1.25												SaLSSA, 384	0.2633	yes		>95.03	[O-][N+](=O)C1=CC(=CC=C1N2CCN(CC2)C(=O)C(Cl)(Cl)Cl)C(F)(F)F
GNF-Pf-5381		GNF malaria box	0.618257		1.25												SaLSSA, 384	0.61	yes	0.502	>100	CCOC1=CC=C(NC2=CC(=O)OC3=CC=CC=C23)C=C1
GNF-Pf-5379		GNF malaria box	0.64257		1.25												SaLSSA, 384	0.612	yes	3.81	62.37	[O-][N+](=O)C1=CC=CC(=C1)C(=O)C2=CC=C(Cl)C(Cl)=C2
GNF-Pf-5376		GNF malaria box	0.951923		1.25												SaLSSA, 384	0.2249	yes		>100	COC1=CC=C(CCN2C(=O)N(CC(C)C)C(=O)C23CCN(CC3)CC4=CC=CC=C4O)C=C1
GNF-Pf-5374		GNF malaria box	1.20463		1.25												SaLSSA, 384	0.1432	yes		52.58	CCCOC(=O)C1=C(C)NC2=C(C1C3=CC=C(Cl)C(Cl)=C3)C(=O)CC(C2)C4=CC=C(OC)C(OC)=C4
GNF-Pf-5373		GNF malaria box	1.0695		1.25												SaLSSA, 384	0.2072	yes		>100	COC(=O)C1=C(C)NC2=C(C1C3=CC=CC(Cl)=C3Cl)C(=O)CC(C2)C4=CC=C(OC)C(OC)=C4
GNF-Pf-5371		GNF malaria box	0.0247934		1.25									0.005431	0.0007731		SaLSSA, 384	0.0703	yes		51.65	COC1=CC=C(C=C1)C(OCCS(=O)(=O)CCO)(C2=CC=CC=C2)C3=CC=C(OC)C=C3
GNF-Pf-5370		GNF malaria box	0.911197		1.25												SaLSSA, 384	0.0576	no		81.86	C[N+]1=CC=C(C=CC2=CC=CC=C2F)C3=CC=CC=C13
GNF-Pf-537		GNF malaria box	0.734767		1.25												SaLSSA, 384	1.559	yes			CCOC(=O)C1=C(NC(=O)CSC2=NC3=C(N2C(C)C)C(=O)N(C)C(=O)N3C)SC4=C1CCCC4
GNF-Pf-5369		GNF malaria box	0.030888		1.25									0.14982	0.06886		SaLSSA, 384	2.827	yes		>100	CN1C(=O)N(C)C2(N=C3SC4=C(N3NC12C5=CC=CC=C5)C(=O)C6=CC=CC=C6C4=O)C7=CC=CC=C7
GNF-Pf-5368		GNF malaria box	0.449057		1.25												SaLSSA, 384	0.2848	yes		>100	COC1=CC(=CC=C1OC2=CC=C(C=C2C(F)(F)F)[N+]([O-])=O)C3NC4=CC=C5C=CC=CC5=C4C6=C3C(=O)CC(C)(C)C6
GNF-Pf-5367		GNF malaria box	0.710425		1.25												SaLSSA, 384	0.0959	no		>100	CN(C)C1=CC=C(C=CC2=NC(=O)C3=CC=CC=C3O2)C=C1
GNF-Pf-5366		GNF malaria box	0.496933		1.25												SaLSSA, 384	0.799	no		>100	FC1=CC=C(NC(=O)C2=C3CN(CCC3=NC4=CC=CC=C24)CC5=CC=CC=C5)C=C1Cl
GNF-Pf-5365		GNF malaria box	0.298077		1.25												SaLSSA, 384	0.0972	yes		>100	[O-][N+](=O)C1=CC=C(C=C1)S(=O)(=O)N2CCN(CC2)C(=S)NCCC3=CC=CC=C3
GNF-Pf-5362		GNF malaria box	0.884615		1.25												SaLSSA, 384	0.361	yes		59.13	CC1=CC(C2=CC=C(O)C(CN3CCCCC3CO)=C2)=C4C=CC=CC4=N1
GNF-Pf-5361		GNF malaria box	0.511905		1.25												SaLSSA, 384	0.3029	no		>76.68	COCCNC(=O)C1=CC=C(OC2CCN(CC2)CC(C3=CC=CC=C3)C4=CC=CC=C4)C(OC)=C1
GNF-Pf-5360		GNF malaria box	0.766816		1.25												SaLSSA, 384	0.2376	yes		>100	CCOC(=O)C1=C(C)C(CNC2=CC=C(C=C2)C(=O)OCC)=C(C)N1
GNF-Pf-5359		GNF malaria box	0.992278		1.25												SaLSSA, 384	0.1879	yes		>100	COC(=O)C1=C(C)NC2=C(C1C3=CC=C(F)C=C3)C(=O)CC(C2)C4=CC=C(Cl)C=C4
GNF-Pf-5357		GNF malaria box	0.930502		1.25												SaLSSA, 384	0.0665	no		85.43	CCOC(=O)C1=CN=C2C=CC=CC2=C1NC3=CC=C(OC)C(OC)=C3
GNF-Pf-5356		GNF malaria box	0.232143		1.25									0.4474	0.05195		SaLSSA, 384	0.0603	yes		>100	NC(=O)C1=CC=C(C=C1)C2=NC(=CN=C2N)C3=CC=C(C=C3)C#N
GNF-Pf-5355		GNF malaria box	0.671698		1.25												SaLSSA, 384	0.1424	yes		>100	COC1=CC=C(C=C1)C2=C(NC3=CC=C4OC5=CC=CC=C5C4=C3)C6=CC=CC=C6C2=O
GNF-Pf-5354		GNF malaria box	0.857143		1.25												SaLSSA, 384	0.0722	no		>100	CC[N+]1=C(C=CC2=CC=CC=C12)C=C3SC4=CC(NC(C)=O)=CC=C4N3C
GNF-Pf-5351		GNF malaria box	0.51004		1.25												SaLSSA, 384	0.2015	no		>100	CCOC(=O)C1=CC=CC(NC(=O)CC2N(CCC(C)C)C(=O)N(C2=O)C3=CC=C(F)C=C3)=C1
GNF-Pf-5350		GNF malaria box	0.471154		1.25												SaLSSA, 384	0.1356	yes		>100	[O-][N+](=O)C1=CC=C(C=C1)S(=O)(=O)N2CCN(CC2)C(=S)NCC3CCCO3
GNF-Pf-535		GNF malaria box	0.854772		1.25												SaLSSA, 384	1.651	yes			CN(C1=CC=CC=C1)C2=NC=NC3=C2C(C)=C(S3)C(=O)N4CCN(CC4)C5=CC=C(C=C5)[N+]([O-])=O
GNF-Pf-5349		GNF malaria box	0.0456432		1.25									0.004337	0.0003736		SaLSSA, 384	0.0385	yes		44.32	S=C(NN=CC1=CC=CC=N1)NC2CC3CC2C=C3
GNF-Pf-5348		GNF malaria box	0.326923		1.25												SaLSSA, 384	0.1756	yes		>100	COCCNC(=S)N1CCN(CC1)S(=O)(=O)C2=CC=C(C=C2)[N+]([O-])=O
GNF-Pf-5347		GNF malaria box	0.767857		1.25												SaLSSA, 384	0.02139	yes		39.049999999999898	CC1=CC=CC2=CC(CNC3CCOC(C)(C)C3)=C(N=C12)N4CCCC4
GNF-Pf-5345		GNF malaria box	1.14423		1.25												SaLSSA, 384	0.348	yes		>100	CCN1C(=O)N(CCC(C)C)C2(CCN(CC2)CC3=CC(Cl)=CC=C3O)C1=O
GNF-Pf-5344		GNF malaria box	0.19305		1.25									0.2983	0.07708		SaLSSA, 384	0.1137	yes	0.335	>100	CCOC(=O)C1C(CC2=C(C(C3=CC=C(C=C3)[N+]([O-])=O)C(=C(C)N2)C(=O)OCC)C1=O)C4=CC=CC=C4OC
GNF-Pf-5342		GNF malaria box	0.165975		1.25									0.39928	0.09448		SaLSSA, 384	0.0878	yes	2.232	>100	[O-][N+](=O)C1=CC(=CC=C1N2CCCN(CC2)C(=S)NC3=CC=CC=C3)C(F)(F)F
GNF-Pf-5338		GNF malaria box	0.65283		1.25												SaLSSA, 384	0.479	yes	0.058	>100	O=C1C2=CC=CC=C2C3=C1C(SC4=CC=CC=C4N3)C5=CC=C(OCC6=CC=CC=C6)C=C5
GNF-Pf-5337		GNF malaria box	0.720755		1.25												SaLSSA, 384	0.1549	yes		33.33	CC(=O)N(C1=CC=C(F)C=C1)C2=C(N3CCCCC3)C(=O)C4=CC=CC=C4C2=O
GNF-Pf-5336		GNF malaria box	0.416667		1.25												SaLSSA, 384	0.0796	yes	9.96	>100	COC1=CC=CC(NC(=O)CN2C(C)=C(C#N)C3=CC=CC=C23)=C1
GNF-Pf-5335		GNF malaria box	0.849462		1.25												SaLSSA, 384	0.0542	no		>100	CCOC(=O)C1=CC=C(C=C1)N(C(C(=O)NC2CCCCC2)C3=CC=CC(OC)=C3OC)C(=O)CC4=CNC5=CC=CC=C45
GNF-Pf-5333		GNF malaria box	0.710425		1.25												SaLSSA, 384	0.2291	yes		>100	CCOC(=O)C1=C(C)NC2=C(C1C3=CC=C(Cl)C(Cl)=C3)C(=O)CC(C2)C4=CC=C(OC)C(OC)=C4
GNF-Pf-5331		GNF malaria box	0.301887		1.25												SaLSSA, 384	0.1144	yes	0.842	>100	COC(=O)C1=C(C)NC2=C(C1C3=CC=C(C=C3)[N+]([O-])=O)C(=O)CC(C2)C4=CC=CC=C4Cl
GNF-Pf-5330		GNF malaria box	0.346154		1.25												SaLSSA, 384	0.1792	yes		>100	O=C(CC1=CC=CS1)N2CCOC3=C(OCCC4=CC=CC=N4)C=C(C=C3C2)C5=CSC6=CC=CC=C56
GNF-Pf-5329		GNF malaria box	1.04149		1.25												SaLSSA, 384	2.077	yes			OC(=O)CCCC(=O)NC1=CC=C(C=C1)C#N
GNF-Pf-5328		GNF malaria box	0.313253		1.25												SaLSSA, 384	0.1276	no		>100	COC1=CC=C(NC(=O)C2C(N(C3CCCC3)C(=O)C4=CC=CC=C24)C5=CC=CS5)C=C1Cl
GNF-Pf-5327		GNF malaria box	0.5		1.25												SaLSSA, 384	0.352	yes		>100	CCOC1=CC=CC=C1C2C(C#N)=C(NC(C)=C2C(=O)NC3=CC=CC=C3)SCC(=O)NC4=CC=C(Cl)C=C4
GNF-Pf-5326		GNF malaria box	0.738956		1.25												SaLSSA, 384	0.815	yes		>100	COC1=CC(=CC=C1O)C2CC(=O)NC3=C2C(=O)CC(C3)C4=CC=CC=C4Cl
GNF-Pf-5324		GNF malaria box	0.603774		1.25												SaLSSA, 384	0.484	yes		>100	CCCOC(=O)C1=C(C)NC2=C(C1C3=CC=C(Cl)C=C3Cl)C(=O)CC(C2)C4=CC=CC=C4
GNF-Pf-5323		GNF malaria box	0.527607		1.25												SaLSSA, 384	0.623	no		77.45	COC1=CC=CC=C1N2CCN(CC2)CC3=CC(C(C)C)=C(C)C=C3O
GNF-Pf-5321		GNF malaria box	0.792115		1.25												SaLSSA, 384	0.373	yes		>100	COC1=CC=C(CN2C(C)=NC3=CC(NC(=O)NC4=CC=CC=C4)=C(C)N=C23)C=C1
GNF-Pf-5320		GNF malaria box	0.355102		1.25												SaLSSA, 384	0.0528	yes		>100	CC(=O)NC1=CC=C(NC2=C(N3CCCCC3)C(=O)C4=CC=CC=C4C2=O)C=C1
GNF-Pf-532		GNF malaria box	1.28185		1.25												SaLSSA, 384	1.799	yes			CCOC1=CC=CC=C1NC(=O)C2C(C3=CC=CC=C3)=C2C4=CC=CC=C4
GNF-Pf-5319		GNF malaria box	0.676349		1.25												SaLSSA, 384	1.015	yes		>100	OC(CNCC1=CC=C2OCOC2=C1)C3=CC=CC(=C3)[N+]([O-])=O
GNF-Pf-5318		GNF malaria box	0.166023		1.25									0.68007	0.12427		SaLSSA, 384	0.00986	yes		15.5	CCCCOC1=CC=C(NC2=C(N3CCCCC3)C(=O)C4=CC=CC=C4C2=O)C=C1
GNF-Pf-5317		GNF malaria box	0.590361		1.25												SaLSSA, 384	0.1643	yes		>100	CCN1C(=S)NC2C3CCCC13OC4=CC=C(C)C=C24
GNF-Pf-5316		GNF malaria box	0.717791		1.25												SaLSSA, 384	0.34	no		45.16	COC1=CC=CC(CN2CCN(CC2)C(C3=CC=CC=C3)C4=CC=CC=C4)=C1O
GNF-Pf-5315		GNF malaria box	1.09237		1.25												SaLSSA, 384	0.1227	yes		>100	CC1=NC2=NC(C)=NN2C(NC3=CC=C(Cl)C(Cl)=C3)=C1
GNF-Pf-5314		GNF malaria box	0.0888031		1.25									0.62212	0.04536		SaLSSA, 384	0.1831	yes		>100	CC(C)C1=NC(N2CCN(CC2)C(=S)NCC3=CC=CC=C3)=C(C#N)C4=C1COC(C)(C)C4
GNF-Pf-5313		GNF malaria box	0.610039		1.25												SaLSSA, 384	0.0913	yes		31.95	CCCOC(=O)C1=C(C)NC2=C(C1C3=CC=CC(C)=C3)C(=O)CC(C2)C4=CC=C(OC)C(OC)=C4
GNF-Pf-5312		GNF malaria box	0.318367		1.25												SaLSSA, 384	0.577	yes		>100	COC1=CC=CC=C1NC(=S)N2CCN(CC2)C3=CC=C(C=C3)[N+]([O-])=O
GNF-Pf-5310		GNF malaria box	0.533742		1.25												SaLSSA, 384	0.2505	yes		60.07	CC(C)(C)C1=CC=C(O)C(CNC2CCCCC2)=C1
GNF-Pf-5308		GNF malaria box	1.08714		1.25												SaLSSA, 384	0.02127	yes		>100	C[N+](C)(CCCC(=O)C1=CC=C(C=C1)C(=O)CCC[N+](C)(C)CC2=CC=CC=C2Cl)CC3=CC=CC=C3Cl
GNF-Pf-5306		GNF malaria box	0.606426		1.25												SaLSSA, 384	0.2631	yes		>100	COC1=C(NC2=CC=CC(=C2)C(F)(F)F)C(=O)C3=CC=CC=C3C1=O
GNF-Pf-5304		GNF malaria box	0.343396		1.25												SaLSSA, 384	0.1914	yes		>100	CC1=CC=C(F)C=C1NC(=O)C2=CC(Cl)=CC=C2NC3=CC=CC=C3
GNF-Pf-5303		GNF malaria box	1.12863		1.25												SaLSSA, 384	0.0898	yes		>100	CCN(CC)CCNC1=CC=NC2=CC=C(C=C12)[N+]([O-])=O
GNF-Pf-5301		GNF malaria box	0.445783		1.25												SaLSSA, 384	0.2033	no		>100	CC(C)CN1C(C(C(=O)NC2=CC=CC=C2F)C3=CC=CC=C3C1=O)C4=CC=CS4
GNF-Pf-5300		GNF malaria box	0.568465		1.25												SaLSSA, 384	0.493	yes		>100	CC1=CC=C(C)C(=C1)C2=CSC(NC3=CC=C(C)C(C)=C3)=N2
GNF-Pf-530		GNF malaria box	1.03213		1.25												SaLSSA, 384	1.92	yes			CC1=CC=CC=C1N2C3CS(=O)(=O)CC3N(C2=O)C4=CC=CC=C4
GNF-Pf-5299		GNF malaria box	0.724528		1.25												SaLSSA, 384	0.378	yes		>100	CCOC(=O)C1=C(C)NC2=C(C1C3=CC=C(Br)C=C3)C(=O)CC(C2)C4=CC=C(Cl)C=C4
GNF-Pf-5298		GNF malaria box	0.566265		1.25												SaLSSA, 384	0.0977	no		47.21	COC1=CC(OC)=C(C=C1Cl)N(C)C(=O)C2=CN(C3CCCC3)C(=O)C4=C2C5=CC=CC=C5N4C
GNF-Pf-5296		GNF malaria box	0.746988		1.25												SaLSSA, 384	0.616	yes		>100	COC1=CC=C(OC)C(=C1)C2CC(=O)C3=C(C2)NC(=O)CC3C4=CC=C(OC)C(OC)=C4
GNF-Pf-5295		GNF malaria box	0.898113		1.25												SaLSSA, 384	0.652	yes		>100	COC1=CC=C2N(C(=O)C3=CC=CC=C3F)C(C)(C)C4=C(C(=S)SS4)C2=C1
GNF-Pf-5294		GNF malaria box	0.731884		1.25												SaLSSA, 384	0.441	yes		>100	CCNC1=NC(NC(C)CC)=NC(ON=C(C)C)=N1
GNF-Pf-5293		GNF malaria box	0.716981		1.25												SaLSSA, 384	0.342	yes		>100	NC1=NON=C1N2N=NC(C3=CC=CC=C3)=C2C(=O)NN=CC4=CC=C(F)C(Br)=C4
GNF-Pf-5292		GNF malaria box	0.377358		1.25												SaLSSA, 384	0.1176	yes		>100	CC1(C)C2CCC1(C)C(=O)N(CC(O)CN3C4=CC=C(Cl)C=C4C5=CC(Cl)=CC=C35)C2=O
GNF-Pf-5290		GNF malaria box	0.799228		1.25												SaLSSA, 384	0.337	yes	0.327	>48.02	OC1=C2C(SC3=CC=CC=C3N=C2C4=CC=CC=C14)C5=CC=C(Br)C=C5
GNF-Pf-5289		GNF malaria box	0.728261		1.25												SaLSSA, 384	0.02087	no		11.67	CCN(CC)CCCC(C)NC1=CC(C=CC2=CC=C(C=C2)[N+]([O-])=O)=NC3=CC=C(OC)C=C13
GNF-Pf-5288		GNF malaria box	0.789855		1.25												SaLSSA, 384	0.672	yes		69.459999999999894	C1CN(CCO1)C2=CC=C(NC3=CC=NC4=CC5=CC=CC=C5C=C34)C=C2
GNF-Pf-5286		GNF malaria box	0.770609		1.25												SaLSSA, 384	3.86	no		>100	O=C(NC(=CC=CC1=CC=CC=C1)C(=O)N2CCOCC2)C3=CC=CC=C3
GNF-Pf-5285		GNF malaria box	0.551971		1.25												SaLSSA, 384	0.2155	no		>100	O=C(C=CC1=CC=CN=C1)C23CC4CC(CC(C4)C2)C3
GNF-Pf-5283		GNF malaria box	0.341365		1.25												SaLSSA, 384	0.2854	yes		>100	CCOC1=CC=C(C=C1)N2C(=S)SC3=C2N=C(SCC(=O)NC4=CC(OC)=CC=C4OC)N(C3=O)C5=CC=C(C)C=C5
GNF-Pf-5282		GNF malaria box	0.433735		1.25												SaLSSA, 384	0.182	yes		>100	COC1=CC=C(C=C1OC)C2CC(=O)C3=C(C2)NC(=O)CC3C4=CC=C(C=C4)C(F)(F)F
GNF-Pf-5281		GNF malaria box	1.27027		1.25												SaLSSA, 384	0.592	yes		>100	CCOC(=O)C1=CN=C2C(OC)=CC=CC2=C1NC3=CC=C(C=C3)C(C)=O
GNF-Pf-5279		GNF malaria box	1.04418		1.25												SaLSSA, 384	0.431	yes		>100	CCOC1=CC(=CC=C1O)C2CC(=O)NC3=C2C(=O)CC(C3)C4=CC(OC)=CC=C4OC
GNF-Pf-5278		GNF malaria box	0.534137		1.25												SaLSSA, 384	0.364	yes		>100	CC(C)CN1C(C(C(=O)NC2=CC=CC=N2)C3=CC=CC=C3C1=O)C4=CC=CS4
GNF-Pf-5277		GNF malaria box	0.946058		1.25												SaLSSA, 384	1.184	yes			ClC1=CC(Cl)=CC(NC(=O)NC2=CC=CC=C2C(=O)NCC3CC3)=C1
GNF-Pf-5276		GNF malaria box	0.734694		1.25												SaLSSA, 384	0.2387	yes		>89.79	COC1=CC=C(C=NNC2=NC3=CC(Cl)=CC=C3N2)C=C1OC
GNF-Pf-5275		GNF malaria box	0.826415		1.25												SaLSSA, 384	12.5	yes		>100	CC1=CC=C2N(C(=O)COC3=CC=C4C=CC=CC4=C3)C(C)(C)CC(C)(C5=CC=C(Cl)C=C5)C2=C1
GNF-Pf-5274		GNF malaria box	0.501887		1.25												SaLSSA, 384	0.2605	yes		>100	COC1=CC=C(C=C1)C2CC(=O)C3=C(C2)NC(C)=C(C3C4=CC=C(Cl)C=C4)C(=O)OC5CCCC5
GNF-Pf-5273		GNF malaria box	0.493274		1.25												SaLSSA, 384	0.0627	yes	0.0911	>100	ClC1=CC=C(CN2C3=C(CCC3)C(=N)C4=C2CCC4)C=C1
GNF-Pf-5272		GNF malaria box	0.642857		1.25												SaLSSA, 384	0.3032	yes		>100	COC(=O)[C@@H]1C[C@H](CN1CC2=CC=C(C)C=C2C)NC(=O)C3=CC=C(OC)C=C3OC
GNF-Pf-5271		GNF malaria box	0.582822		1.25												SaLSSA, 384	0.1898	yes			CCOC(=O)C(=CNC1=CC=C(I)C=N1)C(=O)OCC
GNF-Pf-527		GNF malaria box	0.934524		1.25												SaLSSA, 384	2.012	yes			CC(NC(=O)CC1=CC=C(F)C=C1)C(N2CCOCC2)C3=CC=CS3
GNF-Pf-5268		GNF malaria box	0.236948		1.25									0.53246	0.20885		SaLSSA, 384	0.1206	no		>95.2	CC(C)CN1C(C(C(=O)NC2=CC=C(F)C(Cl)=C2)C3=CC=CC=C3C1=O)C4=CC=CS4
GNF-Pf-5267		GNF malaria box	0.456522		1.25												SaLSSA, 384	0.2253	yes		>100	CCC1=CC=CC2=C1N(CC(=O)NC3=CC=C(OC)C=C3)C=C2C#N
GNF-Pf-5266		GNF malaria box	0.946429		1.25												SaLSSA, 384	0.283	yes		>100	CC(N1N2C(C)=CC(=O)N=C2C3=CC=CC=C13)C(=O)NC4=CC=C(F)C=C4C
GNF-Pf-5265		GNF malaria box	0.984556		1.25												SaLSSA, 384	0.3019	yes		>100	CCOC(=O)C1=C(C)NC2=C(C1C3=CC=C(SC)C=C3)C(=O)CC(C2)C4=CC=C(OC)C(OC)=C4
GNF-Pf-5263		GNF malaria box	0.949807		1.25												SaLSSA, 384	0.2915	yes	10	>100	NC1=NON=C1N2N=NC(C(=O)NN=CC3=CC=C(F)C(Br)=C3)=C2C4=CC=C(C=C4)[N+]([O-])=O
GNF-Pf-5260		GNF malaria box	0.514286		1.25												SaLSSA, 384	0.00824	yes		3.75	CCN1CCCC(C1)NC2=CC=NC3=CC4=CC=CC=C4C=C23
GNF-Pf-5259		GNF malaria box	0.441767		1.25												SaLSSA, 384	0.991	yes		>100	COC(=O)C1C(C)CC2=C(C(CC(=O)N2)C3=CC=C(Cl)C=C3Cl)C1=O
GNF-Pf-5258		GNF malaria box	0.609959		1.25												SaLSSA, 384	0.2188	no		>100	CC(C)CN1C(C(C(=O)NC2=CC=C(F)C=C2F)C3=CC=CC=C3C1=O)C4=CC=CS4
GNF-Pf-5257		GNF malaria box	0.391304		1.25												SaLSSA, 384	0.351	no		>100	CC(C)(C)C1=NN(C2=CC=C(Cl)C=C2)C3=C1C=C(CNCC4=CC=C(Cl)C=C4)C(=O)N3
GNF-Pf-5256		GNF malaria box	0.583333		1.25												SaLSSA, 384	0.1368	yes		>100	N1N(N(N=C1C2=CC=CC=C2)C3=CC=CC=C3)C4=CC=CC=C4
GNF-Pf-5255		GNF malaria box	0.826087		1.25												SaLSSA, 384	0.613	no		>100	CC=CC1=[N+](C)C2=CC=CC=C2N1C
GNF-Pf-5254		GNF malaria box	1.04808		1.25												SaLSSA, 384	0.362	yes		74.16	CCOC1=CC2=C(C=C1OCC)C(NCC2)C3=CC(OC)=C(O)C=C3Cl
GNF-Pf-5253		GNF malaria box	0.3361		1.25												SaLSSA, 384	0.0744	yes		49.68	O=C(NC1=CC(=CC=C1N2CC3CC(C2)C4=CC=CC(=O)N4C3)C(=O)N5CCC(CC5)CC6=CC=CC=C6)C7=CC=CS7
GNF-Pf-5251		GNF malaria box	0.568841		1.25												SaLSSA, 384	0.121	yes		>100	[O-][N+](=O)C1=CC=C(CN2C3=C(CCCC3)C(=N)C4=C2CCC4)C=C1
GNF-Pf-5250		GNF malaria box	0.818533		1.25												SaLSSA, 384	0.1743	yes	0.402	>100	OC1=C(C=CC2=CC=CN=C12)C(NC3=CC=CC=N3)C4=CC=CC(Cl)=C4Cl
GNF-Pf-5249		GNF malaria box	0.770609		1.25												SaLSSA, 384	0.2325	yes		>100	COC(=O)C1=CC=C(C=C1)N(C(C(=O)NC2CCCCC2)C3=CC=CN=C3)C(=O)CC4=CNC5=CC=CC=C45
GNF-Pf-5248		GNF malaria box	0.586345		1.25												SaLSSA, 384	0.497	yes		>100	CC(=O)NC1=NN(C(C)=O)C(C)(S1)C2=CC=C(C=C2)[N+]([O-])=O
GNF-Pf-5247		GNF malaria box	0.760736		1.25												SaLSSA, 384	0.1682	yes		>100	CN(C)C1=CC=[N+](CC(=O)C2=CC=C(Cl)C=C2)C=C1
GNF-Pf-5245		GNF malaria box	0.625		1.25												SaLSSA, 384	0.592	yes		73.27	CC(NCC1=CC=CC=C1)C2=CC(Cl)=CC=C2O
GNF-Pf-5244		GNF malaria box	0.860987		1.25												SaLSSA, 384	0.418	yes	0.0473	>100	CC1=CC=C(CSCC2=CC=C(O2)C(=O)NC3CC3)C=C1
GNF-Pf-5243		GNF malaria box	0.285714		1.25												SaLSSA, 384	0.685	yes		>100	CCOC(=O)C1C(CC2=C(C(C3=CC=C(C=C3)[N+]([O-])=O)C(=C(C)N2)C(=O)OCC)C1=O)C4=CC=C(OC)C=C4
GNF-Pf-5242		GNF malaria box	0.859438		1.25												SaLSSA, 384	0.1188	no		>100	CN(C1=CC=CC(C)=C1)C2=NC3=CC=CC=C3C4=NN=C(C)N24
GNF-Pf-5240		GNF malaria box	0.671815		1.25												SaLSSA, 384	0.3162	yes		>100	CCOC1=CC=C(C=C1)C2N(CCC3=C2NC4=CC=CC=C34)C(=O)C5=CC6=CC(Br)=CC=C6O5
GNF-Pf-5239		GNF malaria box	1.125		1.25												SaLSSA, 384	0.638	yes		>100	COCCNC(=O)[C@@H]1C[C@H](CN1CC2=CC=C3C=CC=CC3=C2)SC4=NC5=CC=CC=C5N4
GNF-Pf-5236		GNF malaria box	0.430108		1.25												SaLSSA, 384	0.0688	no		21.24	C[N+]1=C(C=CC2=CC=CC=C2)C=C(O1)C=CC3=CC=CC=C3
GNF-Pf-5235		GNF malaria box	0.567347		1.25												SaLSSA, 384	0.577	yes		>100	OC1=CC=CC=C1NC2=NC(=NC3=CC=CC=C23)C4=CC=CC=C4O
GNF-Pf-5234		GNF malaria box	0.598394		1.25												SaLSSA, 384	0.2835	yes		>100	CCOC1=CC(=CC=C1OC(C)C)C2CC(=O)NC3=C2C(=O)CC(C)(C)C3
GNF-Pf-5233		GNF malaria box	0.246377		1.25									0.47098	0.008327		SaLSSA, 384	0.0507	no		18.809999999999899	CCN(CC)CCCC(C)NC1=CC(C=CC2=CC=CC=C2Cl)=NC3=CC(Cl)=CC=C13
GNF-Pf-5232		GNF malaria box	0.83871		1.25												SaLSSA, 384	0.1374	yes		24.88	O=C1C2=CC=CC=C2C(=O)C(N3CCCCC3)=C1N4CCCCC4
GNF-Pf-5231		GNF malaria box	0.853282		1.25												SaLSSA, 384	0.133	yes	0.01076	>100	CCOC(=O)C1=CN=C2C3=C(CCCC3)C=CC2=C1O
GNF-Pf-5229		GNF malaria box	0.720755		1.25												SaLSSA, 384	0.441	no		>100	COC1=CC=C(C=CC2=CC=C3C=CC=CC3=[N+]2C)C=C1OC
GNF-Pf-5226		GNF malaria box	1		1.25												SaLSSA, 384	0.351	yes		>100	OC1=CC=C(CC(C(=O)N2CCC(CC2)N3C(CC4=CC=C(F)C=C4)=NC5=CC=CN=C35)C6=CC=CC=C6)C=C1
GNF-Pf-5225		GNF malaria box	0.550201		1.25												SaLSSA, 384	0.1632	no		62.89	COC1=CC=C(C=C1)C=C2SC(=N)N(C2=O)C3=CC=CC=C3OC
GNF-Pf-5224		GNF malaria box	0.748466		1.25												SaLSSA, 384	0.383	no		58.01	COC1=CC=CC=C1N2CCN(CC2)CC3=CC(C)=C(C)C=C3O
GNF-Pf-5223		GNF malaria box	0.899614		1.25												SaLSSA, 384	0.1501	yes	0.02021	>100	CC1=CC=C(C=C1)N2C(=CC(C=NNC(=O)C3=CC=CC(O)=C3)=C2C4=CC=CC=C4)C5=CC=CC=C5
GNF-Pf-5221		GNF malaria box	0.928571		1.25												SaLSSA, 384	0.1468	yes	0.02231	>100	CC(N1CCN(CC1)S(=O)(=O)C2=CC=CC3=CC=CC=C23)C4=NC5=CC=C(Cl)C=C5C(=O)N4C
GNF-Pf-5220		GNF malaria box	0.784753		1.25												SaLSSA, 384	0.2485	yes		>100	CCC1=NN2C(NC3=CC=C(C)C(F)=C3)=CC(C)=NC2=N1
GNF-Pf-5219		GNF malaria box	0.637736		1.25												SaLSSA, 384	0.2175	yes		47.75	CCN(CC)CCN1C(NC2=CC=CC=C2C1=O)C3=CC=C(Br)C=C3
GNF-Pf-5218		GNF malaria box	0.577061		1.25												SaLSSA, 384	0.4	yes		>100	FC1=CC=C(C=C1)C5(CCCSC2=NN=C3C(NC4=CC=CC=C34)=N2)OCCO5
GNF-Pf-5217		GNF malaria box	1.01633		1.25												SaLSSA, 384	0.0956	yes		>100	CC1=CC(Cl)=C(C=C1OCC(=O)NC2CCCCC2)S(=O)(=O)N3CCCC3
GNF-Pf-5216		GNF malaria box	0.0362319		1.25									0.07613	0.01919		SaLSSA, 384	0.1232	no		32.22	CCSC(Cl)=C(NC(=O)C1=CC=CC=C1)[P+](C2=CC=CC=C2)(C3=CC=CC=C3)C4=CC=CC=C4
GNF-Pf-5214		GNF malaria box	1.02454		1.25												SaLSSA, 384	0.02598	yes		72.45	COC1=CC=C2N=CC=C([C@H](OC(=O)C3=CC=C(C=C3)C(C)(C)C)C4CC5CCN4CC5C=C)C2=C1
GNF-Pf-5210		GNF malaria box	1.15663		1.25												SaLSSA, 384	1.753	no			CSC1=CC=CC(NC(=O)C2C3OC4(C=C3)C2C(=O)N(C5CC5)C4C(=O)NC6CCCCC6)=C1
GNF-Pf-5209		GNF malaria box	0.594595		1.25												SaLSSA, 384	0.146	yes		>100	COC1=CC2=C(N=C3N(N=C(CC4=CC=CC=C4)C3=C2C=C1OC)C5=CC=CC=C5)C6=CC(Br)=CC=C6O
GNF-Pf-5208		GNF malaria box	0.812245		1.25												SaLSSA, 384	0.1201	yes		32.81	CN(C)C1=CC=C(NC(=O)C2C3OC(C=C3)C2C(O)=O)C=C1
GNF-Pf-5206		GNF malaria box	0.498208		1.25												SaLSSA, 384	0.3115	yes		9.3000000000000007	OC(CNCC1=CC=CC=C1)CN2C3=CC=C(Br)C=C3C4=CC(Br)=CC=C24
GNF-Pf-5205		GNF malaria box	0.950943		1.25												SaLSSA, 384	0.2354	yes		>100	O=C(CN1CCN(CC1)C(=O)C2=CC=CC=C2)NC3=CC=C(C=C3)C4=NC5=CC(NC(=O)CN6CCN(CC6)C(=O)C7=CC=CC=C7)=CC=C5O4
GNF-Pf-5204		GNF malaria box	0.666667		1.25												SaLSSA, 384	0.1825	yes		>100	COC1=CC2=C(C=C1OC)C3=NC(=NN3C(NCC4=CC=CN=C4)=N2)C5=CC=CC=C5
GNF-Pf-5203		GNF malaria box	0.89881		1.25												SaLSSA, 384	0.0584	yes		70.09	C1CCN(C1)CCN2CCN(CC2)C3=CC=CC(=N3)C4=CC=CC5=CC=CN=C45
GNF-Pf-5201		GNF malaria box	0.82449		1.25												SaLSSA, 384	0.653	yes		>100	ClC1=CC=C(C=C1)S(=O)(=O)N2CCN(CC2)C(=S)NCC3CCCO3
GNF-Pf-5200		GNF malaria box	0.53012		1.25												SaLSSA, 384	0.2603	no		>100	CC(C)CN1C(C(C(=O)NC2=CC(F)=CC=C2F)C3=CC=CC=C3C1=O)C4=CC=CS4
GNF-Pf-52		GNF malaria box	0.914286		1.25												SaLSSA, 384	0.2806	yes			O=C1CCC(=O)N1C2=CC=C(CSC3=NC4=CC=CC=C4N3)C=C2
GNF-Pf-5198		GNF malaria box	0.990385		1.25												SaLSSA, 384	0.459	yes		>100	O=C1CC(C(=O)N2CCC(CC2)C3=NC(=NC=C3C4=CC=CC=C4)C5=CC=CN=C5)C6=CC=CC=C16
GNF-Pf-5197		GNF malaria box	0.986547		1.25												SaLSSA, 384	0.641	no		>100	COC1=CC=C(C=C1)C2=C[N+](CC(=O)C3=CC=C(Cl)C=C3)=C4CCCN24
GNF-Pf-5196		GNF malaria box	0.542601		1.25												SaLSSA, 384	1.26	yes		>100	CCOC(=O)C1=C(N)N(C2=CC=CC(=C2)[N+]([O-])=O)C3=C(C1C4=CC=C(Br)C=C4)C(=O)CC(C)(C)C3
GNF-Pf-5195		GNF malaria box	1.09959		1.25												SaLSSA, 384	0.2771	yes	0.647	>100	COC(=O)C1=C(NC(=O)NN2CCCCC2)ON=C1C3=C(Cl)C=CC=C3Cl
GNF-Pf-5193		GNF malaria box	0.742754		1.25												SaLSSA, 384	0.459	yes		>100	CCOC(=O)C1=C(CC)NC2=C(C1C3=CC=CC=C3F)C(=O)CC(C)(C)C2
GNF-Pf-5192		GNF malaria box	0.173077		1.25									0.2161	0.02862		SaLSSA, 384	0.1229	yes	0.0686	>100	CCN1C(NNC(N)=S)C(NNC(N)=S)N(CC)C1=O
GNF-Pf-5191		GNF malaria box	0.877301		1.25												SaLSSA, 384	0.2975	yes		>100	CSC1=NN2C(C)=C(CC3=CC=CC(F)=C3)C(C)=NC2=N1
GNF-Pf-5189		GNF malaria box	1.2638		1.25												SaLSSA, 384	0.00692	no		21.47	CN1C2=CC=CC=C2N=C1C(=O)C3=CC=CC4=CC=CC=C34
GNF-Pf-5188		GNF malaria box	0.53405		1.25												SaLSSA, 384	0.0484	yes		20.6	CCCCCCC1=CC(O)=C2C(OC(C)(C)C3=C2CCN(C)C3)=C1
GNF-Pf-5187		GNF malaria box	0.605072		1.25												SaLSSA, 384	0.2291	yes		>100	CC1=NC=C(N1CCOC(=O)NC(NC2=CC=C(Br)C=C2)C(Cl)(Cl)Cl)[N+]([O-])=O
GNF-Pf-5186		GNF malaria box	0.762264		1.25												SaLSSA, 384	0.342	yes		>100	COC(=O)C1=C(C)NC2=C(C1C3=CC=CC=C3)C(=O)CC(C2)C4=CC=C(Cl)C=C4
GNF-Pf-5185		GNF malaria box	0.423237		1.25												SaLSSA, 384	0.2083	yes		70.680000000000007	FC(F)(F)C1N(CCC2=C1NC3=CC=CC=C23)C(=S)NCC=C
GNF-Pf-5184		GNF malaria box	0.375		1.25												SaLSSA, 384	0.658	no		>100	CC(=O)O[C@H]1C(=O)[C@]2(C)[C@@H](O)C[C@H]3OC[C@@]3(OC(C)=O)C2[C@H](OC(=O)C4=CC=CC=C4)[C@]5(O)C[C@H](OC(=O)[C@@H](O)[C@@H](NC(=O)C6=CC=CC=C6)C7=CC=CC=C7)C(C)=C1C5(C)C
GNF-Pf-5183		GNF malaria box	0.726531		1.25												SaLSSA, 384	0.186	yes		>100	CC1=CC(Cl)=C(C=C1OCC(=O)NC2CCCCC2)S(=O)(=O)N3CCSCC3
GNF-Pf-5182		GNF malaria box	0.67029		1.25												SaLSSA, 384	0.1951	yes		68.260000000000005	CC(C)C(=O)NC(NC1=CC=C(C=C1)[N+]([O-])=O)C(Cl)(Cl)Cl
GNF-Pf-5181		GNF malaria box	0.440476		1.25												SaLSSA, 384	0.1073	yes	0.02553	>100	O=C1N(CC2CN(CCN12)CC3=CSC=C3)CC4=CC5=CC=CC=C5S4
GNF-Pf-5180		GNF malaria box	0.655797		1.25												SaLSSA, 384	0.2366	yes		>100	CC1=NN(C(C)=C1)C2=CC(NN=CC3=CC(Br)=CC=C3O)=NC(C)=N2
GNF-Pf-5179		GNF malaria box	0.214286		1.25									1.25	0		SaLSSA, 384	0.1191	yes	0.1856	>79.53	CC(C)CC(N)C(=O)N1CCN2C(C1)=NC(C3=CC=CC=C3)=C2NC4=CC=C5OCOC5=C4
GNF-Pf-5177		GNF malaria box	0.434783		1.25												SaLSSA, 384	0.02859	yes		20.260000000000002	CCN(CC)CCNC1=CC=NC2=CC3=CC=CC=C3C=C12
GNF-Pf-5176		GNF malaria box	0.595918		1.25												SaLSSA, 384	0.505	no		>100	CC(=O)NC1=C(NCC2=CC=CC=C2)C3=CC=CC=C3SC1=O
GNF-Pf-5175		GNF malaria box	0.574297		1.25												SaLSSA, 384	0.781	yes		>100	CCOC1=CC(=CC=C1O)C2CC(=O)NC3=C2C(=O)CC(C3)C4=CC=C(OC)C(OC)=C4
GNF-Pf-5174		GNF malaria box	0.644231		1.25												SaLSSA, 384	0.1313	yes		61.03	COC1=CC=C(OC)C(=C1)C2=CC=C(O)C(CN3CCCC(C)C3)=C2
GNF-Pf-5172		GNF malaria box	0.615094		1.25												SaLSSA, 384	1.35	yes		>100	CC1=CC(C)=C2N(CC(O)CN3C=NC(C4=CC=CC=C4)=C3C5=CC=CC=C5)C(C6=CC=CC=C6)=C(C7=CC=CC=C7)C2=C1
GNF-Pf-5170		GNF malaria box	1.30769		1.25												SaLSSA, 384	0.376	yes		74.790000000000006	FC(F)(F)C1=CC=C(N2CCOCC2)C(NC(=O)C(Cl)(Cl)Cl)=C1
GNF-Pf-5167		GNF malaria box	0.793722		1.25												SaLSSA, 384	0.2848	yes		>100	CCN(CC)CCN1C(NC2=CC=CC=C2C1=O)C3=CC=C(C=C3)N(C)C
GNF-Pf-5166		GNF malaria box	1.02174		1.25												SaLSSA, 384	0.984	yes		>100	CN(C)CCN(CC1=CC2=CC3=C(OCCO3)C=C2NC1=O)C(=O)NC4=CC=C(C)C=C4
GNF-Pf-5164		GNF malaria box	0.878136		1.25												SaLSSA, 384	0.419	no		>100	CCOC(=O)C1CCN(CC1)C(C2=CC3=CC(OC)=C(OC)C=C3NC2=O)C4=NN=NN4CC5=CC=CC=C5
GNF-Pf-5162		GNF malaria box	0.764479		1.25												SaLSSA, 384	0.397	yes		>100	CCOC(=O)C1=C(N(N=N1)C2=NON=C2N)C3=CC=C(Cl)C=C3
GNF-Pf-5161		GNF malaria box	0.746888		1.25												SaLSSA, 384	0.03156	no		20.18	CCN(CC)CCCC(C)NC1=CC(C=CC2=CC=C(C=C2)[N+]([O-])=O)=NC3=CC(OC)=CC=C13
GNF-Pf-5160		GNF malaria box	0.535714		1.25												SaLSSA, 384	0.2071	no		55.04	COC1=CC(=CC=C1OC2CCN(CC2)CC(C3=CC=CC=C3)C4=CC=CC=C4)C(=O)NCC#C
GNF-Pf-516		GNF malaria box	0.995851		1.25												SaLSSA, 384	1.25	yes			O=C(COC1=CC=CC=C1)NC2=NC=CS2
GNF-Pf-5159		GNF malaria box	1.20463		1.25												SaLSSA, 384	0.2426	no		35.03	OCC[N+]1=C2C=CC=CC2=NC3=CC=C(C=C13)N4CCOCC4
GNF-Pf-5158		GNF malaria box	0.762264		1.25												SaLSSA, 384	1.127	yes		>100	CCN1CCN(CC1)CC2=C(O)C=CC3=C2OC(=C(OC4=CC=CC(C)=C4)C3=O)C(F)(F)F
GNF-Pf-5156		GNF malaria box	0.849057		1.25												SaLSSA, 384	0.1138	yes		>64.86	COC(=O)C1=CNC=C(C1C2=CC=C(Cl)C(Cl)=C2)C(=O)OC
GNF-Pf-5153		GNF malaria box	0.741313		1.25												SaLSSA, 384	1.468	yes		>100	CCC1=CC=C(C=C1)C(NC2=CC(C)=CC=N2)C3=CC=C4C=CC=NC4=C3O
GNF-Pf-5152		GNF malaria box	0.6		1.25												SaLSSA, 384	0.881	yes		87.89	OC(COC1=CC=CC=C1C(=O)CCC2=CC=CC=C2)CN3CCCCC3
GNF-Pf-5151		GNF malaria box	0.586777		1.25												SaLSSA, 384	0.2217	yes		48.27	CC1CCN(CC1)C(=O)C2=C(C)OC3=C2C(=O)C4=CC=CC=C4C3=O
GNF-Pf-5150		GNF malaria box	0.416327		1.25												SaLSSA, 384	0.262	yes		66.959999999999894	COC1=CC=CC=C1C2CC(=NN2C(=O)C3=CC=CC=C3)C4=CC=CC=C4
GNF-Pf-5149		GNF malaria box	0.35426		1.25												SaLSSA, 384	0.1519	yes		>100	CCOC(=O)CCCCC(=O)C1=C(CN2C=CN=C2)NC(=O)N1
GNF-Pf-5148		GNF malaria box	0.547718		1.25												SaLSSA, 384	1.685	yes		>100	CCCN1CCN(CC1)C(=O)C(=O)NC2=CC=C3N=C4CCCCCN4C(=O)C3=C2
GNF-Pf-5147		GNF malaria box	0.711538		1.25												SaLSSA, 384	0.1352	yes		>100	COC(=O)C1=CNC=C(C1C2=CC=C(Cl)C(=C2)[N+]([O-])=O)C(=O)OC
GNF-Pf-5146		GNF malaria box	0.384615		1.25												SaLSSA, 384	0.257	yes		>100	O=C(CC1=CC=CC=C1)N2CCOC3=C(OCCC4=CC=CC=N4)C=C(C=C3C2)C5=CSC6=CC=CC=C56
GNF-Pf-5145		GNF malaria box	0.382239		1.25												SaLSSA, 384	0.01264	yes		11.57	COC1=CC=C(C=C1OC)C2CC(=O)C3=C(C2)NC(C)=C(C3C4=CC=C(F)C=C4)C(=O)OC5CCCC5
GNF-Pf-5143		GNF malaria box	0.42471		1.25												SaLSSA, 384	0.376	yes		>100	CCOC(=O)C1C(CC2=C(C(C3=CC=C(OC)C(OC)=C3)C(=C(C)N2)C(=O)OCC)C1=O)C4=CC=CC(OC)=C4
GNF-Pf-5141		GNF malaria box	1.05381		1.25												SaLSSA, 384	0.623	no		>100	CCCN1CCC2=C(C1)SC3=NC(SCC=C)=NC(N)=C23
GNF-Pf-5140		GNF malaria box	0.939759		1.25												SaLSSA, 384	0.957	no		>100	COC1=CC=CC(NC(=O)C2=CC=CC3=C2NC4=C(CCCC4)C3=O)=C1
GNF-Pf-5138		GNF malaria box	0.230189		1.25									0.78214	0.66166		SaLSSA, 384	0.1251	yes		>100	CC1=CC(C)=C2N(C(=O)COC3=NC4=CC=CC=C4S3)C(C)(C)C5=C(C(=S)SS5)C2=C1
GNF-Pf-5137		GNF malaria box	0.420849		1.25												SaLSSA, 384	0.1206	no		>100	CCOC(=O)C1=C(C)NC(=CC2=C(C)N(C(C)=C2)C3=CC=C(C)C=C3)C1=O
GNF-Pf-5136		GNF malaria box	0.661224		1.25												SaLSSA, 384	0.343	no		>100	CC(=NNC(=O)C(NC(=O)C1=CC=CC=C1)=CC2=CC=C(C=C2)[N+]([O-])=O)C3=CC=CC=N3
GNF-Pf-5134		GNF malaria box	0.179211		1.25									0.52138	0.041		SaLSSA, 384	0.0465	yes		28.79	CCN1C2=CC=CC=C2N(C)C1(C)C3=CC=CC=C3
GNF-Pf-5133		GNF malaria box	1.06224		1.25												SaLSSA, 384	0.609	yes		>100	COC1=CC=C(C=C1)[N+]2=C3SCCCN3C(=C2)C4=CC=C(Br)C=C4
GNF-Pf-5132		GNF malaria box	0.884615		1.25												SaLSSA, 384	0.337	yes		74.95	COC1=CC=CC(=N1)C2=CC=C(O)C(CN3CCC(C)CC3)=C2
GNF-Pf-5131		GNF malaria box	0.904564		1.25												SaLSSA, 384	0.7	no		>100	CC1=CC=C(CN2C(SCC3=CC=C(C=C3)C(=O)NCCC4=CC=CC=C4)=NC5=CC=NC=C25)C=C1
GNF-Pf-5130		GNF malaria box	0.688172		1.25												SaLSSA, 384	0.2216	yes		>100	ClC1=CC=CC=C1CN2C3=C(CCCC3)C(=N)C4=C2CCC4
GNF-Pf-5129		GNF malaria box	0.666667		1.25												SaLSSA, 384	0.2383	yes	0.706	>100	COC1=CC=C(C=C1)C2SC3=CC=CC=C3N=C4C5=CC=CC=C5C(O)=C24
GNF-Pf-5126		GNF malaria box	1.14056		1.25												SaLSSA, 384	0.2069	yes		>100	OCCN1CCN(CC1)C2=C3CCCC3=C(C#N)C4=NC5=CC=CC=C5N24
GNF-Pf-5125		GNF malaria box	0.698795		1.25												SaLSSA, 384	0.483	no		>100	CCCOC1=CC=C(C=C1OC)C2SC3=CC=CC=C3N=C4C5=CC=CC=C5C(O)=C24
GNF-Pf-5124		GNF malaria box	0.332046		1.25												SaLSSA, 384	0.099	no		20.75	CC(C)(C)C1=CC=C2OCN(CC2=C1)C3CCCCC3
GNF-Pf-5123		GNF malaria box	0.855072		1.25												SaLSSA, 384	0.2834	no		>100	CN(C)C1=CC=C(C=CC=CC2=CC=CC=[N+]2C)C=C1
GNF-Pf-5122		GNF malaria box	0.971154		1.25												SaLSSA, 384	0.74	yes		68.45	CC(C)CCN1C(=O)N(CCN(C)C)C(=O)C12CCN(CC2)CC3=CC=C(O)C=C3
GNF-Pf-5121		GNF malaria box	0.631902		1.25												SaLSSA, 384	0.127	yes		>100	CCOC(=O)C1=C(O)C2=CC=C(OC)C=C2N=C1C3=CC=C4OCOC4=C3
GNF-Pf-512		GNF malaria box	0.908714		1.25												SaLSSA, 384	1.054	yes			COC1=CC=C(CCNC(=O)C2=CC(=CC=C2SC3=CC=C(F)C=C3)S(=O)(=O)N4CC(C)CC(C)C4)C=C1OC
GNF-Pf-5119		GNF malaria box	0.660232		1.25												SaLSSA, 384	0.45	yes		>100	COC(=O)C1=C(C)NC2=C(C1C3=CC=C(Br)C=C3)C(=O)CC(C2)C4=CC=C(OC)C(OC)=C4
GNF-Pf-5118		GNF malaria box	0.307692		1.25												SaLSSA, 384	0.1135	yes	0.0781	>100	C[C@H]1C[C@H](C)C(=O)[C@@H](C1)[C@H](O)CC2CC(=O)NC(=O)C2
GNF-Pf-5117		GNF malaria box	0.983936		1.25												SaLSSA, 384	0.0946	yes		63.2	FC(F)(F)C1=CC=CC(C=NNC2=NC3=CC=CC=C3N2)=C1
GNF-Pf-5116		GNF malaria box	0.745174		1.25												SaLSSA, 384	1.07	yes		>100	CC1=CC(C)=C(C#N)C(=O)N1N=CC2=CC=C(Cl)C=C2
GNF-Pf-5115		GNF malaria box	0.698795		1.25												SaLSSA, 384	0.356	no		>100	CCN(C(=O)CSC1=NC(=NO1)C2=CC=C(C=C2)C(C)C)C3=CC=CC(C)=C3
GNF-Pf-5114		GNF malaria box	0.916667		1.25												SaLSSA, 384	0.1531	yes	1.95	>100	NC1=CC=C(C=C1)N2CCCCCC2
GNF-Pf-5113		GNF malaria box	0.826087		1.25												SaLSSA, 384	0.2806	yes		66	CCOC(=O)C1=C(C)NC2=C(C1C3=CC=C(Cl)C=C3Cl)C(=O)CC(C)(C)C2
GNF-Pf-5112		GNF malaria box	1.26923		1.25												SaLSSA, 384	0.498	yes		>100	NC1=NC(=NC(C2=CC=CC=C2)=C1C#N)C(Cl)(Cl)Cl
GNF-Pf-5111		GNF malaria box	0.535714		1.25												SaLSSA, 384	0.1868	no		>100	FC(F)(F)C1=CC=CC(NC(=S)N2CCCC2C3=CC=CC=C3Cl)=C1
GNF-Pf-5109		GNF malaria box	0.826923		1.25												SaLSSA, 384	0.515	yes		>100	CCOC(=O)C1=C(CNCCN(CC)CC)N(C)C2=CC(Br)=C(O)C=C12
GNF-Pf-5108		GNF malaria box	0.467181		1.25												SaLSSA, 384	0.832	no		>100	CN1CCN(CC1)CC2=C(O)C=CC3=C2OC(=C(OC4=CC(C)=CC=C4C)C3=O)C(F)(F)F
GNF-Pf-5107		GNF malaria box	0.614458		1.25												SaLSSA, 384	0.484	yes		>100	CC1=CC=C(CN2C(=NC3=CC=CC=C23)N4CCC(CC4)C(=O)NCC5=CC=CC=N5)C=C1
GNF-Pf-5106		GNF malaria box	0.75		1.25												SaLSSA, 384	2.874	yes		>100	CCC1=C(NCCCN2C=CN=C2)N3N=C(C=C3N=C1C)C4=CC(OC)=CC(OC)=C4
GNF-Pf-5103		GNF malaria box	0.680982		1.25												SaLSSA, 384	0.0924	yes		>100	CC[N+]1=C(SC)C=CC2=CC(OC)=CC=C12
GNF-Pf-5102		GNF malaria box	0.526104		1.25												SaLSSA, 384	0.2727	yes		>100	FC1=CC(F)=C(C2SCCN2C(=S)NC3=CC=CC(=C3)C(F)(F)F)C(F)=C1
GNF-Pf-5101		GNF malaria box	0.721992		1.25												SaLSSA, 384	0.1194	yes	1.623	77.81	FC(F)(F)C1=CC=CC=C1NC(=S)N2CCCN(CC2)C3=NC4=CC=C(Cl)C=C4S3
GNF-Pf-5099		GNF malaria box	0.352697		1.25												SaLSSA, 384	0.1232	yes	9.29	>50.95	COC1=CC=C2NC(SCC(=O)NC3=CC=CC(NC(=O)CSC4=NC5=CC(OC)=CC=C5N4)=N3)=NC2=C1
GNF-Pf-5097		GNF malaria box	0.538462		1.25												SaLSSA, 384	0.2427	yes		66.34	COC1=CC=C(OC)C(=C1)C2=CC=C(O)C(CN(C)CC(O)C3=CC=CC=C3)=C2
GNF-Pf-5096		GNF malaria box	0.815217		1.25												SaLSSA, 384	0.358	yes		>100	BrC1=CC=CC=C1NC(=O)CN2CCN(CC2)C(=O)C3=CC=CO3
GNF-Pf-5095		GNF malaria box	1.11538		1.25												SaLSSA, 384	0.833	yes		>100	CCOC(=O)C1=C(C)NC2=C(C1C3=CC=CS3)C(=O)CC(C2)C4=CC=C(OC)C=C4
GNF-Pf-5094		GNF malaria box	0.417671		1.25												SaLSSA, 384	0.59	no		>100	COC1=CC=CC(=C1)C2N3N=CC(C(=O)NC4=CC=CC=C4)=C3NC(C)=C2C(=O)NC5=CC=C(C)C=C5C
GNF-Pf-5093		GNF malaria box	0.613095		1.25												SaLSSA, 384	0.1535	yes		>100	CCCCNC(=O)N1CCN(CC1C)C(=O)C(CC2=CNC3=CC=CC=C23)NC(=O)NC4=CC=CC(=C4)C#N
GNF-Pf-5092		GNF malaria box	0.289157		1.25												SaLSSA, 384	0.305	no		>100	CC(C)CN1C(C(C(=O)NC2=CC=C(C)C=C2Cl)C3=CC=CC=C3C1=O)C4=CC=CS4
GNF-Pf-5091		GNF malaria box	0.47619		1.25												SaLSSA, 384	0.135	yes		51.86	CC(C)OC(=O)C1=C(C)N=C(N=C1C(=O)N2CCN(C(C)C2)C(=O)NC3=CC=CC=C3C)C4=CC=CC=C4
GNF-Pf-5090		GNF malaria box	0.706564		1.25												SaLSSA, 384	0.466	yes		>100	CCC1=NN(C2=CC=CC=C2)C3=NC(C4=CC(Br)=CC=C4O)=C5C=C(OC)C(OC)=CC5=C13
GNF-Pf-509		GNF malaria box	0.757848		1.25												SaLSSA, 384	0.988	no		15.85	ClC1=CC=C2NC3=C(NCCC4=CCCCC4)N=CN=C3C2=C1
GNF-Pf-5088		GNF malaria box	0.836735		1.25												SaLSSA, 384	0.2833	yes		64.540000000000006	ClC1=CC=C2C(=C1)N=CC=C2N3CCCC3
GNF-Pf-5087		GNF malaria box	0.317308		1.25												SaLSSA, 384	0.35	yes		20.61	COC1=CC=C(OC)C(=C1)C2=CC=C(O)C(CNCC3CC4C=CC3C45CC5)=C2
GNF-Pf-5086		GNF malaria box	1		1.25												SaLSSA, 384	0.823	yes	0.0675	>100	COC1=CC=C(CN2CCOC3=CC=C(C=C3C2)C(C)(O)CN(C)C)C=C1C
GNF-Pf-5085		GNF malaria box	0.966805		1.25												SaLSSA, 384	2.018	yes		>100	O=C1C=CC=C2C3CC(CN(C3)C4=CC=C(C=C4NS(=O)(=O)C5=CC=C6OCCOC6=C5)C(=O)N7CCN(CC7)C8=CC=CC=N8)CN12
GNF-Pf-5083		GNF malaria box	0.677419		1.25												SaLSSA, 384	0.0836	no		19.75	COC1=CC=C(C=C1)C=C2SC(NC2=O)=NC3=CC=CC=C3OC
GNF-Pf-5082		GNF malaria box	0.519231		1.25												SaLSSA, 384	0.459	yes		>100	OC1=CC=C(C=C1CNC2C3CC4CC(C3)CC2C4)C5=CC=CN=C5
GNF-Pf-5081		GNF malaria box	0.678715		1.25												SaLSSA, 384	2.27	yes	0.0891	>100	CCCCN(CC)CCNC(=O)C1C(N(CC2=CC=C(F)C=C2)C(=O)C3=CC=CC=C13)C4=CC=C(OC)C=C4
GNF-Pf-508		GNF malaria box	1.04564		1.25												SaLSSA, 384	1.753	no		20.45	COC1=CC=C(C=C1CSC2=NC3=CC=CC=C3N2)C4NCCC5=C4NC6=CC=CC=C56
GNF-Pf-5079		GNF malaria box	0.530466		1.25												SaLSSA, 384	0.3082	yes		>100	CCC1=C(C#N)C(N)=NC(SCC(=O)C2=CC=C(C)C=C2C)=C1C#N
GNF-Pf-5078		GNF malaria box	0.960145		1.25												SaLSSA, 384	0.2002	yes		>100	COC(=O)C1=CC=C(C=C1)N(C(C(=O)NC2CCCCC2)C3=CC=CC=C3F)C(=O)CC4=CNC5=CC=CC=C45
GNF-Pf-5077		GNF malaria box	0.619048		1.25												SaLSSA, 384	0.74	yes		74.95	CC1=CC2=NC(=C(NC(C)(C)CC(C)(C)C)N2C=C1)C3=CC=CC=C3OC(=O)C4=CC=C(Br)C=C4
GNF-Pf-5075		GNF malaria box	0.279245		1.25												SaLSSA, 384	0.2956	yes		29.01	OC(CN1CCN(CC1)CC2=CC=CC=C2)CN3C4=CC=C(Br)C=C4C5=CC(Br)=CC=C35
GNF-Pf-5074		GNF malaria box	0.535849		1.25												SaLSSA, 384	0.498	yes		>100	CCCOC(=O)C1=C(C)NC2=C(C1C3=CC=C(Br)C=C3)C(=O)CC(C2)C4=CC=C(Cl)C=C4
GNF-Pf-5073		GNF malaria box	0.78853		1.25												SaLSSA, 384	0.0338	yes		26.21	CCN(CC)CCCNC1=CC=NC2=CC3=CC=CC=C3C=C12
GNF-Pf-5072		GNF malaria box	0.0178571		1.25									0.10922	0.02498		SaLSSA, 384	0.02952	yes		25.33	COC1=CC(NC2=CN=CC(=N2)C3=CC=C(C=C3)C(N)=O)=CC(OC)=C1OC
GNF-Pf-5070		GNF malaria box	0.837838		1.25												SaLSSA, 384	0.0713	yes		16.05	COC1=CC=C(C=C1OC)C2CC(=O)C3=C(C2)NC(C)=C(C3C4=CC=CC(Cl)=C4)C(=O)OC(C)C
GNF-Pf-5068		GNF malaria box	0.908714		1.25												SaLSSA, 384	1.25	yes			COCCNC(=O)CN1C(=O)CC(C)(C)SC2=CC=CC=C12
GNF-Pf-5067		GNF malaria box	1.00386		1.25												SaLSSA, 384	0.994	yes		>100	OC1=CC=C2C(=O)C(=C(OC2=C1CN3CCCCC3)C(F)(F)F)C4=CC=C(Cl)C=C4Cl
GNF-Pf-5066		GNF malaria box	0.836735		1.25												SaLSSA, 384	0.2377	yes		47.67	CC(=O)N(C1=CC=C(F)C(F)=C1)C2=C(N3CCCCC3)C(=O)C4=CC=CC=C4C2=O
GNF-Pf-5065		GNF malaria box	0.923077		1.25												SaLSSA, 384	0.2637	yes		>100	CCOC(=O)C1(CCN(CC1)C(=O)C2=C3OCCOC3=CS2)CC4=CC=C(OC)C=C4
GNF-Pf-5063		GNF malaria box	0.827381		1.25												SaLSSA, 384	0.1169	yes		70.11	CCOC(=O)C1=CN=C2C=CC(OCC)=CC2=C1NCCCN(CC)CC
GNF-Pf-5062		GNF malaria box	0.706564		1.25												SaLSSA, 384	0.2964	yes		60.09	CC1=CC=NC(NC(C2=CC=C(Cl)C=C2Cl)C3=CC=C4C=CC=NC4=C3O)=C1
GNF-Pf-5061		GNF malaria box	0.358423		1.25												SaLSSA, 384	0.1971	yes		>100	COC1=CC=C(C=C1)N=NC2=NC3=CC=C(Br)C=C3N2C
GNF-Pf-5060		GNF malaria box	0.847534		1.25												SaLSSA, 384	0.2664	yes		>100	CCN1C2=CC=CC=C2[N+]3=C(C)C=C(C)N=C13
GNF-Pf-5059		GNF malaria box	0.64881		1.25												SaLSSA, 384	0.33	yes		>62.31	CC1=CC=C(C=C1)N2C(SCC3=CC=C(F)C=C3)=NN=C2C(CC4=CC=CC=C4)NC(=O)NC(C)(C)C
GNF-Pf-5058		GNF malaria box	0.329317		1.25												SaLSSA, 384	0.482	no		>100	CCOC(=O)C1=CC=C(NC2=NC(N)=C3C=C(OC)C(OC)=CC3=N2)C=C1
GNF-Pf-5057		GNF malaria box	0.928251		1.25												SaLSSA, 384	0.745	no		>100	COC1=CC=C(C=C1)C2=C[N+](CC(=O)C3=CC=C(C)C=C3)=C4CCCN24
GNF-Pf-5056		GNF malaria box	1.02008		1.25												SaLSSA, 384	0.764	yes		48.7	CC(C)C1=CC=C(CN2C(CCNC(C)=O)=NC3=CC=CC=C23)C=C1
GNF-Pf-5054		GNF malaria box	0.847534		1.25												SaLSSA, 384	0.373	no		>75.72	CC1=CC=C(C=C1)C2=C[N+](CC3=CC=C(Cl)C=C3)=C4CCCN24
GNF-Pf-5053		GNF malaria box	0.377593		1.25												SaLSSA, 384	0.333	yes		57.31	OC(CNC1CCCCC1)CN2C3=CC=C(Cl)C=C3C4=CC(Cl)=CC=C24
GNF-Pf-5052		GNF malaria box	0.542169		1.25												SaLSSA, 384	0.1851	no		>100	COC1=CC=C(C=C1)C2=C(NC3=CC=C(Br)C(C)=C3)C4=CC=CC=C4C2=O
GNF-Pf-5051		GNF malaria box	0.763265		1.25												SaLSSA, 384	0.2661	yes		>100	FC1=CC=C(CN2C3=C(CCC3)C(=N)C4=C2CCC4)C=C1
GNF-Pf-5050		GNF malaria box	0.322314		1.25												SaLSSA, 384	0.368	yes		20.100000000000001	CCC(CO)NCC(O)CN1C2=CC=C(Cl)C=C2C3=CC(Cl)=CC=C13
GNF-Pf-505		GNF malaria box	0.917012		1.25												SaLSSA, 384	1.25	yes			CC(N(C1=CC=CC=C1)S(C)(=O)=O)C(=O)NN=C2CCN(C)CC2
GNF-Pf-5047		GNF malaria box	0.939623		1.25												SaLSSA, 384	0.0635	yes		>100	CC1=C(C#N)C2=NC3=CC=CC=C3N2C(=C1)N4CCN(CC4)C5CCCCC5
GNF-Pf-5046		GNF malaria box	1.12033		1.25												SaLSSA, 384	0.0823	yes		>100	NC1=NC(N(C2=CC=CC=C2)C(N)=N1)C3=CC=CC=C3
GNF-Pf-5045		GNF malaria box	0.528846		1.25												SaLSSA, 384	2.42	yes		>100	OC1=CC=C(C=C1CN2CCC(CC2)C3=CC=CC=C3)C4=CC=CC=C4
GNF-Pf-5044		GNF malaria box	0.926531		1.25												SaLSSA, 384	0.671	yes		>100	COC(=O)C1=C(C)NC2=C(C1C3=C(SC)SC(C)=C3)C(=O)CC(C2)C4=CC=CC=C4
GNF-Pf-5043		GNF malaria box	0.793478		1.25												SaLSSA, 384	0.638	no		>100	C[N+]1=CC=C(C=CC2=CC=C(Br)C=C2)C=C1
GNF-Pf-5042		GNF malaria box	0.784946		1.25												SaLSSA, 384	0.742	yes		>100	CC(=NNC1=NC(=NC2=CC=CC=C12)C3=CC=CC=C3O)C4=CC=CC=C4O
GNF-Pf-5041		GNF malaria box	0.471014		1.25												SaLSSA, 384	0.296	yes	0.1073	>100	C1=CC=C(C=C1)N2N=C(N=[N+]2C3=CC=CC=C3)C4=CC=CC=C4
GNF-Pf-5040		GNF malaria box	0.466368		1.25												SaLSSA, 384	0.439	yes		>100	CC1=CC=C(NC(C2=CC=CC=C2)(C3=CC=CC=C3)C4=CC=CC=C4)C=C1C
GNF-Pf-504		GNF malaria box	0.951923		1.25												SaLSSA, 384	1.192	yes			CCOC(=O)c1sc(=S)n(c1N)C2=CC=C(C=C2)N(C)C
GNF-Pf-5039		GNF malaria box	0.819277		1.25												SaLSSA, 384	0.672	yes		36.299999999999898	CC1=CC(NC2=CC=CC(=C2)[N+]([O-])=O)=NC3=CC(O)=CC=C13
GNF-Pf-5038		GNF malaria box	0.860215		1.25												SaLSSA, 384	0.2316	yes	1.006	35.409999999999897	CCC(=O)NC(C1=CC=CC=C1Cl)C2=CC(Cl)=C3C=CC=NC3=C2O
GNF-Pf-5037		GNF malaria box	1.13462		1.25												SaLSSA, 384	0.1864	yes	0.2234	>100	FC1=CC=C2NC3=CC=CC=C3C(=O)C2=C1
GNF-Pf-5036		GNF malaria box	0.293907		1.25												SaLSSA, 384	0.35	yes		>100	CC1=CC=C(C=C1)C(=O)NN=C(C)C2=CC=CC=N2
GNF-Pf-5034		GNF malaria box	0.368098		1.25												SaLSSA, 384	0.2716	no		35.130000000000003	OC1=CC=CC=C1C2=NNC(=C2)C(=O)NC3=C(OC4=CC=CC=C34)C(=O)NC5=CC=CC(Cl)=C5
GNF-Pf-5033		GNF malaria box	0.874439		1.25												SaLSSA, 384	0.02607	no		20.68	CN(C)CCCNC1=NC=NC2=C1NC3=CC=C(Cl)C=C23
GNF-Pf-5032		GNF malaria box	0.80083		1.25												SaLSSA, 384	0.2403	yes		>100	COC1=CC=C2N=CC=C(C(OC(C)=O)C3CC4CCN3CC4C=C)C2=C1
GNF-Pf-5031		GNF malaria box	0.769231		1.25												SaLSSA, 384	0.1533	yes		81.36	C1CN(CCC1N2CCC(CC2)N3C(CCC4=CC=CC=C4)=NC5=CC=CN=C35)CC6=CC=CC=C6
GNF-Pf-5030		GNF malaria box	0.592453		1.25												SaLSSA, 384	0.093	yes		61.22	COC1=CC(=CC(OC)=C1O)C2=NC(=C(N2)C3=CC=C(C)C(C)=C3)C4=CC=C(C)C(C)=C4
GNF-Pf-5029		GNF malaria box	1.08244		1.25												SaLSSA, 384	0.1753	no		>100	CC1=C(C=CC2=CC=[N+](C)C=C2)C3=CC=CC=C3N1
GNF-Pf-5028		GNF malaria box	0.70566		1.25												SaLSSA, 384	0.1337	yes		>100	COC1=CC=CC(=C1)C(NC(=O)C2=CC=CC=C2)C3=CC=C4C=CC=NC4=C3O
GNF-Pf-5026		GNF malaria box	0.734767		1.25												SaLSSA, 384	1.079	yes	1.728	>100	CCCC1=NC2=CC=C(NC(=O)C3=CC=CC=C3F)C=C2C(=O)N1CC4=CC=C(C=C4)C5=CC=CC=C5
GNF-Pf-5025		GNF malaria box	0.397849		1.25												SaLSSA, 384	0.1387	no		47.29	BrC1=CC=C(C=C1)C=CC2=CC=[N+](CC3=CC=CC=C3)C=C2
GNF-Pf-5024		GNF malaria box	1.09237		1.25												SaLSSA, 384	0.36	yes		>100	CCC1=NN2C(NC3=CC=C4OCCOC4=C3)=CC(C)=NC2=N1
GNF-Pf-5023		GNF malaria box	0.766871		1.25												SaLSSA, 384	1.423	yes			COC1=CC2=C(C=C1OC)C3=NC(=O)C(C(C)C)N3C(SCC4=CSC(Cl)=N4)=N2
GNF-Pf-5019		GNF malaria box	0.394231		1.25												SaLSSA, 384	0.379	yes		>100	O=C(CC1=CSC=C1)N2CCOC3=C(OCCC4=CC=CC=N4)C=C(C=C3C2)C5=CSC6=CC=CC=C56
GNF-Pf-5018		GNF malaria box	0.458781		1.25												SaLSSA, 384	0.416	yes		>100	COC1=CC=C2C3CC(=NC4=CC=CC=C4N3C(=O)C2=C1OC)C5=CC=C(I)C=C5
GNF-Pf-5017		GNF malaria box	0.785276		1.25												SaLSSA, 384	0.2701	yes		>100	CSC1=NN2C(C)=C(CC3=CC=CC(=C3)C(F)(F)F)C(C)=NC2=N1
GNF-Pf-5015		GNF malaria box	1.06426		1.25												SaLSSA, 384	1.923	no		>100	CN(C(=O)CCNS(=O)(=O)C1=CC(Br)=CN=C1N)C2=CC=C(C)C=C2
GNF-Pf-5014		GNF malaria box	0.594982		1.25												SaLSSA, 384	0.2851	yes	0.1513	>100	ClC1=CC=C(C=C1)C2=CC=C(NC(=O)C3=CC=CS3)C=C2
GNF-Pf-5013		GNF malaria box	0.661224		1.25												SaLSSA, 384	0.2433	no		>100	CSC1=CC=C(C=CC(=O)NC(=O)C2=CC=CC=C2O)C=C1
GNF-Pf-5012		GNF malaria box	0.615385		1.25												SaLSSA, 384	0.832	yes		>100	OC1=CC=C(C=C1CNC23CC4CC(CC(C4)C2)C3)C5=CC=C6OCOC6=C5
GNF-Pf-5010		GNF malaria box	1.04294		1.25												SaLSSA, 384	1.459	yes			COC(=O)CC(NS(=O)(=O)C1=CC=C(OC)C=C1)C2=CC=C3OCOC3=C2
GNF-Pf-501		GNF malaria box	0.807971		1.25												SaLSSA, 384	1.315	no			COC1=CC=C(C=C1)C2CC(N3N=CN=C3N2C(=O)C4CC4)C5=CC=CC=C5Cl
GNF-Pf-5009		GNF malaria box	0.888031		1.25												SaLSSA, 384	0.887	yes		>100	ClC1=CC=C(C=C1)C2N(CCC3=C2NC4=CC=CC=C34)C(=O)C5=CC6=CC(Br)=CC=C6O5
GNF-Pf-5008		GNF malaria box	0.863799		1.25												SaLSSA, 384	0.179	yes	10	>100	CCSC1=CC=C2C=CC=CC2=[N+]1CC
GNF-Pf-5007		GNF malaria box	0.661224		1.25												SaLSSA, 384	0.212	yes		>100	OC1=CC=CC(NC2=C(N3CCCCC3)C(=O)C4=CC=CC=C4C2=O)=C1
GNF-Pf-5006		GNF malaria box	0.930612		1.25												SaLSSA, 384	0.632	no		>100	CN1CCC2=C(C1)SC3=C2C(=O)N(C4=CC=CC=C4)C(SCC=C)=N3
GNF-Pf-5005		GNF malaria box	1.13462		1.25												SaLSSA, 384	1.474	yes		>100	CCC1=CC2=C3N(C(=O)C24C(C#N)=C(N)OC5=C4C(=O)OC(C)=C5)C(C)(C)CC(C)C3=C1
GNF-Pf-5004		GNF malaria box	1.27899		1.25												SaLSSA, 384	0.421	yes		>100	CCOC1=CC=C(C=C1)C2=C[N+](=C3SCCN23)C4=CC=CC=C4
GNF-Pf-5003		GNF malaria box	0.432692		1.25												SaLSSA, 384	2.806	yes		>100	CC(=O)C1=CC=C(C=C1)N2CCN(CC2)CC3=CC(=CC=C3O)C4=CC=NC5=CC(Cl)=CC=C45
GNF-Pf-5002		GNF malaria box	0.663043		1.25												SaLSSA, 384	0.1765	yes	2.914	>100	C(CN1CCN(CC1)C2=CC=NC3=CC4=CC=CC=C4C=C23)N5CCN(CC5)C6=CC=NC7=CC8=CC=CC=C8C=C67
GNF-Pf-5001		GNF malaria box	0.803089		1.25												SaLSSA, 384	0.1127	no		>52.01	CCN1C(SC2=CC=C(NC(C)=O)C=C12)=CC3=CC=C4C=C(OC)C=CC4=[N+]3CC
GNF-Pf-4999		GNF malaria box	1.16867		1.25												SaLSSA, 384	0.968	yes		>100	CCOC1=CC=CC=C1n2c(N)c(sc2=S)C(=O)NC3=CC=C(F)C=C3
GNF-Pf-4998		GNF malaria box	0.675676		1.25												SaLSSA, 384	0.2871	yes		>100	CCOC(=O)C1=C(N(N=N1)C2=NON=C2N)C3=CC=C(Br)C=C3
GNF-Pf-4996		GNF malaria box	1.08835		1.25												SaLSSA, 384	0.36	yes			CN1N=C(C)C2=C(C)C(CCC(=O)N3CCCC3)=C(C)N=C12
GNF-Pf-4995		GNF malaria box	0.718876		1.25												SaLSSA, 384	0.0358	yes		>23.67	CN1CCN(CC1)C2=CC=C(NC3=CC=NC4=CC(Cl)=CC=C34)C=C2Cl
GNF-Pf-4994		GNF malaria box	0.730612		1.25												SaLSSA, 384	0.2989	yes		>100	CC1CN(CC(C)O1)C(=O)C2=C(Cl)C3=C(F)C=CC=C3S2
GNF-Pf-4993		GNF malaria box	0.683398		1.25												SaLSSA, 384	0.2752	yes	0.2398	>76.58	CCOC(=O)C1C(CC2=C(C(C3=CC=C(OC)C(OC)=C3)C(=C(C)N2)C(=O)OCC)C1=O)C4=CC=C(OC)C=C4
GNF-Pf-4992		GNF malaria box	1.12863		1.25												SaLSSA, 384	0.2177	yes		>100	CN(C)C1=CC=C2N(C(=O)C3=CC=CC=C3)C4=CC=C(C=C4SC2=C1)N(C)C
GNF-Pf-4991		GNF malaria box	0.826087		1.25												SaLSSA, 384	0.352	no		95.23	C[N+]1=CC=CC=C1C=CC2=CC=C(Br)C=C2
GNF-Pf-499		GNF malaria box	0.421525		1.25												SaLSSA, 384	1.109	yes		18.329999999999899	COC1=CC=C2N=C(C)C=C(NC3=CC=C(OC4=CC=C(Br)C5=CC=CC=C45)C(Cl)=C3)C2=C1
GNF-Pf-4987		GNF malaria box	1.04294		1.25												SaLSSA, 384	1.25	yes			OCC1=NC2=CC=CC=C2N1CCOC3=CC=CC=C3
GNF-Pf-4985		GNF malaria box	0.681004		1.25												SaLSSA, 384	1.09	yes		>100	CCC1=C(NC2=CC=C(C)C(Cl)=C2)N3C4=CC=CC=C4N=C3C(C#N)=C1C
GNF-Pf-4983		GNF malaria box	0.544402		1.25												SaLSSA, 384	0.984	yes		>100	CCOC(=O)C1C(CC2=C(C(C3=C(C)C=CS3)C(=C(C)N2)C(=O)OCC)C1=O)C4=CC=CC=C4OC
GNF-Pf-4982		GNF malaria box	0.732143		1.25												SaLSSA, 384	0.2481	yes		>100	CC(C)C1=CC=C(C=C1)N(C)C2=NC(C)=NC3=C2C(C)=C(S3)C(=O)NC4=NOC(C)=C4
GNF-Pf-4981		GNF malaria box	0.822464		1.25												SaLSSA, 384	1.295	yes		>100	CN(C)CCCN(CC1=CC2=CC3=C(OCO3)C=C2NC1=O)C(=O)NC4=CC=C(C)C=C4
GNF-Pf-4980		GNF malaria box	0.633962		1.25												SaLSSA, 384	0.769	yes		75.150000000000006	CC1=NN(CC(O)CN2C3=CC=C(Br)C=C3C4=CC(Br)=CC=C24)C(C)=C1Br
GNF-Pf-498		GNF malaria box	0.625		1.25												SaLSSA, 384	0.362	yes			COC(=O)C1N(C(=O)OC)C2=CC=C(C=C2S1(=O)=O)[N+]([O-])=O
GNF-Pf-4979		GNF malaria box	0.756272		1.25												SaLSSA, 384	0.3082	yes		>100	ClC1=CC=C(C=C1)C2=C[N+](C3=CC=CC=C3)=C4SCCN24
GNF-Pf-4977		GNF malaria box	0.795699		1.25												SaLSSA, 384	0.506	yes		>100	CCCCCCN1C(=O)C(C(=O)NCC[N+](CC)(CC)CC)=C(O)C2=CC=CC=C12
GNF-Pf-4975		GNF malaria box	0.3361		1.25												SaLSSA, 384	0.1491	yes		55.04	[O-][N+](=O)C1=CC(=CC=C1N2CCCN(CC2)C(=S)NC3=CC=CC(=C3)C(F)(F)F)C(F)(F)F
GNF-Pf-4974		GNF malaria box	0.721973		1.25												SaLSSA, 384	0.607	no		66.12	O[C@H]1C=C2CCN3CC4=CC5=C(OCO5)C=C4[C@H]([C@@H]1O)[C@@H]23
GNF-Pf-4973		GNF malaria box	0.785714		1.25												SaLSSA, 384	0.1154	yes		34.35	C(CC1=CC=CN=C1)NC2=NC=CN3C(=CN=C23)C4=CC=C5C=CC=CC5=C4
GNF-Pf-4972		GNF malaria box	0.724014		1.25												SaLSSA, 384	0.524	yes		>100	COC1=CC=C(C=C1)N2C(COC3=CC=CC4=CC=CC=C34)=NN=C2SC
GNF-Pf-4971		GNF malaria box	0.655602		1.25												SaLSSA, 384	0.421	yes		>100	ClC1=CC=C(Cl)C(NC(=S)NCC2=CC=C(C=C2)C#N)=C1
GNF-Pf-4970		GNF malaria box	0.520755		1.25												SaLSSA, 384	0.787	yes	9.6	>100	CCC1=C(NCC2=CC=CC=C2)N3C4=CC=CC=C4N=C3C(C#N)=C1C
GNF-Pf-4969		GNF malaria box	0.526882		1.25												SaLSSA, 384	0.2387	no		64.31	CN(C=CC1=[N+](C)C2=C3C=CC=CC3=CC=C2S1)C4=CC=CC=C4
GNF-Pf-4968		GNF malaria box	0.324528		1.25												SaLSSA, 384	0.03139	no		21.83	CC[N+]1=C(C=CC2=CC(C)=CC=C12)C=C3SC4=CC=C(OC)C=C4N3C
GNF-Pf-4967		GNF malaria box	0.775934		1.25												SaLSSA, 384	0.387	yes		>100	CCCCC(=O)NC(C1=CC=CC=C1)C2=CC=C3C=CC=NC3=C2O
GNF-Pf-4966		GNF malaria box	0.656371		1.25												SaLSSA, 384	1.834	yes		>100	CCOC(=O)C1C(CC2=C(C(C3=CC=CS3)C(=C(C)N2)C(=O)OCC)C1=O)C4=CC=CC=C4OC
GNF-Pf-4963		GNF malaria box	0.911197		1.25												SaLSSA, 384	0.1695	yes		>57.96	CCN1C=CC(C=C1)=CC2=CC=C3C=C(C)C=CC3=[N+]2C
GNF-Pf-4962		GNF malaria box	0.815951		1.25												SaLSSA, 384	0.2109	yes		75.61	CN(C)C1=CC=[N+](CC(=O)C2=CC=C(Br)C=C2)C=C1
GNF-Pf-4961		GNF malaria box	0.718367		1.25												SaLSSA, 384	1.031	yes		>100	COC1=CC(C2CC(=O)NC(C)=C2C(=O)OC(C)C)=C(OC)C=C1Br
GNF-Pf-4958		GNF malaria box	0.859438		1.25												SaLSSA, 384	0.536	yes		>100	OC12CC3CC(C1)CC(C3)(C2)N4N=NC5=C(C=CC=C45)[N+]([O-])=O
GNF-Pf-4957		GNF malaria box	0.528846		1.25												SaLSSA, 384	0.1828	yes		50.58	CC(C)C(=O)N1CCOC2=C(OCCC3=CC=CC=N3)C=C(C=C2C1)C4=CSC5=CC=CC=C45
GNF-Pf-4956		GNF malaria box	1.00415		1.25												SaLSSA, 384	1.352	yes		54.76	CCOC1=CC=C(NC(=O)C2=CC=C(F)C(=C2)S(=O)(=O)NC3CCCCCC3)C=C1
GNF-Pf-4955		GNF malaria box	1.03019		1.25												SaLSSA, 384	0.3109	yes	10	>100	N#CC1=C2CCCC2=C(N3CCN(CC3)CC4=CC=CC=C4)N5C6=CC=CC=C6N=C15
GNF-Pf-4954		GNF malaria box	1.00962		1.25												SaLSSA, 384	0.329	yes		>100	CC(=O)C1=C(C)N(CC(=O)NC2=CC=CC(C)=C2)C3=CC=CC=C13
GNF-Pf-4953		GNF malaria box	0.830189		1.25												SaLSSA, 384	0.605	yes		>100	CC1=CC=CC=C1C=NNC2=NC3=CC=CC=C3N2
GNF-Pf-4952		GNF malaria box	0.587444		1.25												SaLSSA, 384	0.2163	no		39.71	CC1=CC=C2NC3=C(NCCN4CCCCC4)N=CN=C3C2=C1
GNF-Pf-4951		GNF malaria box	0.431535		1.25												SaLSSA, 384	1.808	yes		>100	ClC1=CC=CC(=C1)N2CCN(CC2)C(=O)C(=O)NC3=CC=C4N=C5CCCCCN5C(=O)C4=C3
GNF-Pf-4950		GNF malaria box	0.815217		1.25												SaLSSA, 384	0.66	no		>100	COC1=CC=C(C=C2SC(NC2=O)=NC3=CC=CC=C3)C(OC)=C1
GNF-Pf-4949		GNF malaria box	0.891892		1.25												SaLSSA, 384	0.1386	yes		46.08	O=C1C(NC2CCCCC2)=C(N3CCOCC3)C(=O)C4=CC=CC=C14
GNF-Pf-4948		GNF malaria box	0.782609		1.25												SaLSSA, 384	0.493	no		>100	C1CC[N+](CC1)(CC#CC2=CC=CC=C2)CC#CC3=CC=C(C=C3)C#CC[N+]4(CCCCC4)CC#CC5=CC=CC=C5
GNF-Pf-4947		GNF malaria box	0.366038		1.25												SaLSSA, 384	0.325	yes		>100	COC1=CC(OC)=CC(=C1)C(=O)NCc2n[nH]c(=S)n2C3=CC=C(Br)C=C3
GNF-Pf-4946		GNF malaria box	0.864865		1.25												SaLSSA, 384	0.1003	no		56.28	CC[N+]1=C(C=CC2=CC(C)=CC=C12)C=C3SC4=CC=CC=C4N3CCO
GNF-Pf-4945		GNF malaria box	0.702509		1.25												SaLSSA, 384	0.2758	yes		>100	CC1=CC=C2N(C(=O)C3=CC=CO3)C(C)(C)c4ssc(=S)c4C2=C1
GNF-Pf-4943		GNF malaria box	0.751037		1.25												SaLSSA, 384	0.646	yes		>100	COC1=C2OC=CC2=C(OC)C3=C1OC(=CC3=O)C(Cl)(Cl)Cl
GNF-Pf-4942		GNF malaria box	0.645283		1.25												SaLSSA, 384	0.1452	no		>100	CC[N+]1=C(SC2=CC=C(OC)C=C12)C=CN(C)C3=CC=CC=C3
GNF-Pf-4939		GNF malaria box	0.812245		1.25												SaLSSA, 384	0.753	no		20.21	CCCN1CCC(CC1)NC(C2=CC=CC=C2)C3=CC=C(Cl)C=C3
GNF-Pf-4938		GNF malaria box	0.915663		1.25												SaLSSA, 384	0.2531	yes		>100	CCCCNC(=O)CSCC1=C(N2C=CC=C2)N(N=C1)C3=CC=CC=C3
GNF-Pf-4937		GNF malaria box	0.871166		1.25												SaLSSA, 384	0.1261	no		>100	CSC(Cl)=C(NC(C)=O)[P+](C1=CC=CC=C1)(C2=CC=CC=C2)C3=CC=CC=C3
GNF-Pf-4936		GNF malaria box	0.601449		1.25												SaLSSA, 384	0.553	yes		>100	CC[N+]1=CC=CC2=CC=C3C=CC=NC3=C12
GNF-Pf-4934		GNF malaria box	0.723926		1.25												SaLSSA, 384	0.72	no		38.53	CCCCNCC(O)(C1=CC=C(Cl)C=C1)C2=CC=C(Cl)C=C2
GNF-Pf-4933		GNF malaria box	1.22642		1.25												SaLSSA, 384	0.541	yes		>100	CC1=C(C(C2=CC=CC=C2F)C3=C(CC(CC3=O)C4=CC=CC=C4)N1)C(=O)OC5CCCC5
GNF-Pf-4931		GNF malaria box	0.316981		1.25												SaLSSA, 384	0.2577	yes		>100	COC1=CC(OC)=CC(=C1)C(=O)NCc2n[nH]c(=S)n2C3=CC=CC(=C3)C(F)(F)F
GNF-Pf-4929		GNF malaria box	0.73444		1.25												SaLSSA, 384	0.1018	no		17.46	CC(C)C1=CC=C(NC(=O)C=CC2=CC=CC=C2Cl)C=C1
GNF-Pf-4928		GNF malaria box	0.919283		1.25												SaLSSA, 384	0.2305	no		61.78	CCCCN(CCCC)CCCNC1=NC=NC2=C1NC3=CC=C(Cl)C=C23
GNF-Pf-4926		GNF malaria box	0.697095		1.25												SaLSSA, 384	0.2925	yes		>100	CCOC1=C(Br)C=C(C=C1OC)C2C(=CN(C)C=C2C(=O)OC)C(=O)OC
GNF-Pf-4925		GNF malaria box	0.836735		1.25												SaLSSA, 384	0.516	no		>100	CCOC1=CC=C(C=C1OC)C=C(C#N)C2=NC3=CC=CC=C3N2
GNF-Pf-4924		GNF malaria box	0.548077		1.25												SaLSSA, 384	0.1976	yes		42.25	BrC1=CC=C2NC(=O)C3(NCCC4=C3NC5=CC=CC=C45)C2=C1
GNF-Pf-4922		GNF malaria box	0.571429		1.25												SaLSSA, 384	0.088	yes		>100	COC(=O)C1=CC=C(C=C1)C2N(C(=O)C3=CC=CS3)C4=CC=CC=C4NC5=C2C(=O)CC(C5)C6=CC=C(C)C=C6
GNF-Pf-4921		GNF malaria box	0.720755		1.25												SaLSSA, 384	0.546	yes		>100	CCOC(=O)C1=C(C)N=c2sc(=CC3=CC(CC=C)=C(O)C(OC)=C3)c(=O)n2C1C4=CC=C(Cl)C=C4
GNF-Pf-4920		GNF malaria box	0.966805		1.25												SaLSSA, 384	7.01	yes		>100	CN(C)C=NC1=NN(C)C=C1C(=O)NC2=CC=C(F)C(Cl)=C2
GNF-Pf-492		GNF malaria box	0.959641		1.25												SaLSSA, 384	1.723	yes			[O-][N+](=O)C1=CC=CC=C1C(=O)NC2=CC=CC(=C2)C3=NC4=CC=CC=C4N3
GNF-Pf-4918		GNF malaria box	0.861004		1.25												SaLSSA, 384	0.0597	no		29.45	CC[N+]1=C(C=CC2=CC=CC=C12)C=C3SC4=CC=C(C)C=C4N3CCO
GNF-Pf-4917		GNF malaria box	0.981132		1.25												SaLSSA, 384	0.2815	yes		>100	OC(COC1=CC=CC=C1C(=O)NC2=CC=CC=C2)CN3C4=CC=CC=C4C5=CC=CC=C35
GNF-Pf-4915		GNF malaria box	0.873469		1.25												SaLSSA, 384	0.457	yes			CCCCCC1=NN=C(NC(=O)C2=CC=C(C=C2)C3=CC=C(OC)C=C3)S1
GNF-Pf-4910		GNF malaria box	0.817427		1.25												SaLSSA, 384	1.208	yes			[O-][N+](=O)C1=CC=C(C=C1)N2N=CC(C3=NC(=NO3)C4=CC=C(Cl)C=C4)=C2C(F)(F)F
GNF-Pf-4909		GNF malaria box	0.694215		1.25												SaLSSA, 384	1.25	yes			CN1C(SC2=CC(Cl)=CC=C12)=NC(=O)C3=CC=C(C=C3)S(=O)(=O)N4CCCCC4
GNF-Pf-4907		GNF malaria box	0.836957		1.25												SaLSSA, 384	1.25	yes			FC1=CC=CC(=C1)C(=O)NC2CCN(CC2)CC(=O)NC3CC3
GNF-Pf-4905		GNF malaria box	0.682051		1.25												SaLSSA, 384	1.25	no			FC1=CC=C(C=C1Cl)N=C2SCC(=O)N2C3=CC=C(F)C(Cl)=C3
GNF-Pf-4904		GNF malaria box	1.44843		1.25												SaLSSA, 384	1.25	yes			O=C(CCn1c2ccccc2oc1=S)N3CCN(CC3)C4=CC=CC=C4
GNF-Pf-4903		GNF malaria box	0.661157		1.25												SaLSSA, 384	1.25	yes			CCN(CC)S(=O)(=O)C1=CC=C(C=C1)C(=O)NCC2=NN=C(SCC(=O)N3CCC4=CC=CC=C34)N2C5=CC=CC=C5OC
GNF-Pf-4902		GNF malaria box	0.883019		1.25												SaLSSA, 384	1.25	yes			CC(=O)N1C(C2=CC=C(C=C2)[N+]([O-])=O)C3=C(CCCC3=O)NC4=CC=CC=C14
GNF-Pf-4894		GNF malaria box	0.961538		1.25												SaLSSA, 384	1.25	yes			CCN(CC)C(=O)C1=CN(N=N1)C2CCN(CC2)CC3=CC=CO3
GNF-Pf-4893		GNF malaria box	1.06452		1.25												SaLSSA, 384	1.25	yes			CCN1C(SCC(=O)NC2=CC=CC(C)=C2)=NN=C1C3=CC=CC=C3
GNF-Pf-4892		GNF malaria box	1.12903		1.25												SaLSSA, 384	1.25	yes			CCN1C(CSC2=NC(C)=CC(C)=N2)=NN=C1SCC(N)=O
GNF-Pf-4891		GNF malaria box	1.33692		1.25												SaLSSA, 384	1.25	yes			CN1C(COC2=CC=CC=C2C)=NN=C1SCC(=O)NC3=CC=C(C=C3)[N+]([O-])=O
GNF-Pf-489		GNF malaria box	0.791411		1.25												SaLSSA, 384	1.368	no			CCOC(=O)C1=C(NC(=C1)C2=CC=C(Cl)C=C2Cl)N3CCN(CC3)C4=CC=C(OC)C=C4
GNF-Pf-4889		GNF malaria box	0.738589		1.25												SaLSSA, 384	1.25	yes			CC(=O)C(=NNC1=CC(=CC(=C1)C(F)(F)F)C(F)(F)F)C(C)=O
GNF-Pf-4888		GNF malaria box	0.854772		1.25												SaLSSA, 384	1.25	yes			FC1=CC=C(C=C1)C(=O)ON(C2C3CC4CC(C3)CC2C4)C(=O)C5=CC=C(F)C=C5
GNF-Pf-4884		GNF malaria box	0.778846		1.25												SaLSSA, 384	0.2463	yes		>100	CCC(CC)CN1CCC(O)(CC1)C2=CC=C3OC(=CC3=C2)C(=O)NC4=CC=C5OCOC5=C4
GNF-Pf-4883		GNF malaria box	0.522822		1.25												SaLSSA, 384	2.312	yes		>100	COC1=CC=CC(=C1)C(=O)NC(C2=CC=C(Cl)C=C2)C3=CC(Cl)=C4C=CC=NC4=C3O
GNF-Pf-4882		GNF malaria box	0.39759		1.25												SaLSSA, 384	0.2173	yes		43.33	FC(F)(F)C1=CC=CC(NC(=S)N2CCSC2C3=CC=C(Br)C=C3)=C1
GNF-Pf-4881		GNF malaria box	0.842294		1.25												SaLSSA, 384	12.5	yes		>100	[O-][N+](=O)C1=CC=C(C=C1)C(=O)NC2=CC=CC(OC(=O)C3=CC=C(C=C3)[N+]([O-])=O)=C2
GNF-Pf-4880		GNF malaria box	0.716981		1.25												SaLSSA, 384	2.316	yes		>100	CCOC(=O)C1=C(N=c2sc(=CC3=CC=CC=C3O)c(=O)n2C1C4=C(OC)C=CC5=CC=CC=C45)C6=CC=CC=C6
GNF-Pf-488		GNF malaria box	0.797546		1.25												SaLSSA, 384	0.564	yes			CC1=CC=C(OCCCCN2CCOCC2)C(=C1)[N+]([O-])=O
GNF-Pf-4879		GNF malaria box	0.785276		1.25												SaLSSA, 384	0.2803	yes		>100	[O-][N+](=O)C1=CC=C(C=C1)C=NNC(=N)NN=CC2=CC=C(C=C2)[N+]([O-])=O
GNF-Pf-4878		GNF malaria box	0.896057		1.25												SaLSSA, 384	1.25	yes			CCCN1C(SCC(=O)N2C(C)CC3=CC=CC=C23)=NC4=C1C(=O)N(C)C(=O)N4C
GNF-Pf-4877		GNF malaria box	0.670683		1.25												SaLSSA, 384	0.529	yes		>100	CC1=CC=C(CN2C3=CC=CC=C3N=C2N4CCC(CC4)C(=O)NCC5=CC=CS5)C=C1
GNF-Pf-4876		GNF malaria box	0.734767		1.25												SaLSSA, 384	1.287	yes		>100	CC(C)(C)CC(C)(C)C1=CC=C(O)C(CN2CCN(CCC#N)CC2)=C1
GNF-Pf-4875		GNF malaria box	0.426009		1.25												SaLSSA, 384	0.837	no		>100	COC1=CC=C(Cl)C=C1NC(=O)C2C(N(CC(C)C)C(=O)C3=CC=CC=C23)C4=CC=CS4
GNF-Pf-4874		GNF malaria box	0.675472		1.25												SaLSSA, 384	0.1511	yes		20.12	CCN(CC)C1=CC=C(C=NNC(=O)C2=CC=C(NC3=NC(=CS3)C4=CC=CC=C4)C=C2)C(O)=C1
GNF-Pf-4873		GNF malaria box	0.45283		1.25												SaLSSA, 384	0.2749	yes		>100	COC1=CC=CC(=C1)C(=O)NCc2n[nH]c(=S)n2C3=CC=C(Cl)C(Cl)=C3
GNF-Pf-4872		GNF malaria box	0.479339		1.25												SaLSSA, 384	0.593	yes		>100	ClC1=CC=CC=C1C2=NSC(SCC(=O)NC3=CC=C4OCCOC4=C3)=N2
GNF-Pf-4871		GNF malaria box	0.714286		1.25												SaLSSA, 384	0.2819	yes		>100	CC1=CC=CC=C1CC2=C(C)N3N=C(C)C(C#N)=C3N=C2C
GNF-Pf-4870		GNF malaria box	0.711538		1.25												SaLSSA, 384	1.108	yes		>100	OC1=CC=C(C=C1CNCC2CC3C=CC2C34CC4)C5=CC=C6OCOC6=C5
GNF-Pf-4869		GNF malaria box	0.783133		1.25												SaLSSA, 384	2.606	yes		>100	COC1=CC=C(C=C1OC)C2=NC3=C(C=NN3C(=C2)C(F)(F)F)C(=O)NC4=CC=CC(Cl)=C4Cl
GNF-Pf-4868		GNF malaria box	0.779592		1.25												SaLSSA, 384	0.0839	yes		11.53	CC(=O)N(C1=CC=CC=C1C)C2=C(N3CCCC3)C(=O)C4=CC=CC=C4C2=O
GNF-Pf-4867		GNF malaria box	0.181132		1.25									1.25	0		SaLSSA, 384	0.0331	yes		12.64	COC1=CC=C(NC2=C(N3CCCCC3)C(=O)C4=CC=CC=C4C2=O)C=C1
GNF-Pf-4866		GNF malaria box	0.333333		1.25												SaLSSA, 384	0.353	yes	10	>100	COC1=CC=C(C=C1)C(C2=CC=C(C=C2)N(C)C)C3=CC=C(C=C3)N(C)C
GNF-Pf-4865		GNF malaria box	0.629344		1.25												SaLSSA, 384	0.388	yes		>100	CCOC1=CC(=CC(Br)=C1OCC)C2C(=CNC=C2C(=O)OC)C(=O)OC
GNF-Pf-4864		GNF malaria box	1.25726		1.25												SaLSSA, 384	0.825	no		22.73	CN1C(SC2=CC=C(C)C=C12)=CC3=CC=CC=[N+]3C
GNF-Pf-4863		GNF malaria box	0.610442		1.25												SaLSSA, 384	0.364	no		>97.18	CCC1=CC=CC=C1NC(=O)C2C(N(CC(C)C)C(=O)C3=CC=CC=C23)C4=CC=CS4
GNF-Pf-4861		GNF malaria box	1.11538		1.25												SaLSSA, 384	0.1255	yes		45.03	FC1=CC=C(C=C1)C2=CC(=CC(=C2)N3C=NN=N3)C(=O)NC4CCN(CC4)CC5=CC=CC=C5
GNF-Pf-486		GNF malaria box	0.825641		1.25												SaLSSA, 384	2.99	no		20.88	CC[N+]1=C(C=CC2=CC=C(C)C=C2)C=CC3=CC=CC=C13
GNF-Pf-4859		GNF malaria box	0.633962		1.25												SaLSSA, 384	0.1922	yes		>100	CN1N=CC(I)=C1C(=O)NC2=CC=C(C)C(=C2)[N+]([O-])=O
GNF-Pf-4857		GNF malaria box	0.660232		1.25												SaLSSA, 384	0.826	yes		48.21	CCOC(=O)C1=CN=C2C=CC(Cl)=CC2=C1NCCCN(C)C
GNF-Pf-4856		GNF malaria box	0.872587		1.25												SaLSSA, 384	0.837	yes		>100	COC1=CC=C(C=C1OC)C2CC(=O)C3=C(C2)NC(C)=C(C3C4=CC=CC(C)=C4)C(=O)OC5CCCCC5
GNF-Pf-4855		GNF malaria box	0.646586		1.25												SaLSSA, 384	0.2967	no		>100	COC1=CC=C(C=C1)C2=C(NC3=CC=C(C)C(C)=C3)C4=CC=CC=C4C2=O
GNF-Pf-4854		GNF malaria box	0.987552		1.25												SaLSSA, 384	2.295	yes		71.02	ClC1=CC=C2OCN(CC2=C1)C3CCCCC3
GNF-Pf-4853		GNF malaria box	0.98773		1.25												SaLSSA, 384	0.0478	yes			CCC1=C(NC(=O)N1C2=CC=C(OC(F)(F)F)C=C2)C(C)S(=O)(=O)C3=CC=C(C)C=C3
GNF-Pf-4851		GNF malaria box	0.957529		1.25												SaLSSA, 384	0.2337	yes		14.71	COC1=CC=C(C=C1OC)C2CC(=O)C3=C(C2)NC(C)=C(C3C4=CC=CC(Br)=C4)C(=O)OC(C)C
GNF-Pf-4850		GNF malaria box	0.91411		1.25												SaLSSA, 384	0.03131	yes		8.35	CC1=CC(C=C(C)O1)=CC2=[N+](C)C3=CC=CC=C3S2
GNF-Pf-4849		GNF malaria box	1.09615		1.25												SaLSSA, 384	0.358	yes		>100	OC1=C(C=CC2=CC=CN=C12)C(NC3=CC=CC=N3)C4=CC=C(Br)C=C4
GNF-Pf-4847		GNF malaria box	0.362007		1.25												SaLSSA, 384	0.1403	yes		34.409999999999897	CC(=O)NC1=NC(C)=C(S1)C2=CSC(NC3=CC=C(Cl)C=C3)=N2
GNF-Pf-4846		GNF malaria box	0.834081		1.25												SaLSSA, 384	0.499	no		>55.66	ClC1=CC=C(C[N+]2=C3CCCN3C(=C2)C4=CC=CC=C4)C=C1Cl
GNF-Pf-4845		GNF malaria box	1		1.25												SaLSSA, 384	0.612	yes		>100	CCOC1=CC(=CC(Cl)=C1O)C2CC(=O)NC3=C2C(=O)CC(C3)C4=CC=C(OC)C=C4
GNF-Pf-4843		GNF malaria box	0.661157		1.25												SaLSSA, 384	0.448	yes		>100	NC1=C(Cl)C(Cl)=NC(=C1Cl)C(Cl)(Cl)Cl
GNF-Pf-4842		GNF malaria box	1.04149		1.25												SaLSSA, 384	0.798	yes		>100	CCOC(=O)C1=C(C)NC2=C(C1C3=C(SC)SC(I)=C3)C(=O)CC(C)(C)C2
GNF-Pf-4840		GNF malaria box	0.543478		1.25												SaLSSA, 384	0.362	yes	0.435	>100	COC1=CC(=CC(OC)=C1OC)C(=O)N2N=C(CC2C3=CC=CC(=C3)[N+]([O-])=O)C4=C(C5=CC=CC=C5)C6=CC(Br)=CC=C6NC4=O
GNF-Pf-4839		GNF malaria box	0.29148		1.25												SaLSSA, 384	0.1353	yes		13.28	CC1=CC=CC=C1CN2C(=N)N(CC(O)C3=CC=C(Cl)C(Cl)=C3)C4=CC=CC=C24
GNF-Pf-4838		GNF malaria box	0.644928		1.25												SaLSSA, 384	0.1843	yes		>100	C1OC2=CC=C(C=NNC3=NC4=CC=CC=C4N3)C=C2O1
GNF-Pf-4837		GNF malaria box	0.903846		1.25												SaLSSA, 384	0.588	yes		>100	COC1=CC=C2OCC(=CC2=C1)[C@@H]3C[C@H]4CN(C(=O)[C@]45CCCN35)C6=CC=CC=C6
GNF-Pf-4836		GNF malaria box	0.613497		1.25												SaLSSA, 384	0.332	no		>100	COC(=O)C1=CC=C(C=C1)C2N(C(=O)C3=CC=CC=C3)C4=CC=CC=C4N=C5CC(CC(O)=C25)C6=CC=C(F)C=C6
GNF-Pf-4835		GNF malaria box	0.851282		1.25												SaLSSA, 384	0.0885	no		44.92	CCN(CC)C1=CC=C(C=C1)C=CC2=CC=CC=[N+]2CC
GNF-Pf-4834		GNF malaria box	0.807547		1.25												SaLSSA, 384	0.812	yes		>100	OC1=CC=C(C=C1)C2NC3=CC=C4C=CC=CC4=C3C5C=CCC25
GNF-Pf-4833		GNF malaria box	1.07054		1.25												SaLSSA, 384	1.969	yes		>100	CCOC(=O)C1=CC=C(OCC2N(CCC3=CC(OC)=C(OC)C=C23)C(=O)NC4=CC=C(Cl)C=C4)C=C1
GNF-Pf-4832		GNF malaria box	1.0695		1.25												SaLSSA, 384	0.2302	no		>100	CN1C(SC2=CC=CC=C12)=CC3=CC=CC=[N+]3C
GNF-Pf-4831		GNF malaria box	0.633962		1.25												SaLSSA, 384	0.2821	yes		>100	CC1=CC=C(C=C1)C2CC(N3N=CC(C(=O)NC4=CC=C(OC(F)(F)F)C=C4)=C3N2)C(F)(F)F
GNF-Pf-4829		GNF malaria box	0.403587		1.25												SaLSSA, 384	0.2186	yes		20.12	CN(C)CC1=C(O)C=CC2=C1C=C(CC3=CC=CC=C3)O2
GNF-Pf-4828		GNF malaria box	0.684524		1.25												SaLSSA, 384	0.01802	yes		18.82	CN(C)CCN1CCN(CC1)C2=CC=CC(=N2)C3=CC=CC4=CC=CN=C34
GNF-Pf-4827		GNF malaria box	0.834025		1.25												SaLSSA, 384	0.2442	yes		>100	CCN(CC)C1=NC(NN=CC2=CC=CC(=C2OC)[N+]([O-])=O)=NC(NC3=CC=CC=C3)=N1
GNF-Pf-4826		GNF malaria box	0.910714		1.25												SaLSSA, 384	0.374	yes	0.2314	>100	CCCCC(CC)C(=O)N1CCN(CC1)C(CC)C2=NC3=CC=CC=C3C(=O)N2C
GNF-Pf-4825		GNF malaria box	1.11282		1.25												SaLSSA, 384	0.392	no		>100	COC1=CC=C(C=C1)N2N=C3CSCC3=C2NC(=O)C=CC4=CC(OC)=C(OC)C(OC)=C4
GNF-Pf-4824		GNF malaria box	0.552147		1.25												SaLSSA, 384	0.554	yes		>100	CCCC1=CC(O)=C2C3=C(CN(C)CC3)C(=O)OC2=C1
GNF-Pf-4822		GNF malaria box	0.897959		1.25												SaLSSA, 384	0.1522	yes		>48.96	CC1=CC=NC(NC(C2=CC=C3C=CC=NC3=C2O)C4=CC=CC(Cl)=C4Cl)=C1
GNF-Pf-4821		GNF malaria box	1		1.25												SaLSSA, 384	0.646	yes		25.75	CC(=O)N(C1=CC=C(F)C=C1)C2=C(N3CCCC3)C(=O)C4=CC=CC=C4C2=O
GNF-Pf-4820		GNF malaria box	0.512545		1.25												SaLSSA, 384	0.2805	no		>100	CCOC(=O)C1=CC=C(C=C1)N(C(C(=O)NC2CCCCC2)C3=CC=CN=C3)C(=O)CC4=CNC5=CC=CC=C45
GNF-Pf-482		GNF malaria box	0.852761		1.25												SaLSSA, 384	1.164	yes		27.97	CCCN1CCC(CC1)NC2CCCC3=C2NC4=CC=C(C=C34)[N+]([O-])=O
GNF-Pf-4818		GNF malaria box	0.716981		1.25												SaLSSA, 384	1.193	yes		>100	CC1=NN(CC(O)CN2C3=CC=C(I)C=C3C4=CC(I)=CC=C24)C(C)=C1
GNF-Pf-4817		GNF malaria box	0.606178		1.25												SaLSSA, 384	3.63	yes		>100	CCN1CCN(CC1)CC2=C(O)C=CC3=C2OC(=C(OC4=CC(C)=CC(C)=C4)C3=O)C(F)(F)F
GNF-Pf-4816		GNF malaria box	0.587814		1.25												SaLSSA, 384	0.364	yes		>100	CCCCCCC1=CC(O)=C2C3=C(CCC(C)C3)C(=O)OC2=C1
GNF-Pf-4815		GNF malaria box	0.706522		1.25												SaLSSA, 384	0.327	yes		>100	OC1=CC2=CC=CC=C2C=C1C(=O)NC3=CC=CC=C3Cl
GNF-Pf-4814		GNF malaria box	0.485944		1.25												SaLSSA, 384	0.407	yes	9.22	>100	O=C(N1CCN(CC1)CC2=CC=C3OCOC3=C2)C4=CC=C5N=C(SC5=C4)N6CCCCC6
GNF-Pf-4812		GNF malaria box	0.784753		1.25												SaLSSA, 384	0.38	no		>100	ClC1=CC=C(C=C1)C2=C[N+](CCC3=CC=CC=C3)=C4CCCN24
GNF-Pf-4811		GNF malaria box	0.526882		1.25												SaLSSA, 384	0.2301	no		>100	CC(Cl)=CCC1=C(C)N=C2C(C=CC3=CC=CC=C23)=C1O
GNF-Pf-4809		GNF malaria box	0.638554		1.25												SaLSSA, 384	0.2732	no		>100	CCC(N1N=C(C)C2=C(C)N(N=C2C1=O)C3=CC=C(C)C=C3)C(=O)NCC4=CC=C(OC)C(OC)=C4
GNF-Pf-4808		GNF malaria box	0.39834		1.25												SaLSSA, 384	0.2578	yes		18.78	CC(C)(C)NCC(O)CN1C2=CC=C(Cl)C=C2C3=CC(Cl)=CC=C13
GNF-Pf-4806		GNF malaria box	0.51004		1.25												SaLSSA, 384	0.1918	no		>100	CC1=CC(C)=C2CN(COC2=C1)CC3=CC=CC=C3Cl
GNF-Pf-4805		GNF malaria box	0.695652		1.25												SaLSSA, 384	0.326	no		>100	[H]C1(C)CC(C)=CC(C1)=CC2=[N+](CC)C3=CC=CC=C3S2
GNF-Pf-4804		GNF malaria box	0.603774		1.25												SaLSSA, 384	0.293	yes		>100	BrC1=CC=C(C=C1)n2c(CNC(=O)C3=CC=CC4=CC=CC=C34)n[nH]c2=S
GNF-Pf-4803		GNF malaria box	0.965251		1.25												SaLSSA, 384	0.2187	no		>100	COC1=CC=C2SC(=CC3=CC=CC=[N+]3C)N(C)C2=C1
GNF-Pf-4802		GNF malaria box	0.8		1.25												SaLSSA, 384	2.054	yes		>100	CC1CN(C(C)CN1C(=O)C(Cl)(Cl)Cl)C(=O)C(Cl)(Cl)Cl
GNF-Pf-4801		GNF malaria box	0.539877		1.25												SaLSSA, 384	0.475	yes		>100	CCCCCC1CCCC2=C1NC3=CC(Cl)=CC=C3C2=O
GNF-Pf-4800		GNF malaria box	0.677536		1.25												SaLSSA, 384	0.335	yes	0.828	>100	BrC1=CC=C(C=C1)C2=CN3CCSC3=[N+]2C4=CC=CC=C4
GNF-Pf-4799		GNF malaria box	0.0530612		1.25									0.2606	0.08732		SaLSSA, 384	0.01298	no		4.33	CCCNC1=C(N(C(C)=O)C2=CC=C(C)C=C2)C(=O)C3=CC=CC=C3C1=O
GNF-Pf-4798		GNF malaria box	0.96139		1.25												SaLSSA, 384	0.331	no		>100	CCN1C(SC2=CC=C(OC)C=C12)=CC3=CC=CC=[N+]3C
GNF-Pf-4794		GNF malaria box	0.686792		1.25												SaLSSA, 384	0.358	yes		29.73	CC(C)OC(=O)C1=C(C)NC2=C(C1C3=CC=C(F)C=C3)C(=O)CC(C2)C4=CC=C(Cl)C=C4
GNF-Pf-4793		GNF malaria box	0.553571		1.25												SaLSSA, 384	0.2902	yes		>100	ClC1=CC=C(C=C1Cl)S(=O)(=O)NCCNC2=NC=NC3=C2C(=CS3)C4=CC=CC=C4
GNF-Pf-4792		GNF malaria box	0.818841		1.25												SaLSSA, 384	0.466	no		>100	C[N+]1=CC=CC=C1C=CC2=CC(Br)=CC=C2O
GNF-Pf-4791		GNF malaria box	0.666667		1.25												SaLSSA, 384	0.431	yes		>100	CC1=CC=C2C=C3C(N)=C4C(C)=CC=C(C)C4=NC3=NC2=C1
GNF-Pf-4790		GNF malaria box	0.709544		1.25												SaLSSA, 384	1.492	yes		>100	CC(C)CCN(CCC(C)C)CC(O)CN1C2=CC=C(Br)C=C2C3=CC(Br)=CC=C13
GNF-Pf-479		GNF malaria box	1.21162		1.25												SaLSSA, 384	1.21	yes			CC1=CC=C(C=C1)C2=NC(N=C3C=CC(Cl)=CN23)(C(F)(F)F)C(F)(F)F
GNF-Pf-4789		GNF malaria box	0.728261		1.25												SaLSSA, 384	0.427	yes	1.089	>100	CC1=CC=C(C=C1)C2=CN3CCSC3=[N+]2C4=CC=CC=C4
GNF-Pf-4788		GNF malaria box	0.605769		1.25												SaLSSA, 384	0.833	yes		>100	CCOC(=O)C1=C(CNCCN(CC)CC)N(C)C2=CC(Br)=C(OC(C)=O)C=C12
GNF-Pf-4787		GNF malaria box	0.702811		1.25												SaLSSA, 384	1.025	yes		>100	FC1=CC=C(F)C(=C1)C2NC3=CC=CC=C3NC4=C2C(=O)CC(C4)C5=CC=CC=C5
GNF-Pf-4786		GNF malaria box	0.619632		1.25												SaLSSA, 384	0.49	yes			OC1=NC(=NC(=C1Br)C(F)(F)F)C2=CC=CC=N2
GNF-Pf-4785		GNF malaria box	0.780083		1.25												SaLSSA, 384	0.2568	yes		>100	CCOC(=O)C1=C(CNC2=CC=NC=C2)N(C)C3=CC(Br)=C(OC(C)=O)C=C13
GNF-Pf-4784		GNF malaria box	0.546185		1.25												SaLSSA, 384	0.32	no		>100	COC1=CC(OC)=C(NC(=O)C2C(N(C)C(=O)C3=CC=CC=C23)C4=CC=CS4)C=C1Cl
GNF-Pf-4783		GNF malaria box	0.73991		1.25												SaLSSA, 384	0.1368	yes		30.24	CC(=O)N(C1CCCCC1)C2=C(N3CCCCCC3)C(=O)C4=CC=CC=C4C2=O
GNF-Pf-4782		GNF malaria box	0.677419		1.25												SaLSSA, 384	0.468	yes		>100	O=C(NC(=S)NC1=CC=C(NC(=O)C2=CC=CS2)C=C1)C3=CC=CO3
GNF-Pf-4781		GNF malaria box	1.05769		1.25												SaLSSA, 384	0.442	yes		>100	OC1(CCN(CC1)CC2CCCCC2)C3=CC=C4OC(=CC4=C3)C(=O)NC5=CC=C6OCOC6=C5
GNF-Pf-4780		GNF malaria box	0.856604		1.25												SaLSSA, 384	1.638	yes		>100	ClC1=CC=C(OCC(=O)NC2=CC=CC(=C2)C3=NC4=NC=CC=C4O3)C=C1
GNF-Pf-478		GNF malaria box	1		1.25												SaLSSA, 384	1.165	yes			[O-][N+](=O)C1=CC=CC(Cl)=C1N2CCN(CC2)S(=O)(=O)CC3=CC=CC=C3
GNF-Pf-4777		GNF malaria box	0.870968		1.25												SaLSSA, 384	0.739	no		92.71	OC1=CC=CC=C1C=CC2=CC=[N+](C=C2)C(=C)C3=CC=CC=C3
GNF-Pf-4776		GNF malaria box	0.903846		1.25												SaLSSA, 384	0.1545	no		12.56	C1=CC=C(N=C1)C2=CC=CC(=N2)C3=CC=CC=N3
GNF-Pf-4775		GNF malaria box	0.973094		1.25												SaLSSA, 384	0.2536	no		>100	CCCCCSC1=[N+](C)C(=CS1)C2=CC=C(O)C(O)=C2
GNF-Pf-4774		GNF malaria box	1.05769		1.25												SaLSSA, 384	0.1886	yes		>100	CC1=C(N2C=CC=NC2=N1)C3=CSC(NC4=CC=CC=N4)=N3
GNF-Pf-4773		GNF malaria box	0.0653061		1.25									0.41966	0.06976		SaLSSA, 384	0.1141	yes		18.63	N(C1=NC(=CS1)C2=CC=CC=N2)C3=CC=CC=N3
GNF-Pf-4771		GNF malaria box	0.781362		1.25												SaLSSA, 384	0.353	yes		>100	COC1=CC=C(C=C1)C2=C(C3=CC=C(OC)C=C3)C4(C5C(C(=O)N(C5=O)C6=CC=C(OC)C=C6[N+]([O-])=O)C2(C7=CC=CC=C7)C4=O)C8=CC=CC=C8
GNF-Pf-4770		GNF malaria box	1.05394		1.25												SaLSSA, 384	1.25	yes			FC1=CC=CC=C1NNC(=O)C2=C(F)C=CC=C2Cl
GNF-Pf-477		GNF malaria box	1.06135		1.25												SaLSSA, 384	7.44	yes		95.28	CCN(CC1=CC=CC=C1)C2=NC=NC3=CC=C(Br)C=C23
GNF-Pf-4769		GNF malaria box	0.845238		1.25												SaLSSA, 384	0.43	yes		>100	COC1=CC=C2C(Cl)=C(SC2=C1Cl)C(=O)NC3=NOC(C)=C3
GNF-Pf-4767		GNF malaria box	0.751004		1.25												SaLSSA, 384	0.2618	yes		72.2	COC1=CC=C(OC)C(=C1)C2CC(=O)C3=C(C2)NC(=O)CC3C4=CC=C(C=C4)[N+]([O-])=O
GNF-Pf-4766		GNF malaria box	0.73029		1.25												SaLSSA, 384	12.5	yes		>100	CC1=NC(N2CCCCC2)=C3C(C)=C(SC3=N1)C(=O)N4CCN(CC4)C5=CC=CC(Cl)=C5
GNF-Pf-4764		GNF malaria box	0.894231		1.25												SaLSSA, 384	1.866	yes			O=C(NCC1=NN=C(SCC2CCCO2)N1CC3=CC=CC=C3)C4=CC=CC5=CC=CC=C45
GNF-Pf-4763		GNF malaria box	0.726457		1.25												SaLSSA, 384	0.498	no		>100	CN1CCC2=C(C1)SC3=C2C(=O)N(C4=CC=CC=C4)C(SCC5=CC=C(F)C=C5)=N3
GNF-Pf-4762		GNF malaria box	1.01205		1.25												SaLSSA, 384	1.297	yes		>100	COC1=CC=C(C=C1)N2N=C(C(NC3=CC=C(C=C3C)[N+]([O-])=O)=[N+]2[O-])[N+]([O-])=O
GNF-Pf-4761		GNF malaria box	1.15247		1.25												SaLSSA, 384	0.867	no		>100	CC1=CC=C(C[N+]2=C3CCCN3C(=C2)C4=CC=C(F)C=C4)C=C1
GNF-Pf-4760		GNF malaria box	0.670251		1.25												SaLSSA, 384	0.32	yes		38.81	CCCC(=O)NC(C1=CC=CC(=C1)[N+]([O-])=O)C2=CC=C3C=CC=NC3=C2O
GNF-Pf-4759		GNF malaria box	1.00408		1.25												SaLSSA, 384	3.67	yes		>100	CCOC1=CC=C(C=C1)C(=O)N2CCN(CC2)CC3=CC=CC=C3
GNF-Pf-4758		GNF malaria box	0.286307		1.25												SaLSSA, 384	0.113	yes		>55.65	COC1=CC(OC)=C(C=C1Cl)N(C)C(=O)C2=CC3=C(S2)C4=CC=CC=C4S(=O)(=O)C3
GNF-Pf-4755		GNF malaria box	0.815476		1.25												SaLSSA, 384	0.2027	yes		>51.83	O=C(NC1CC1)C2CCN(CC2)C3=CC=CC4=C3C(=O)N(C5CCCCCCC5)C4=O
GNF-Pf-4754		GNF malaria box	0.730924		1.25												SaLSSA, 384	0.2469	yes		>100	FC(F)(F)C1=CC=C(Cl)C(NC(=O)CSC2=NC3=CC4=C(OCO4)C=C3C(=O)N2CC5=CC=CO5)=C1
GNF-Pf-4753		GNF malaria box	0.740385		1.25												SaLSSA, 384	0.71	yes		>100	[O-][N+](=O)C1=CC=CC=C1CN2C(=O)C(=O)C3=CC=CC=C23
GNF-Pf-4751		GNF malaria box	0.697095		1.25												SaLSSA, 384	1.353	yes		65.959999999999894	CCC1=CC=C(NC(=O)C2=CC=C(F)C(=C2)S(=O)(=O)NC3CCCC(C)C3C)C=C1
GNF-Pf-4750		GNF malaria box	0.698113		1.25												SaLSSA, 384	0.2639	yes		>100	CCOC(=O)C1=CN(C=C(C1C2=CC=CC=C2OCC)C(=O)OCC)C3=CC(C)=CC=C3C
GNF-Pf-4749		GNF malaria box	0.615094		1.25												SaLSSA, 384	0.684	no		>100	COC1=CC(=CC=C1OCC2=CC=C(C)C=C2)C=C(C#N)C3=NC4=CC=CC=C4N3
GNF-Pf-4748		GNF malaria box	0.39759		1.25												SaLSSA, 384	0.983	yes	9.13	>100	COC1=C(Cl)C=C(NC(=O)C2C(N(C)C(=O)C3=CC=CC=C23)C4=CC=C(OC)C(OC)=C4)C(OC)=C1
GNF-Pf-4746		GNF malaria box	1.18257		1.25												SaLSSA, 384	0.1912	yes		>100	CC1CCN(CCCNC2=CC=C(C=C2[N+]([O-])=O)C(=O)NC3=CC=C(C)C(F)=C3)CC1
GNF-Pf-4745		GNF malaria box	0.710425		1.25												SaLSSA, 384	0.369	yes		>100	CC1=C(C(=O)NC2=CC(Cl)=CC=C2Cl)C(=NO1)C3=CC=CC=C3Cl
GNF-Pf-4744		GNF malaria box	0.510373		1.25												SaLSSA, 384	0.65	no		>100	S=C(NC1CCCC1)N2CCCN(CC2)C3=CC=C(C=N3)C#N
GNF-Pf-4742		GNF malaria box	0.634058		1.25												SaLSSA, 384	0.2921	no		>100	COC1=CC=C(C=C1)C=C2SC(NC2=O)=NC3=CC=CC=C3
GNF-Pf-4741		GNF malaria box	0.831325		1.25												SaLSSA, 384	1.108	yes		>100	COC1=CC=C(C=C1)C2C(C(=O)NC3=CC=CC(OC)=C3)C4=CC=CC=C4C(=O)N2C5CCCCC5
GNF-Pf-4740		GNF malaria box	1.06093		1.25												SaLSSA, 384	4.76	no		>100	COC1=CC=C(C=C1OC)C2=CC(=CC3=CC=CC(OC)=C3OC)C(=O)O2
GNF-Pf-4739		GNF malaria box	0.0192308		1.25									0.13877	0.02275		SaLSSA, 384	0.1128	yes	0.0956	13.92	CC1=CC=NC(NC2=NC(=CS2)C3=CC=CC=N3)=C1
GNF-Pf-4738		GNF malaria box	0.460377		1.25												SaLSSA, 384	0.2707	yes		>100	CCC1=C(NCC2=CC=CO2)N3C4=CC=CC=C4N=C3C(C#N)=C1C
GNF-Pf-4737		GNF malaria box	0.799283		1.25												SaLSSA, 384	0.3046	yes		>100	CCOC(=O)C(CC1=CC=C(O)C=C1)NC2=CC(=O)C(=O)C3=CC=CC=C23
GNF-Pf-4736		GNF malaria box	0.273092		1.25									1.08421	0.23446		SaLSSA, 384	0.378	yes		>100	COC1=CC=C(C=C1)C2C(C(=O)NC3=CC(Cl)=C(OC)C=C3OC)C4=CC=CC=C4C(=O)N2C
GNF-Pf-4735		GNF malaria box	0.709434		1.25												SaLSSA, 384	1.221	yes		>100	COC(=O)C1=C(C)NC2=C(C1C3=CC=C(Cl)C=C3)C(=O)CC(C2)C4=CC=CC=C4
GNF-Pf-4734		GNF malaria box	0.761905		1.25												SaLSSA, 384	0.1201	yes		45.55	CN(C)CCNCC1=CC(=CC=C1O)C2=CC=NC3=CC(Cl)=CC=C23
GNF-Pf-4733		GNF malaria box	0.6139		1.25												SaLSSA, 384	0.475	yes		>100	COC1=CC(CNC2=CC=C(C=C2)N3CCCCC3)=CC=C1OCC4=CC=CC=C4F
GNF-Pf-4732		GNF malaria box	0.655914		1.25												SaLSSA, 384	0.2159	yes		50.9	CCCN(CCC)C1=CC(=O)C(=CC1=O)C(C)(C)C
GNF-Pf-4731		GNF malaria box	0.572614		1.25												SaLSSA, 384	0.1657	no		>100	CCOC(=O)C1=CN(CC)C2=CC(N3CCCCC3)=C(F)C=C2C1=O
GNF-Pf-4730		GNF malaria box	0.754717		1.25												SaLSSA, 384	0.209	yes	0.1899	>100	OC1=C(C=CC2=CC=CN=C12)C(NC(=O)CC3=CC=CC=C3)C4=CC=C(Cl)C=C4
GNF-Pf-473		GNF malaria box	0.849462		1.25												SaLSSA, 384	1.25	yes			CCCN1C(SCC(=O)NC2=CC=CC=C2Cl)=NC3=C1C(=O)N(C)C(=O)N3C
GNF-Pf-4729		GNF malaria box	0.815261		1.25												SaLSSA, 384	0.599	yes		>100	COC1=CC=CC=C1C2CC(=O)N3CN(CSC3=C2C#N)CC4=CC=CC=C4
GNF-Pf-4726		GNF malaria box	0.235521		1.25									0.42811	0.07696		SaLSSA, 384	0.02238	yes		10.14	O=C1C(NC2CCCC2)=C(N3CCCCC3)C(=O)C4=CC=CC=C14
GNF-Pf-4725		GNF malaria box	0.522088		1.25												SaLSSA, 384	0.41	yes		>100	ClC1=CC=C(NC(=O)C2=C3CCC4=CC=CC=C4C3=NC5=CC=CC=C25)C=C1
GNF-Pf-4724		GNF malaria box	0.730942		1.25												SaLSSA, 384	0.1328	no		>100	CCCC1=C(C(=O)OCC)C2=CC(O)=CC=C2N1C3=CC=C(OC)C=C3
GNF-Pf-4723		GNF malaria box	0.74717		1.25												SaLSSA, 384	0.515	yes		>100	CCOC(=O)C1=C(C)N=c2sc(=CC3=CC=CC=C3OC(C)=O)c(=O)n2C1C4=CC=C(OC)C=C4
GNF-Pf-4722		GNF malaria box	0.507246		1.25												SaLSSA, 384	0.609	yes		>100	CC1=NC(NN=CC2=C(O)C=CC3=CC=CC=C23)=CC(=N1)N4CCCCC4
GNF-Pf-4721		GNF malaria box	0.598456		1.25												SaLSSA, 384	0.552	yes	3.2	>100	[O-][N+](=O)C1=CC=C(C=C1NC2CC2)N3CCN(CC3)C(=O)C4=CC=CC(Cl)=C4
GNF-Pf-472		GNF malaria box	0.864865		1.25												SaLSSA, 384	1.301	yes			C(SC1=NN=C2C(NC3=CC=CC=C23)=N1)C4=CC=CC=C4
GNF-Pf-4719		GNF malaria box	0.293436		1.25												SaLSSA, 384	0.321	yes	7.2	61.57	CCOC(=O)C1=C(CSC2=CC=CC=C2)OC3=CC(CN(C)C)=C(O)C(Cl)=C13
GNF-Pf-4718		GNF malaria box	0.690476		1.25												SaLSSA, 384	0.467	yes		>100	CCC(=O)N(C)CCCNC1=CC=NC2=CC(Cl)=CC=C12
GNF-Pf-4717		GNF malaria box	0.826255		1.25												SaLSSA, 384	1.502	no		>100	CC[N+]1=C(SC2=CC(NC(C)=O)=CC=C12)C=CC3=CC=C(C=C3)N(C)C
GNF-Pf-4715		GNF malaria box	0.495868		1.25												SaLSSA, 384	0.717	yes		>100	ClC1=CC=C(C=C1)C(=O)CC2OC(=O)C3=CC=CC=C23
GNF-Pf-4714		GNF malaria box	1.14672		1.25												SaLSSA, 384	0.379	yes		>100	[O-][N+](=O)C1=CC=CC(=C1)C2=CC=C(O2)C=NNC3=NC4=CC=CC=C4N3
GNF-Pf-4713		GNF malaria box	0.943396		1.25												SaLSSA, 384	0.811	yes		>100	FC1=CC=CC=C1N2C(=O)C3C(C2=O)C5(C4=CC=CC=C4)C(=O)C3(C6=CC=CC=C6)C(C7=CC=CC=C7)=C5C8=CC=CC=C8
GNF-Pf-4712		GNF malaria box	0.817427		1.25												SaLSSA, 384	1.269	no		>100	CC1=CC(NC(=O)C=CC2=CC=CC=C2Cl)=CC=C1Br
GNF-Pf-4711		GNF malaria box	0.847534		1.25												SaLSSA, 384	3.55	yes		>100	ClC1=CC=C2N(CC3=CC(=O)N4C=CC=CC4=N3)C(=O)CN=C(C5=CC=CC=C5)C2=C1
GNF-Pf-4710		GNF malaria box	0.634615		1.25												SaLSSA, 384	0.887	no		>99.83	O=C(NC1=CC=C(C=C1)N2C=CC=N2)C3CCN(CC3)CC=CC4=CC=CC=C4
GNF-Pf-4709		GNF malaria box	0.830116		1.25												SaLSSA, 384	0.322	yes		21.59	CCCOC(=O)C1=C(C)NC2=C(C1C3=CC=CC(Br)=C3)C(=O)CC(C2)C4=CC=C(OC)C(OC)=C4
GNF-Pf-4708		GNF malaria box	0.826415		1.25												SaLSSA, 384	1.061	yes		>100	CCOC(=O)C1=C(C)N(CC2=CC=CC=C2)C3=C1C=C(O)C4=C3C(=NN4C5=CC=CC=C5)C6=CC=CC=C6
GNF-Pf-4707		GNF malaria box	0.573991		1.25												SaLSSA, 384	0.447	yes		>100	COC1=CC=C(C=C1)C2=C(C3=CC=C(OC)C=C3)C4(C5C(C(=O)N(C5=O)C6=CC(Cl)=CC=C6C)C2(C4=O)C7=CC=CC=C7)C8=CC=CC=C8
GNF-Pf-4706		GNF malaria box	0.78853		1.25												SaLSSA, 384	0.2787	yes		>100	CCOC(=O)C1=C(C)C(CC2=CC=C(OCC)C=C2)=C(C)N1
GNF-Pf-4704		GNF malaria box	0.625767		1.25												SaLSSA, 384	5.26	yes		>100	CCC(OC1=CC=C(C=C1C(C)(C)CC)C(C)(C)CC)C(=O)NC2=CC=C(C=C2O)[N+]([O-])=O
GNF-Pf-4703		GNF malaria box	0.664093		1.25												SaLSSA, 384	0.1375	yes		15.2	COC1=CC=C(C=C1OC)C2CC(=O)C3=C(C2)NC(C)=C(C3C4=CC=C(F)C=C4)C(=O)OC5CCCCC5
GNF-Pf-4702		GNF malaria box	0.672619		1.25												SaLSSA, 384	0.449	yes		>100	CC1=CC=C(NC(=O)C2CSC(N2C(=O)C3=CC=C(C=C3)C(C)(C)C)C4=CC=CC(F)=C4)C=C1
GNF-Pf-4701		GNF malaria box	0.935484		1.25												SaLSSA, 384	0.651	yes		>100	COC1=CC=CC=C1N2N=NN=C2SCC(=O)NC3=CC(=CC=C3C)[N+]([O-])=O
GNF-Pf-4700		GNF malaria box	1.17551		1.25												SaLSSA, 384	1.25	yes			CC1=CC=C(OCC(=O)NC2=CC=CC(=C2)C(O)=O)C(Br)=C1
GNF-Pf-470		GNF malaria box	0.835341		1.25												SaLSSA, 384	1.73	yes			CC1CCCN(C1)S(=O)(=O)C2=CC(Br)=CC3=C2N(CC3)C(C)=O
GNF-Pf-47		GNF malaria box	0.987552		1.25												SaLSSA, 384	0.05	yes			COC1=CC=C(C2N(CCN3CCOCC3)C(=O)C(O)=C2C(=O)C4=CC=C(C)C=C4)C(OC)=C1
GNF-Pf-4699		GNF malaria box	0.532075		1.25												SaLSSA, 384	0.2315	no		>100	CC1=CC=C(C=C2SC(NC2=O)=NC3=CC=CC=C3)C(C)=C1
GNF-Pf-4698		GNF malaria box	0.891892		1.25												SaLSSA, 384	0.2412	yes		66.41	CC1CCN(CC1)C2=C(N(C(C)=O)C3=CC=CC(F)=C3)C(=O)C4=CC=CC=C4C2=O
GNF-Pf-4697		GNF malaria box	0.84739		1.25												SaLSSA, 384	0.2433	yes		36.51	COC1=CC=C(C=NNC2=NC3=CC=CC=C3N2)C=C1OC
GNF-Pf-4696		GNF malaria box	0.807175		1.25												SaLSSA, 384	1.082	yes		>100	CCOC1=CC=C(C=C1)C2=CC(C)=[N+](CCO)C(=C2)C3=CC=C(OCC)C=C3
GNF-Pf-4695		GNF malaria box	0.871369		1.25												SaLSSA, 384	0.798	yes		>100	CCC(C)NC(=O)C1=NN(C(=O)C2=CC=CC=C12)C3=CC=C(OC)C=C3
GNF-Pf-4694		GNF malaria box	0.192308		1.25									0.8471	0.03164		SaLSSA, 384	0.2427	yes		17.940000000000001	NC1=CC=C(C=C1)C2=NC3=CC(CC4=CC=C5NC(=NC5=C4)C6=CC=C(N)C=C6)=CC=C3N2
GNF-Pf-4693		GNF malaria box	0.846154		1.25												SaLSSA, 384	0.766	yes		>100	CCOC(=O)CN(C)CC1=CC=C2C(NC(=O)C3=CC=C(C)S3)=C(SC2=N1)C(=O)OC
GNF-Pf-4692		GNF malaria box	0.795699		1.25												SaLSSA, 384	0.514	yes		>100	ClC1=CC=C(C=C1)S(=O)(=O)N2CCC(CC2)C(=O)NCC3=CC=CO3
GNF-Pf-4689		GNF malaria box	0.918367		1.25												SaLSSA, 384	0.2796	yes		48.06	COC1=CC(=CC(OC)=C1OC)C(=O)ON=C(N)CC2=CC=CC3=CC=CC=C23
GNF-Pf-4688		GNF malaria box	0.601449		1.25												SaLSSA, 384	0.561	yes	0.0966	>89.28	OC1=C(CN2CCN(CC2)CC3=CC=C4C=CC=NC4=C3O)C=CC5=CC=CN=C15
GNF-Pf-4687		GNF malaria box	0.942308		1.25												SaLSSA, 384	1.005	no		>100	CC1=CC=NC(NC(C2=CC=NC=C2)C3=CC=C4C=CC=NC4=C3O)=C1
GNF-Pf-4686		GNF malaria box	0.570248		1.25												SaLSSA, 384	12.5	yes		49.1	CC(C)(C)C1=CSC(NC(=O)C2=CC=C(C=C2)S(=O)(=O)N3CCCCC3)=N1
GNF-Pf-4685		GNF malaria box	0.764493		1.25												SaLSSA, 384	0.455	yes		21.4	CCC1(C)CC(CCNCC2=CC=CC=C2O)(CCO1)C3=CC=C(OC)C=C3
GNF-Pf-4684		GNF malaria box	0.641509		1.25												SaLSSA, 384	0.1179	no		>100	CN(C)C1=CC=C(C=CC(=O)NC(=O)C2=CC=CC=C2O)C=C1
GNF-Pf-4683		GNF malaria box	0.190476		1.25									1.25	0		SaLSSA, 384	0.2653	yes		>57.73	COC1=CC=CC=C1N2CCN(CC2)C(=O)CCCCSC3=NN=C4C(=N3)N(CC5=CC=C(F)C=C5)C6=CC=C(F)C=C46
GNF-Pf-4682		GNF malaria box	0.550725		1.25												SaLSSA, 384	0.462	yes		>100	FC1=CC=CC=C1C2NC3=CC=CC=C3NC4=C2C(=O)CC(C4)C5=CC=CC=C5
GNF-Pf-4681		GNF malaria box	0.720755		1.25												SaLSSA, 384	0.574	yes		>100	CCCCOC(=O)C1=C(C)NC2=C(C1C3=CC=C(Cl)C(Cl)=C3)C(=O)CCC2
GNF-Pf-4680		GNF malaria box	0.603774		1.25												SaLSSA, 384	0.371	yes		>100	CCSCCOC(=O)C1=C(C)NC2=C(C1C3=CC=C(OC)C(Br)=C3)C(=O)CCC2
GNF-Pf-4679		GNF malaria box	1.3012		1.25												SaLSSA, 384	1.317	yes		>100	CCOC1=CC=CC=C1n2c(N)c(sc2=S)C(=O)NC3=CC=C(C)C=C3
GNF-Pf-4678		GNF malaria box	0.762264		1.25												SaLSSA, 384	0.2956	yes		>100	CC(=O)NC1=CC=C(C=C1)C2=NC3=C(N2)C4=CC(I)=CC=C4C5=CC=CC=C35
GNF-Pf-4677		GNF malaria box	0.909434		1.25												SaLSSA, 384	0.577	yes		>100	COC1=CC=CC(=C1)C2SC3=CC=CC=C3NC4=C2C(=O)C5=CC=CC=C45
GNF-Pf-4676		GNF malaria box	0.573477		1.25												SaLSSA, 384	1.854	yes		>100	CN1C(=O)N(CC2=CC=CC=C2)C(=O)C3=C1N=C(SCC(=O)NC4=CC=CC=C4)N3CC5=CC=CC=C5
GNF-Pf-4675		GNF malaria box	1.14798		1.25												SaLSSA, 384	1.054	no		>100	CN1CCC2=C(C1)SC3=C2C(=O)N(C4=CC=CC(Cl)=C4)C(SCC5=CC=C(Cl)C=C5)=N3
GNF-Pf-4674		GNF malaria box	0.856631		1.25												SaLSSA, 384	0.637	yes		>100	C[N+]1(CCOCC1)CC(=O)NNC2=C3C=CC=CC3=NC4=CC=CC=C24
GNF-Pf-4672		GNF malaria box	0.779141		1.25												SaLSSA, 384	0.1331	no		>100	OCCCCCCCCCCC[N+]1=CC=CC=C1
GNF-Pf-4671		GNF malaria box	1.22394		1.25												SaLSSA, 384	0.1186	yes		37.92	O=C1C(NC2CCCC2)=C(N3CCOCC3)C(=O)C4=CC=CC=C14
GNF-Pf-4669		GNF malaria box	0.623656		1.25												SaLSSA, 384	0.1131	yes		>100	CCCCNC1=C2CCCC2=C(C#N)C3=NC4=CC=CC=C4N13
GNF-Pf-4668		GNF malaria box	0.617761		1.25												SaLSSA, 384	0.3035	yes		>100	CCOC(=O)C1=C(N(N=N1)C2=NON=C2N)C3=CC=C(C)C=C3
GNF-Pf-4667		GNF malaria box	0.678715		1.25												SaLSSA, 384	0.427	yes		>100	COC(=O)C1=CC=C(C=C1)C2N(C(=O)C3=CC=CC=C3)C4=CC=CC=C4NC5=C2C(=O)CC(C5)C6=CC=C(OC)C=C6
GNF-Pf-4665		GNF malaria box	0.759857		1.25												SaLSSA, 384	0.488	no		>100	CC1=[N+](C)C(CC2=CC=CC=C2)=CC3=CC=CC=C13
GNF-Pf-4663		GNF malaria box	0.739623		1.25												SaLSSA, 384	0.523	yes		>100	CC1=CC(C)=C2N(C(=O)C3=CC=CC=C3)C(C)(C)C4=C(C(=S)SS4)C2=C1
GNF-Pf-4662		GNF malaria box	0.932735		1.25												SaLSSA, 384	1.143	no		>100	FC1=CC=C(C=C1)C2=C[N+](CC3=CC=C(Cl)C=C3)=C4CCCN24
GNF-Pf-4661		GNF malaria box	0.735849		1.25												SaLSSA, 384	1.025	yes		39.6	CCC(C)OC(=O)C1=C(C)NC2=C(C1C3=CC=CC(O)=C3)C(=O)CC(C2)C4=CC=C(Cl)C=C4
GNF-Pf-4660		GNF malaria box	0.951807		1.25												SaLSSA, 384	0.62	yes	0.335	>100	CC1=CC(=NO1)C(=O)NC2=CN(CC3=CC=C(Cl)C=C3Cl)N=C2
GNF-Pf-466		GNF malaria box	0.96139		1.25												SaLSSA, 384	1.25	yes	0.702		CCCCCC1=C(NCCN(CC)CC)N2C3=CC=CC=C3N=C2C(C#N)=C1C
GNF-Pf-4659		GNF malaria box	0.777778		1.25												SaLSSA, 384	0.1471	yes	0.2447	>31.99	CC[N+]1=C(SC2=CC=CC=C12)C=C3C=C(C)OC(C)=C3
GNF-Pf-4658		GNF malaria box	0.39759		1.25												SaLSSA, 384	0.578	no		>100	COC1=CC(Cl)=C(C)C=C1NC(=O)C2C(N(CC(C)C)C(=O)C3=CC=CC=C23)C4=CC=CS4
GNF-Pf-4657		GNF malaria box	0.865942		1.25												SaLSSA, 384	0.875	yes		>100	OC1=CC=C2C=CC=CC2=C1C=NNC(=O)C3=CC=CN=C3
GNF-Pf-4656		GNF malaria box	0.844203		1.25												SaLSSA, 384	0.597	yes		>100	CCOC1=CC=CC(NC2=C3CCCC3=NC4=NC=NN24)=C1
GNF-Pf-4655		GNF malaria box	0.766816		1.25												SaLSSA, 384	0.611	no		>100	[H][C@@]12CC3=C(NC4=CC=CC=C34)C(N1C(=O)CN(CCC5=CC=CC=C5)C2=O)C6=CC(OC)=C(OC)C(OC)=C6
GNF-Pf-4654		GNF malaria box	0.559524		1.25												SaLSSA, 384	0.921	yes			CN(C1CCCCC1)C2=NC=NC3=C2C4=C(CCCC4)S3
GNF-Pf-4653		GNF malaria box	1.04247		1.25												SaLSSA, 384	0.39	yes		>100	CCOC(=O)C1=CC=C2N[C@H]([C@H]3CC=C[C@H]3C2=C1)C4=CC=C(OC)C(=C4)[N+]([O-])=O
GNF-Pf-4651		GNF malaria box	0.713768		1.25												SaLSSA, 384	0.533	yes		>100	OC1=C(C=CC2=CC=CN=C12)C(NC(=O)C3=CC=CC=C3)C4=CC=CC=C4
GNF-Pf-4650		GNF malaria box	0.735507		1.25												SaLSSA, 384	1.313	yes		>100	CN1C2=CC=CC=C2[N+](C)=C1C3=CC=C(C=C3)[N+]([O-])=O
GNF-Pf-4649		GNF malaria box	0.829876		1.25												SaLSSA, 384	0.883	no		>100	CCOC1=CC=CC=C1NC(=O)CN2C(=O)N(CC3=CC=CC=C3)C(=O)C4=C2SC(=C4C)C(=O)N(C)C
GNF-Pf-4648		GNF malaria box	0.672199		1.25												SaLSSA, 384	1.387	yes		>100	CCN1CCN(CC1)CC2=C(O)C=CC3=C2OC(=C(OC4=CC=CC=C4Br)C3=O)C(F)(F)F
GNF-Pf-4647		GNF malaria box	1.30769		1.25												SaLSSA, 384	12.5	yes		>100	CC1=CC(=CC(=C1C)S(=O)(=O)NCCO)C(C)(C)C
GNF-Pf-4646		GNF malaria box	0.76087		1.25												SaLSSA, 384	0.402	yes	0.2995	72.17	CC1=CC(=CC=C1NC(=O)C2=CC=CO2)N=NC3=CC=CC=C3C
GNF-Pf-4644		GNF malaria box	1.09129		1.25												SaLSSA, 384	0.1829	yes		>100	CC1=NC2=NC(C)=NN2C(NC3=CC=C(C)C(C)=C3)=C1
GNF-Pf-4643		GNF malaria box	0.894928		1.25												SaLSSA, 384	0.35	no		>100	CC[N+]1=CC=CC=C1C=CC2=CC=C(C=C2)N(C)C
GNF-Pf-4642		GNF malaria box	0.809816		1.25												SaLSSA, 384	0.359	no		>100	CC1=CC=CC=C1OC2=CC(NC(=O)C3=NN4C(CC(NC4=C3)C5=CC=CC=C5)C(F)(F)F)=CC(OC6=CC=CC=C6C)=C2
GNF-Pf-4641		GNF malaria box	0.966805		1.25												SaLSSA, 384	0.918	no		>100	COC1=CC(C=CC(=O)NC2=C3CSCC3=NN2C4=CC=C(F)C=C4)=CC(OC)=C1OC
GNF-Pf-4639		GNF malaria box	0.589212		1.25												SaLSSA, 384	0.666	yes		60.34	FC1=CC=C(C=C1)C2N(CC(=O)NC3=CC=C(F)C=C23)C(=O)CCC4CCCC4
GNF-Pf-4638		GNF malaria box	1.18672		1.25												SaLSSA, 384	0.423	yes		>100	OC1=C(C=CC2=CC=CN=C12)C(NC(=O)CC3=CC=CC=C3)C4=CC=CC=C4
GNF-Pf-4637		GNF malaria box	0		1.25									0.12201	0.005424		SaLSSA, 384	1.095	no		>100	CC1CCN(CC1)C2=CC(C)=NC(=N2)N3N=C(C)C=C3C
GNF-Pf-4636		GNF malaria box	1.05357		1.25												SaLSSA, 384	0.484	yes		>100	CCC(SC1=NC(CC)=CC(=O)N1C)C(=O)NC2=CC=C(F)C=C2
GNF-Pf-4635		GNF malaria box	0.569892		1.25												SaLSSA, 384	0.02507	yes		6.12	COC1=CC=C2N=C(C)C=C(NN=CC3=CC=CC(OC)=C3O)C2=C1
GNF-Pf-4634		GNF malaria box	0.609319		1.25												SaLSSA, 384	0.2558	yes	0.01127	>100	CC1=CC=C(C=C1)C2=NN3C(O)=C4CCCCC4=NC3=C2C
GNF-Pf-4633		GNF malaria box	0.648649		1.25												SaLSSA, 384	0.701	no		79.02	CCN1CCN(CC1)C2=C(C=C3SC(=S)N(C(C)C)C3=O)C(=O)N4C=CC=CC4=N2
GNF-Pf-4632		GNF malaria box	0.630824		1.25												SaLSSA, 384	1.134	yes		>100	CC[N+](CC)(CCNC(=O)C1=C(O)C2=CC=CC=C2N(CC=C)C1=O)CC=C
GNF-Pf-4631		GNF malaria box	0.595238		1.25												SaLSSA, 384	0.0592	yes		20.28	CN(CCCNC1=CC=NC2=CC(Cl)=CC=C12)C(=O)COC3=CC=C(Cl)C=C3
GNF-Pf-4630		GNF malaria box	1.03943		1.25												SaLSSA, 384	0.1755	yes		87.47	COC1=CC(C=NNC2=NC3=CC=CC=C3N2)=CC(OC)=C1OC
GNF-Pf-4629		GNF malaria box	1.13004		1.25												SaLSSA, 384	0.937	yes		>100	NC1=C(SC2=NC3=C(CCCCC3)C(C4=CC=CS4)=C12)C(=O)NC5=CC=C(F)C=C5
GNF-Pf-4628		GNF malaria box	0.322314		1.25												SaLSSA, 384	0.321	no		24.69	FC1=CC=CC2=C1N=C(NC3=NC(=CS3)C4=CC=CC=N4)S2
GNF-Pf-4626		GNF malaria box	0.6639		1.25												SaLSSA, 384	0.377	yes		>100	COC1=CC=C(C=C1)N2N=C(C(=O)NCC3=CC=CC=C3OC)C4=CC=CC=C4C2=O
GNF-Pf-4625		GNF malaria box	0.658635		1.25												SaLSSA, 384	0.672	yes		>100	OC1=CC=C(C=C1)C2CC(=O)NC3=C2C(=O)CC(C3)C4=CC=CC=C4Cl
GNF-Pf-4624		GNF malaria box	0.769811		1.25												SaLSSA, 384	2.5	yes		>100	CCOC(=O)C1=C(C)N=c2sc(=CC3=CC(CC=C)=C(O)C(OC)=C3)c(=O)n2C1C4=CC=CC=C4
GNF-Pf-4623		GNF malaria box	0.611321		1.25												SaLSSA, 384	0.345	yes		>100	COC1=CC=C2C(=C1)N(C(=O)CSC3=NC4=CC=CC=C4O3)C(C)(C)c5ssc(=S)c25
GNF-Pf-4622		GNF malaria box	1		1.25												SaLSSA, 384	0.441	yes		>100	CC1=CC(=O)OC2=C3C(C)=C(OC3=CC=C12)C(=O)C4=CC=CC=C4
GNF-Pf-4621		GNF malaria box	0.883534		1.25												SaLSSA, 384	0.945	no		>100	CC(C)CSC1=NC2=C(C(=O)N1C3=CC=CC=C3)C4=C(CN(CC4)CC5=CC=CC=C5)S2
GNF-Pf-4620		GNF malaria box	0.865942		1.25												SaLSSA, 384	8.29	no		>100	[O-][N+](=O)C1=CC=C(C=C1)C(=O)NC(=CC=CC2=CC=CC=C2)C(=O)N3CCCCC3
GNF-Pf-4618		GNF malaria box	0.953405		1.25												SaLSSA, 384	0.579	yes		61.42	CN(C)CCNC1=C2CCCC2=NC3=CC=CC=C13
GNF-Pf-4616		GNF malaria box	0.39834		1.25												SaLSSA, 384	0.2538	yes		51.44	CC1=C(Cl)C=CC=C1NC(=S)N2CCCN(CC2)C3=CC=C(C=C3[N+]([O-])=O)C(F)(F)F
GNF-Pf-4615		GNF malaria box	0.797619		1.25												SaLSSA, 384	0.387	yes		>100	CCC1CCCCN1C(=O)C2CC(=O)N(C2C3=CC=C(OC)C=C3)C4=CC=C(OC)C=C4
GNF-Pf-4614		GNF malaria box	0.811245		1.25												SaLSSA, 384	1.096	yes		>100	CCOC1=CC(=CC=C1OC(C)C)C2=NN=C3NC(=O)N(C)C(=O)C3=N2
GNF-Pf-4612		GNF malaria box	0.741313		1.25												SaLSSA, 384	0.343	no		>100	OCC[N+]1=CC=C(C=CC2=CNC3=CC=CC=C23)C=C1
GNF-Pf-4611		GNF malaria box	0.77381		1.25												SaLSSA, 384	0.499	no		>100	ClC1=CC(=CC=C1OC2CCN(CC2)CC3CCCCC3)C(=O)NCC#C
GNF-Pf-4610		GNF malaria box	0.752688		1.25												SaLSSA, 384	0.683	yes	0.908	>100	C=CC[N+]1(CCCCC1)CC#CC2=CC=CC3=CC=CC=C23
GNF-Pf-4609		GNF malaria box	0.693878		1.25												SaLSSA, 384	1.306	yes		>100	O=C(N1CCCCC1)N2N=NC3=CC=CC=C23
GNF-Pf-4608		GNF malaria box	0.483019		1.25												SaLSSA, 384	0.1405	yes		14.69	OC(CN1C(=N)N(CC=C)C2=CC=CC=C12)C3=CC=C(Cl)C(Cl)=C3
GNF-Pf-4607		GNF malaria box	0.77551		1.25												SaLSSA, 384	8.21	yes		>89.3	COC1=CC=C(C=C1OC)C2=CSC(NC3=CC=CC(Cl)=C3C)=N2
GNF-Pf-4606		GNF malaria box	0.699387		1.25												SaLSSA, 384	0.639	yes		46.33	CCC(C)NCC(O)(C1=CC=C(Cl)C=C1)C2=CC=C(Cl)C=C2
GNF-Pf-4605		GNF malaria box	0.942308		1.25												SaLSSA, 384	0.772	yes			C=CCN1N=C(C(=O)N2CCCC2)C3=C1CCC(C3)N4CCCCCC4
GNF-Pf-4604		GNF malaria box	0.0330579		1.25									0.16745	0.03687		SaLSSA, 384	0.1208	yes		31.72	O=C(NC1=CC=C(C=C1)C2=NC3=CC=CC=C3N2)C4=CC=CC(=N4)C(=O)NC5=CC=C(C=C5)C6=NC7=CC=CC=C7N6
GNF-Pf-4603		GNF malaria box	1.03846		1.25												SaLSSA, 384	0.404	yes		24.19	CCOC1=CC2=C(C=C1OCC)C(NCC2)C3=CC(Cl)=CC=C3O
GNF-Pf-4602		GNF malaria box	0.791165		1.25												SaLSSA, 384	0.0782	no		>100	CC1=C(C)C2=CC(=CC=C2N1CC3=CC=C(F)C=C3)C(=O)NCC4=CC=CO4
GNF-Pf-4601		GNF malaria box	0.567568		1.25												SaLSSA, 384	0.324	yes	0.348	>90.88	CCCC(=O)N1CCN(CC1)C2=NC(CC3=CC=CC=C3)=C4COC(C)(C)CC4=C2C#N
GNF-Pf-4600		GNF malaria box	0.683398		1.25												SaLSSA, 384	0.2009	yes		8.06	CC(C)CCNCC(O)CN1C2=CC=CC=C2C3=CC=CC=C13
GNF-Pf-460		GNF malaria box	0.738776		1.25												SaLSSA, 384	1.25	yes			ClC1=CC=CC(C(=O)NCC2=CC=CO2)=C1Cl
GNF-Pf-4599		GNF malaria box	1.05809		1.25												SaLSSA, 384	0.1187	yes		>100	CC1CC(C)CN(CCCNC2=CC=C(C=C2[N+]([O-])=O)C(=O)NC3=CC=C(C=C3)C(F)(F)F)C1
GNF-Pf-4598		GNF malaria box	0.898551		1.25												SaLSSA, 384	0.2101	no		>100	OC1=NC(=NC2=C1N=NN2CC3=C(F)C=CC=C3Cl)C4CCN(CC4)C(=O)C5=CC=C(C=C5)[N+]([O-])=O
GNF-Pf-4597		GNF malaria box	0.771784		1.25												SaLSSA, 384	2.409	yes		>100	CCC12C3C(C(=O)N(C3=O)C4=CC=CC(=C4)C(F)(F)F)C(CC)(C1=O)C(C5=CC=CC=C5)=C2C6=CC=CC=C6
GNF-Pf-4596		GNF malaria box	0.811659		1.25												SaLSSA, 384	0.348	yes		23.92	CCC1(C)CC(CCNCC2=CC=CC=C2O)(CCO1)C3=CC=CC=C3OC
GNF-Pf-4595		GNF malaria box	0.938224		1.25												SaLSSA, 384	0.2814	no		>100	CN1C=CC=CC1=CC2=[N+](CC=C)C3=CC=CC=C3S2
GNF-Pf-4593		GNF malaria box	0.659751		1.25												SaLSSA, 384	0.406	yes		>100	COC1=CC=C(NC2=NC(NN=CC3=CC=CC(=C3)[N+]([O-])=O)=NC(NC4=CC=C(C=C4)[N+]([O-])=O)=N2)C=C1
GNF-Pf-4592		GNF malaria box	0.845283		1.25												SaLSSA, 384	1.444	yes		>100	CC(C)OC(=O)C1=C(C)NC2=C(C1C3=CC=C(Br)C=C3)C(=O)CC(C2)C4=CC=C(Cl)C=C4
GNF-Pf-4591		GNF malaria box	0.62724		1.25												SaLSSA, 384	1.372	yes		>100	CC(NC(=S)N(CC1=CC=CO1)CC2=CC3=CC4=C(OCO4)C=C3NC2=O)C5=CC=CC=C5
GNF-Pf-4590		GNF malaria box	1.46058		1.25												SaLSSA, 384	0.49	yes			FC1=CC=CC=C1NNC(=O)C2CCC2
GNF-Pf-4589		GNF malaria box	0.668161		1.25												SaLSSA, 384	0.549	yes		>95.98	CC[N+](CC)=C1SC=C(S1)C2=CC=C(C=C2)[N+]([O-])=O
GNF-Pf-4588		GNF malaria box	1.14523		1.25												SaLSSA, 384	1.25	yes			COC1=CC(=CC(OC)=C1OC)C2N(C(=O)C(C)C)C3=CC=CC=C3NC4=C2C(=O)CC(C)(C)C4
GNF-Pf-4586		GNF malaria box	1.01792		1.25												SaLSSA, 384	4.31	yes		46.01	C=CCC1CC(CC2=CC=CC=C2)=CC(CC=C)N1
GNF-Pf-4585		GNF malaria box	0.798077		1.25												SaLSSA, 384	0.398	yes		>100	CC1=C(C#N)C2=CC=CC=C2N1CC(=O)NCCC3=CC=CC=C3
GNF-Pf-4583		GNF malaria box	0.666667		1.25												SaLSSA, 384	0.0467	yes	0.0937	27.08	OC1=C2C(SC3=CC=CC=C3N=C2C4=CC=CC=C14)C5=CC=CC=C5
GNF-Pf-4582		GNF malaria box	0.6		1.25												SaLSSA, 384	0.2434	yes		>80.46	CCOC(=O)C1=CC=C(NC2=C(N3CCCCC3)C(=O)C4=CC=CC=C4C2=O)C=C1
GNF-Pf-4579		GNF malaria box	0.402174		1.25												SaLSSA, 384	0.481	yes		>77.85	CCCCNC1=CC(=O)C(=O)C2=CC=CC=C12
GNF-Pf-4578		GNF malaria box	0.272727		1.25									1.25	0		SaLSSA, 384	0.65	yes	0.0789	>100	C1OC2=CC3=C(C=C2O1)N=C(NC4=NC(=CS4)C5=CC=CC=N5)S3
GNF-Pf-4577		GNF malaria box	0.903846		1.25												SaLSSA, 384	0.393	yes	0.1047	>100	IC1=CC=C2NC3=CC=CC=C3C(=O)C2=C1
GNF-Pf-4576		GNF malaria box	0.734694		1.25												SaLSSA, 384	0.131	yes		18.54	CC1=CC=C(NC2=C(N3CCCCC3)C(=O)C4=CC=CC=C4C2=O)C=C1
GNF-Pf-4575		GNF malaria box	0.423913		1.25												SaLSSA, 384	0.1813	no		17.920000000000002	OC(CN1CCN(CC1)CC=CC2=CC=CC=C2)CN3C4=CC=C(Cl)C=C4C5=CC(Cl)=CC=C35
GNF-Pf-4574		GNF malaria box	0.394265		1.25												SaLSSA, 384	0.2178	yes		15.68	OC(CN1CCN(CC1)CC2=CC=CC=C2)CN3C4=CC=C(Cl)C=C4C5=CC(Cl)=CC=C35
GNF-Pf-4573		GNF malaria box	1.14423		1.25												SaLSSA, 384	0.344	yes		>85.85	CCC(CC)CN1CCC(O)(CC1)C2=CC=C3OC(=CC3=C2)C(=O)NC4=CC=C(OC)C(OC)=C4
GNF-Pf-4572		GNF malaria box	0.824373		1.25												SaLSSA, 384	0.2616	yes	0.3064	>100	CCCC1=NC2=CC=C(NC(=O)C3=CC=CO3)C=C2C(=O)N1CC4=CC=C(C=C4)C5=CC=CC=C5
GNF-Pf-4570		GNF malaria box	0.779116		1.25												SaLSSA, 384	0.437	no		>100	COC1=CC=C(NC2=C(C(=O)C3=CC=CC=C23)C4=CC=C(OC)C=C4)C=C1
GNF-Pf-4569		GNF malaria box	0.966805		1.25												SaLSSA, 384	12.5	yes		>100	CCOC(=O)C1=C(NC(=O)C(C)SC2=NN=C(CNC(=O)C3=CC=CO3)N2C4=CC=CC(Cl)=C4)SC5=C1CCCC5
GNF-Pf-4568		GNF malaria box	1.22115		1.25												SaLSSA, 384	0.538	yes		>100	ClC(Cl)(Cl)C(=O)NC1=CC=CC=C1N2CCN(CC2)C(=O)C3=CC=CC=C3
GNF-Pf-4567		GNF malaria box	0.6639		1.25												SaLSSA, 384	0.696	yes		>100	CCOC(=O)C1=C(C)N(C2=CC=CC=C2)C(C3=CC=CC=C3)=C1S(=O)(=O)NC4=CC=C(C=C4)C(C)(C)C
GNF-Pf-4565		GNF malaria box	0.746888		1.25												SaLSSA, 384	0.506	yes		>86.94	ClC1=CC=C2N=C(SC2=C1)N3CCCN(CC3)C(=S)NC4=CC=CC=C4
GNF-Pf-4564		GNF malaria box	0.932735		1.25												SaLSSA, 384	0.518	no		>100	COC1=CC=C(C=C1)C2=C[N+](CC(=O)C3=CC=C(C=C3)[N+]([O-])=O)=C4CCCN24
GNF-Pf-4563		GNF malaria box	0.990385		1.25												SaLSSA, 384	1.268	yes		>100	COC1=CC=C(NC(C)=C2C(=O)C3=CC=CC=C3C2=O)C(OC)=C1
GNF-Pf-4562		GNF malaria box	0.849421		1.25												SaLSSA, 384	0.1981	yes		52.12	CCOC(=O)C1=CN=C2C=CC=CC2=C1NCCCN(C)C
GNF-Pf-4561		GNF malaria box	0.708333		1.25												SaLSSA, 384	0.2871	no		42.42	CCCNC(=O)C1=CC=C(OC2CCN(CC2)CC3CCCCC3)C(Cl)=C1
GNF-Pf-4560		GNF malaria box	0.904762		1.25												SaLSSA, 384	0.683	no		>100	ClC1=CC(=CC=C1OC2CCN(CC2)CC3=CC=NC=C3)C(=O)NCC4=CC=CO4
GNF-Pf-4559		GNF malaria box	0.544803		1.25												SaLSSA, 384	0.0854	no		19.18	C(N1C(NN=NC2=NC3=CC=CC=C3N2CC4=CC=CC=C4)=NC5=CC=CC=C15)C6=CC=CC=C6
GNF-Pf-4558		GNF malaria box	0.731183		1.25												SaLSSA, 384	0.352	yes		49.63	COC1=CC=CC=C1C(=O)ON=C(N)CC2=CC=CC3=CC=CC=C23
GNF-Pf-4557		GNF malaria box	0.710145		1.25												SaLSSA, 384	0.63	yes	0.2792	>100	CCCC1=C(C)N=C2C=CC=CC2=C1O
GNF-Pf-4555		GNF malaria box	0.984556		1.25												SaLSSA, 384	0.01929	yes	0.01008	>100	CC1=CC=C(C=C1)N2C(N)=NC(N)=NC2(C)C
GNF-Pf-4554		GNF malaria box	0.779487		1.25												SaLSSA, 384	0.329	no		>100	C1=CC=C(C=C1)C2=CC=NC3=C2C=CC4=C(C=CN=C34)C5=CC=CC=C5
GNF-Pf-4553		GNF malaria box	1.17937		1.25												SaLSSA, 384	10.01	yes		>100	O=C(CC(=O)N1CCOCC1)NC2=CC=C3N=C4CCCCCN4C(=O)C3=C2
GNF-Pf-4552		GNF malaria box	0.460123		1.25												SaLSSA, 384	0.0357	no		41.79	C=CC1CN2CCC1CC2C(OC(=O)C3=CC=CO3)C4=CC=NC5=CC=CC=C45
GNF-Pf-4551		GNF malaria box	0.771739		1.25												SaLSSA, 384	0.139	yes		54.87	CCCCCCCC[N+]1=C(C)N(CC)C2=CC=C(Cl)C=C12
GNF-Pf-4550		GNF malaria box	0.569892		1.25												SaLSSA, 384	0.1811	yes		26.29	CCOC(=O)C1=C(N=NN(C)C)C2=CC(C)=CC=C2N1
GNF-Pf-455		GNF malaria box	1.26971		1.25												SaLSSA, 384	0.393	yes			CCOC(=O)C1=C(C2=CC=CC=C2)C(=NN1)C(=O)C3=CC=CC=C3
GNF-Pf-4547		GNF malaria box	0.622642		1.25												SaLSSA, 384	0.427	yes		>100	NC1=NON=C1N2N=NC(C(=O)NN=CC3=CC=CC(Cl)=C3)=C2C4=CC=CC=C4
GNF-Pf-4546		GNF malaria box	1.27354		1.25												SaLSSA, 384	0.784	no		>87.03	ClC1=CC=C(C=C1)C2=C[N+](CC3=CC=CC=C3Cl)=C4CCCN24
GNF-Pf-4545		GNF malaria box	0.821577		1.25												SaLSSA, 384	0.218	yes	0.548	>100	COC1=CC=C2C=C3C4=CC5=C(OCO5)C=C4CC[N+]3=CC2=C1OC
GNF-Pf-4544		GNF malaria box	0.576923		1.25												SaLSSA, 384	0.0946	no		32.770000000000003	COC1=CC=C(OC)C(=C1)C2=CC=C(C(=O)N3CCN(CC3)CC=CC4=CC=CC=C4)C(=N2)N(C)C
GNF-Pf-4543		GNF malaria box	0.416988		1.25												SaLSSA, 384	0.0867	yes	0.1625	30.32	FC1=CC=CC(=C1)C2SC3=CC=CC=C3N=C4C2C(=O)C5=CC=CC=C45
GNF-Pf-4542		GNF malaria box	0.899598		1.25												SaLSSA, 384	0.2314	no		>82.34	CCOC(=O)C1=C(C)NC(C)=C1S(=O)(=O)N2CCCC(C2)C(=O)N3CCN(CC3)C4=CC(C)=CC=C4C
GNF-Pf-4540		GNF malaria box	0.526531		1.25												SaLSSA, 384	0.086	yes		7.08	C(CC1=CNC2=CC=CC=C12)NC3=C4C=CC=CC4=NC5=CC=CC=C35
GNF-Pf-4539		GNF malaria box	0.928571		1.25												SaLSSA, 384	0.87	yes		>100	CCCNC(=O)N1CCC2(CC1)CC(=O)C3=CC(C)=CC=C3O2
GNF-Pf-4538		GNF malaria box	0.831325		1.25												SaLSSA, 384	2.844	yes		>100	CCC1CCCCN1S(=O)(=O)C2=CC(Br)=CC3=C2N(CC3)C(=O)C4CC4
GNF-Pf-4536		GNF malaria box	0.733591		1.25												SaLSSA, 384	0.2013	yes		16.850000000000001	COC1=CC=C(C=C1OC)C2CC(=O)C3=C(C2)NC(C)=C(C3C4=CC=CC(Cl)=C4)C(=O)OC5CCCC5
GNF-Pf-4535		GNF malaria box	0.855422		1.25												SaLSSA, 384	0.513	yes		>100	CCOC(=O)C1=C(N(N=N1)C2=NON=C2N)C3=CC=C(OC)C(OC)=C3
GNF-Pf-4534		GNF malaria box	0.626415		1.25												SaLSSA, 384	0.565	yes		>100	COC1=CC(OC)=CC(=C1)C(=O)NCc2n[nH]c(=S)n2C3=CC=CC(Cl)=C3
GNF-Pf-4533		GNF malaria box	0.75		1.25												SaLSSA, 384	0.476	no		65.900000000000006	CC(C)NC(=O)C1=CC=C(OC2CCN(CC2)CC3CCCCC3)C(Cl)=C1
GNF-Pf-4532		GNF malaria box	0.855422		1.25												SaLSSA, 384	0.334	yes		>100	CCC1=NN2C(NCCC3=CC=CC(C)=C3)=CC(C)=NC2=N1
GNF-Pf-4531		GNF malaria box	0.954717		1.25												SaLSSA, 384	0.342	yes		>100	NNC(=O)CNC(C1=CC=CC=C1)C2=CC(Br)=CC=C2NC(=O)C3=CC=CC=C3Br
GNF-Pf-4530		GNF malaria box	0.532609		1.25												SaLSSA, 384	1.493	yes		>100	N=C1C=CN(CC(=O)N2CCCC3=CC=CC=C23)C4=CC=CC=C14
GNF-Pf-453		GNF malaria box	0.979592		1.25												SaLSSA, 384	12.5	no		48.91	CC1=CC(C)=C(C(C)=C1)S(=O)(=O)NCC2=CC=C(Cl)C=C2
GNF-Pf-4529		GNF malaria box	0.447876		1.25												SaLSSA, 384	0.0347	yes		7.32	COC1=CC=C(C=C1OC)C2CC(=O)C3=C(C2)NC(C)=C(C3C4=CC=CC=C4F)C(=O)OC(C)C
GNF-Pf-4528		GNF malaria box	0.656604		1.25												SaLSSA, 384	0.2571	yes		11.14	OC(CN1C(=N)N(CC2=CC=CC=C2)C3=CC=CC=C13)C4=CC=C(Cl)C=C4
GNF-Pf-4527		GNF malaria box	0.746888		1.25												SaLSSA, 384	0.2423	yes	3.45	78.25	COC1=CC=C(C=C1)C2=C(NC(=O)NC3=CC=C(F)C=C3F)N(C)N=C2C(F)(F)F
GNF-Pf-4526		GNF malaria box	0.302041		1.25												SaLSSA, 384	0.463	yes		60.16	CN(C)CCCN1C(N)=C(C2=NC3=CC=CC=C3N2)C4=NC(C#N)=C(N=C14)C#N
GNF-Pf-4525		GNF malaria box	1.3253		1.25												SaLSSA, 384	1.183	yes		>100	CCCCCCCC(O)(C(CN1CCCCC1)C2=CC=CC=C2)C3=CC=C(OCC)C=C3
GNF-Pf-4523		GNF malaria box	1.29808		1.25												SaLSSA, 384	0.385	yes		82.83	OC1=CC=C(C=C1CNC2CCN(CC2)CC3=CC=CC=C3)C4=CN=CC=N4
GNF-Pf-4522		GNF malaria box	0.836957		1.25												SaLSSA, 384	8.95	yes		>100	CC1=NN=C(SCC(=O)NCC2=CC=CO2)N1C3=CC=C(F)C=C3
GNF-Pf-4520		GNF malaria box	0.832653		1.25												SaLSSA, 384	0.1462	yes		23.66	CC(=O)N(C1=CC=CC(F)=C1)C2=C(N3CCCCC3)C(=O)C4=CC=CC=C4C2=O
GNF-Pf-452		GNF malaria box	0.855769		1.25												SaLSSA, 384	12.5	yes		57.8	CCN1C(=O)N(CC(N)=O)C(=O)C12CCN(CC2)CC3=CC=C(C=C3)N(C)C4=CC=CC=C4
GNF-Pf-4519		GNF malaria box	1.38956		1.25												SaLSSA, 384	1.25	yes			O=C(NC1=NC2=CC=CC=C2S1)C3=CC=C(C=C3)S(=O)(=O)N4CCOCC4
GNF-Pf-4518		GNF malaria box	0.554717		1.25												SaLSSA, 384	1.072	yes		>83.81	CCOC(=O)C1=C(CC)NC2=C(C1C3=CC=C(OC)C(Br)=C3)C(=O)CCC2
GNF-Pf-4517		GNF malaria box	0.269939		1.25									0.01346	0.001696		SaLSSA, 384	0.572	yes		>100	CC(=NNC(N)=S)C(C)=NNC(N)=S
GNF-Pf-4516		GNF malaria box	0.0991736		1.25									0.57477	0.0846		SaLSSA, 384	0.2007	yes		22.18	CCOC(=O)C1CCN(CC1)C(=O)C2=C(C)OC3=C2C(=O)C4=CC=CC=C4C3=O
GNF-Pf-4515		GNF malaria box	1.10314		1.25												SaLSSA, 384	1.678	no		>100	CCN1CC=C2[C@H](C1)[C@@H](C3=CC=C(C)S3)C(C#N)(C#N)C(N)=C2C#N
GNF-Pf-4514		GNF malaria box	0.803774		1.25												SaLSSA, 384	0.2539	yes		21.78	OC(CN1C(=N)N(CC2=CC=CC=C2)C3=CC=CC=C13)C4=CC=C(Br)C=C4
GNF-Pf-4512		GNF malaria box	0.230189		1.25									0.28514	0.33339		SaLSSA, 384	0.2701	yes		19	CC(C)CCNCC(O)CN1C2=CC=C(Br)C=C2C3=CC(Br)=CC=C13
GNF-Pf-4510		GNF malaria box	0.413043		1.25												SaLSSA, 384	1.607	no		>100	CC1=CC=C(C=C1)C2=NN(C3=CC=CC=C3)C4=C2C=C(CNCC5=CC=CC=C5)C(=O)N4
GNF-Pf-451		GNF malaria box	0.975207		1.25												SaLSSA, 384	1.25	yes			O=C1CCCN1CCCNC(=O)C(=O)NCC(N2CCOCC2)C3=CC=CO3
GNF-Pf-4509		GNF malaria box	0.630435		1.25												SaLSSA, 384	0.645	yes		>100	O=C(NC1=CC=C(C=C1)C23CC4CC(CC(C4)(C2)C5=CC=CC=C5)C3)C6=CC=CS6
GNF-Pf-4508		GNF malaria box	0.286307		1.25												SaLSSA, 384	0.1921	yes		20.58	CC(C)CCNCC(O)CN1C2=CC=C(Cl)C=C2C3=CC(Cl)=CC=C13
GNF-Pf-4507		GNF malaria box	0.177358		1.25									1.25	0		SaLSSA, 384	0.319	yes		53.16	ClC1=CC=C(NC2=C(N3CCCCC3)C(=O)C4=CC=CC=C4C2=O)C=C1
GNF-Pf-4506		GNF malaria box	0.53405		1.25												SaLSSA, 384	0.589	yes		21.2	OC(CN1C=NC(C2=CC=CC=C2)=C1C3=CC=CC=C3)CN4C5=CC=C(Cl)C=C5C6=CC(Cl)=CC=C46
GNF-Pf-4505		GNF malaria box	0.90184		1.25												SaLSSA, 384	0.0847	no		42.21	C=CC1CN2CCC1CC2C(OC(=O)C3CC3)C4=CC=NC5=CC=CC=C45
GNF-Pf-4504		GNF malaria box	0.963768		1.25												SaLSSA, 384	1.445	yes		>100	CC1=CC=C(C=C1)C(=O)NC2CCN(CC2)S(=O)(=O)C3=C(C)C=C(C)C=C3C
GNF-Pf-4503		GNF malaria box	0.665306		1.25												SaLSSA, 384	1.816	yes		>100	CC1=CC=C(O)C(NC(=O)C2=C3N=C(C=C(N3N=C2)C(F)(F)F)C4=CC=CC=C4)=C1
GNF-Pf-4502		GNF malaria box	0.778986		1.25												SaLSSA, 384	0.859	yes		>100	CCOC1=CC=C(NC(=O)CSC2=NN=CC(=O)N2)C=C1
GNF-Pf-4501		GNF malaria box	0.524528		1.25												SaLSSA, 384	0.563	yes		>100	FC1=CC=C(C=C1)N2C(=O)C3C(C2=O)C5(C4=CC=CC=C4)C(=O)C3(C6=CC=CC=C6)C(C7=CC=CC=C7)=C5C8=CC=CC=C8
GNF-Pf-4500		GNF malaria box	1.18876		1.25												SaLSSA, 384	4.26	yes		>64.95	COC1=CC=C(C=C1)C(CC2=CC=CC=C2)NC3CN4CCC3CC4
GNF-Pf-45		GNF malaria box	0.5		1.25												SaLSSA, 384	0.507	yes			CCCCOC1=CC=CC(NC(=O)CSC2=C(C#N)C(C3=CC=CC=C3)C(=C(C)N2)C(=O)NC4=CC=CC=C4)=C1
GNF-Pf-4499		GNF malaria box	1.03265		1.25												SaLSSA, 384	12.5	yes		>100	CC(=O)NC1=CC=C(NS(=O)(=O)C2=CC(=CC=C2Cl)[N+]([O-])=O)C=C1
GNF-Pf-4497		GNF malaria box	0.879245		1.25												SaLSSA, 384	0.553	yes		46.95	CC(=O)N(C1=CC=C(I)C=C1)C2=C(N3CCCC3)C(=O)C4=CC=CC=C4C2=O
GNF-Pf-4496		GNF malaria box	0.845283		1.25												SaLSSA, 384	1.293	yes		>100	COC(=O)C1=C(C)NC2=C(C1C3=CC=C(OC)C(OC)=C3)C(=O)CC(C2)C4=CC=CC=C4Cl
GNF-Pf-4495		GNF malaria box	0.688172		1.25												SaLSSA, 384	0.813	yes		>100	CCCN1C(=O)C(C(=O)NCC[N+](CC)(CC)CC)=C(O)C2=CC=CC=C12
GNF-Pf-4492		GNF malaria box	0.771784		1.25												SaLSSA, 384	0.2115	yes		42.82	CN1N=C(C(C2=CC=C(Br)C=C2)=C1NC(=O)NC3=CC=C(F)C=C3F)C(F)(F)F
GNF-Pf-4491		GNF malaria box	1.0241		1.25												SaLSSA, 384	0.638	yes		>100	COC1=CC=C(OC)C(=C1)C2CC(=O)N3CN(CSC3=C2C#N)CC4=CC=CC=C4
GNF-Pf-4489		GNF malaria box	0.641509		1.25												SaLSSA, 384	0.492	yes		>49.96	FC(F)(F)OC1=CC=C(NC(=O)C2=C3NC(CC(N3N=C2)C(F)(F)F)C4=CC=CS4)C=C1
GNF-Pf-4488		GNF malaria box	0.521236		1.25												SaLSSA, 384	0.067	no		12.65	CN1CCN(CC1)C2=C(N(C(C)=O)C3=CC(C)=CC(C)=C3)C(=O)C4=CC=CC=C4C2=O
GNF-Pf-4487		GNF malaria box	0.561983		1.25												SaLSSA, 384	0.385	yes		>100	ClC1(Cl)C(COP(=S)(C2=CC=CC=C2)C3=CC=CC=C3)C1COP(=S)(C4=CC=CC=C4)C5=CC=CC=C5
GNF-Pf-4486		GNF malaria box	0.863799		1.25												SaLSSA, 384	0.973	yes		>100	C#CC[N+]1(CCCCC1)CC#CC2=CC=CC3=CC=CC=C23
GNF-Pf-4484		GNF malaria box	0.73444		1.25												SaLSSA, 384	0.4	no		>100	COC1=CC2=NC=NC(NC3CCN(CC3)CC4=CC=CC=C4)=C2C=C1OC
GNF-Pf-4483		GNF malaria box	0.98913		1.25												SaLSSA, 384	1.32	yes		>96.06	CCC1=CC2=C(NCCN3CCCCC3)N=CN=C2S1
GNF-Pf-4482		GNF malaria box	0.886905		1.25												SaLSSA, 384	0.395	yes		>100	CCC(N(CC1=CC=CC=C1)C(=O)NC2=C(C=CC=C2C(C)C)C(C)C)C3=NC4=CC=CC=C4C(=O)N3C5=CC=CC(C)=C5
GNF-Pf-4481		GNF malaria box	0.40942		1.25												SaLSSA, 384	0.261	yes		20.34	OC(CNCC1CCCO1)CN2C3=CC=C(Br)C=C3C4=CC(Br)=CC=C24
GNF-Pf-4480		GNF malaria box	0.836957		1.25												SaLSSA, 384	0.45	yes		>100	COC1=CC(=CC(OC)=C1OC)C(=O)NC2CC3CCC(C2)N3C4CC4
GNF-Pf-4479		GNF malaria box	0.675472		1.25												SaLSSA, 384	2.592	yes		>100	CC1=C(C(C2=CC=C(Cl)C=C2)C3=C(CC(CC3=O)C4=CC=C(Cl)C=C4)N1)C(=O)OC5CCCC5
GNF-Pf-4478		GNF malaria box	0.914798		1.25												SaLSSA, 384	0.1089	no		31.25	ClC1=CC=C2NC3=C(NCCCN4CCOCC4)N=CN=C3C2=C1
GNF-Pf-4477		GNF malaria box	0.885305		1.25												SaLSSA, 384	0.678	yes		>100	O=C1NN(CC2COC(O2)C3=CC=CC=C3)C(=O)C4=CC=CC=C14
GNF-Pf-4476		GNF malaria box	0.732143		1.25												SaLSSA, 384	0.719	yes		>100	ClC1=CC=C(C=C1)S(=O)(=O)NC(CC2=CNC3=CC=CC=C23)C(=O)N4CCCCC4
GNF-Pf-4475		GNF malaria box	1.08299		1.25												SaLSSA, 384	0.549	yes	0.01979	>100	CCOC(=O)C1=CC=C2N=C(C=C(O)C2=C1)C3=CC=CC=C3
GNF-Pf-4474		GNF malaria box	0.720238		1.25												SaLSSA, 384	0.1658	yes		64.64	CN(CCCNC1=CC=NC2=CC(Cl)=CC=C12)C(=O)C3=CC=C(C=C3)C(F)(F)F
GNF-Pf-4473		GNF malaria box	0.766038		1.25												SaLSSA, 384	0.608	yes		53.29	CCOC(=O)C1=C(C)N=c2sc(=CC3=CC=CC=C3O)c(=O)n2C1C4=CC=C(OCC=C)C(OCC)=C4
GNF-Pf-4472		GNF malaria box	1.05792		1.25												SaLSSA, 384	1.092	yes	0.2323	>100	CCOC(=O)C1C(CC2=C(C(C3=CC(OC)=C(OC)C(OC)=C3)C(=C(C)N2)C(=O)OCC)C1=O)C4=CC=CC(OC)=C4
GNF-Pf-4471		GNF malaria box	1.0083		1.25												SaLSSA, 384	0.652	yes	2.512	>100	CSC1=NN=C(N1CC2=CC=CC=C2)C3=CC=CC(=C3)[N+]([O-])=O
GNF-Pf-4470		GNF malaria box	0.836538		1.25												SaLSSA, 384	0.43	yes		>83.17	CC1=NN(C(C)=C1)C2=CC=C(NC(=O)C3CCN(CC3)CC4=CC5=NON=C5C=C4)C=C2
GNF-Pf-4469		GNF malaria box	0.884615		1.25												SaLSSA, 384	4.03	yes		>100	CCOC(=O)COC1=CC=C(C=C1OC)C2NC(=S)NC(C)=C2C(C)=O
GNF-Pf-4468		GNF malaria box	0.802691		1.25												SaLSSA, 384	3.19	no		>100	[H][C@@]12CC3=C(NC4=CC=CC=C34)C(N1C(=O)CN(CCC(C)C)C2=O)C5=CC=C(OC)C=C5
GNF-Pf-4467		GNF malaria box	1.0166		1.25												SaLSSA, 384	0.0555	yes	0.02948	>100	COC1=CC=CC(=C1)N2C(N)=NC(N)=NC2(C)C
GNF-Pf-4466		GNF malaria box	0.974638		1.25												SaLSSA, 384	0.0931	no		22.31	CN1CCC2=CC3=C(OCO3)C4=C2C1CC5=CC=CC=C45
GNF-Pf-4465		GNF malaria box	0.77551		1.25												SaLSSA, 384	1.048	no		>100	N#CC(=CC1=CC=C(O1)SC2=CC=CC=C2)C3=NC4=CC=CC=C4N3
GNF-Pf-4464		GNF malaria box	0.633962		1.25												SaLSSA, 384	0.0829	no		>30	CC(C)CC[N+]1=CC=CC=C1C=CC2=CC=C(C=C2)N(C)C
GNF-Pf-4463		GNF malaria box	0.861224		1.25												SaLSSA, 384	1.093	yes	10	>100	O=C1NC2=CC=CC=C2C13NC4=CC=CC=C4C5=NC6=CC=CC=C6N35
GNF-Pf-4461		GNF malaria box	0.614458		1.25												SaLSSA, 384	0.907	yes		>100	O=C(N1CCN(CC1)CC2=CC=CC=C2)C3=CC=C4N=C(SC4=C3)N5CCCCC5
GNF-Pf-4460		GNF malaria box	0.97491		1.25												SaLSSA, 384	0.686	yes	0.99	>100	CCCCCCCCN1C(C)=[N+](CC)C2=CC(=CC=C12)C(=O)OCC
GNF-Pf-446		GNF malaria box	0.831325		1.25												SaLSSA, 384	0.586	no			COC1=CC=CC=C1CNC(=O)CN2C(=O)C3=CC=CN=C3OC4=CC=CC=C24
GNF-Pf-4459		GNF malaria box	0.667954		1.25												SaLSSA, 384	0.2477	no		>100	CCN(CC)C1=CC=C(C=C1)C=CC2=CC=C3C=CC(OC)=CC3=[N+]2CC
GNF-Pf-4458		GNF malaria box	0.871486		1.25												SaLSSA, 384	0.449	yes		>100	CCC1CCCCN1CCCNC(=O)C2=CN(CC)C(=O)C3=CC(OC)=C(OC)C=C23
GNF-Pf-4457		GNF malaria box	1.11203		1.25												SaLSSA, 384	12.5	yes		>100	CC1CCCCN1S(=O)(=O)C2=CC3=C(NC(=O)CO3)C=C2C
GNF-Pf-4456		GNF malaria box	0.957529		1.25												SaLSSA, 384	1.073	yes		>100	CC1=CC=CC(=C1)N2C(=O)C3C(C2=O)C4(C(=O)C3(C5=CC=CC=C5)C(C6=CC=C7OCOC7=C6)=C4C8=CC=C9OCOC9=C8)C%10=CC=CC=C%10
GNF-Pf-4455		GNF malaria box	0.980695		1.25												SaLSSA, 384	1.182	no		>100	CN(C)C1=CC=C(C=C1)C=C2SC(NC2=O)=NC3=CC=CC(C)=C3
GNF-Pf-4454		GNF malaria box	1.28185		1.25												SaLSSA, 384	1.738	yes		>100	CCN(CC)C(=O)COC1=CC=C(C=C1)C2=NN=C(N3CCCCC3)C4=CC=CC=C24
GNF-Pf-4453		GNF malaria box	1.14938		1.25												SaLSSA, 384	0.2753	yes	0.437	>100	COC1=CC=CC(NC(=O)C2=CC=C(NCCCN3CC(C)CC(C)C3)C(=C2)[N+]([O-])=O)=C1
GNF-Pf-4452		GNF malaria box	0.875		1.25												SaLSSA, 384	7.87	yes		>100	CC(C)N(C)CC1=CC(=CC=C1O)C2=NC3=CC=CC=C3S2
GNF-Pf-4451		GNF malaria box	0.88417		1.25												SaLSSA, 384	0.328	yes		62.82	OC1=C(C=CC2=CC=CN=C12)C(NC3=CC=CC=N3)C4=CC=CC(OC5=CC=CC=C5)=C4
GNF-Pf-4450		GNF malaria box	0.196911		1.25									1.25	0		SaLSSA, 384	0.02802	yes		7.87	COC1=CC=CC=C1NC2=C(N3CCCCC3)C(=O)C4=CC=CC=C4C2=O
GNF-Pf-445		GNF malaria box	0.219731		1.25									1.16657	0.11799		SaLSSA, 384	0.761	yes	0.0824	7.12	CC1=NC(=C(O1)N2CCCCC2)[P+](C3=CC=CC=C3)(C4=CC=CC=C4)C5=CC=CC=C5
GNF-Pf-4449		GNF malaria box	0.636735		1.25												SaLSSA, 384	3.161	yes		>100	CCCCOC1=CC=C(C=C1)C(=O)NC2=NOC(C)=C2
GNF-Pf-4448		GNF malaria box	1.03396		1.25												SaLSSA, 384	0.1832	yes		>100	N#CC1=C2CCCC2=C(N3CCN(CC3)C4CCCCC4)N5C6=CC=CC=C6N=C15
GNF-Pf-4447		GNF malaria box	0.880309		1.25												SaLSSA, 384	0.336	no		>100	CC[N+]1=C(SC2=CC=CC=C12)C=C3SC4=CC=CC=C4N3CCO
GNF-Pf-4444		GNF malaria box	0.863799		1.25												SaLSSA, 384	0.92	yes		>100	COC1=CC=C(C=C1)C(=O)C[N+]2=CC=C3N(C)C(=NC3=C2)C4=CC=C(OC)C=C4OC
GNF-Pf-4443		GNF malaria box	0.75102		1.25												SaLSSA, 384	0.357	yes		28.05	CC1=CC(NC2=CC=C(C=C2O)[N+]([O-])=O)=NC3=CC=CC=C13
GNF-Pf-4442		GNF malaria box	0.858896		1.25												SaLSSA, 384	0.519	no		>100	CCOC(=O)C1CCN(CC1)C(=O)CN2C(C3=CNC4=CC=CC=C34)C5=CC=CC=C5C2=O
GNF-Pf-4441		GNF malaria box	0.779592		1.25												SaLSSA, 384	3.86	yes		>100	CC1=CC(C)=CC(NC(=S)NCCO)=C1
GNF-Pf-4440		GNF malaria box	0.347826		1.25												SaLSSA, 384	0.0658	no		36.770000000000003	CCN1C(C=CC2=CC=CC=C12)=CC3=CC=C4C=CC=CC4=[N+]3CC
GNF-Pf-4439		GNF malaria box	0.698925		1.25												SaLSSA, 384	0.498	yes	0.1301	>100	CC1=NC2=CC=CC=C2C(O)=C1CC=C(Cl)Cl
GNF-Pf-4438		GNF malaria box	0.638554		1.25												SaLSSA, 384	0.585	no		>100	CC1=CC=C(NC(=O)C2=C(C)NC3=C(C=NN3C2C4=CC=C(C=C4)[N+]([O-])=O)C(=O)NC5=CC=C(F)C=C5)C(C)=C1
GNF-Pf-4437		GNF malaria box	0.792531		1.25												SaLSSA, 384	1.036	yes		>100	[O-][N+](=O)C1=CC(Cl)=C(C=C1N2CCOCC2)N3CCOCC3
GNF-Pf-4436		GNF malaria box	0.358423		1.25												SaLSSA, 384	0.112	yes		9.3800000000000008	CCCCCCCN1C(=N)N(CC(O)C2=CC=C(Cl)C(Cl)=C2)C3=CC=CC=C13
GNF-Pf-4435		GNF malaria box	0.413462		1.25												SaLSSA, 384	0.754	yes		>99.62	O=C(C1CCC1)N2CCOC3=C(OCCC4=CC=CC=N4)C=C(C=C3C2)C5=CSC6=CC=CC=C56
GNF-Pf-4432		GNF malaria box	0.0673077		1.25									0.20266	0.02463		SaLSSA, 384	0.549	yes		>100	FC(F)(F)C1=CC=CC(NC2=CC(=O)C3=CC=CC=C3C2=O)=C1
GNF-Pf-4431		GNF malaria box	0.569507		1.25												SaLSSA, 384	0.0441	yes		15.59	CC1=CC(NCCN2CCCCC2)=C3C=CC4=CC=CC=C4C3=N1
GNF-Pf-443		GNF malaria box	0.865031		1.25												SaLSSA, 384	1.62	yes			OC(=O)CSC(C(=O)NC1=CC=C(Cl)C=C1)C2=CC=CC=C2
GNF-Pf-4429		GNF malaria box	1.24066		1.25												SaLSSA, 384	11.74	yes		52.77	CN(C)CC(O)CN1C2=CC=CC=C2C3=CC=CC=C13
GNF-Pf-4427		GNF malaria box	0.811594		1.25												SaLSSA, 384	0.2229	yes		>100	N#CC1=C2CCCCC2=C(NCC3=CC=CC=N3)N4C5=CC=CC=C5N=C14
GNF-Pf-4426		GNF malaria box	0.777358		1.25												SaLSSA, 384	0.692	no		>100	COC1=CC(=CC=C1OCC2=CC=CC=C2Cl)C=C3SC(NC3=O)=NC4=CC=CC=C4
GNF-Pf-4425		GNF malaria box	0.697959		1.25												SaLSSA, 384	0.343	yes		>73.81	CCOC(=O)C1=CN=C2C=CC=CC2=C1NC3=CC=C(C=C3)C(C)=O
GNF-Pf-4424		GNF malaria box	0.702899		1.25												SaLSSA, 384	0.413	yes		>100	COC1=CC=C(C[N+]2=C3C=CC=CN3C(=C2)C4=CC=C(Cl)C=C4)C=C1
GNF-Pf-4423		GNF malaria box	0.872587		1.25												SaLSSA, 384	0.581	no		>100	COC1=CC=C2C(C=CC(C=C3C=CC=CN3C)=[N+]2C)=C1
GNF-Pf-4422		GNF malaria box	0.959184		1.25												SaLSSA, 384	0.973	yes		>100	ClC1=CC=C(C=C1)S(=O)(=O)N2CCN(CC2)C(=S)NCC3=CC=CO3
GNF-Pf-4421		GNF malaria box	0.713004		1.25												SaLSSA, 384	0.716	yes		>100	CCOC(=O)C1=CN=C2C=CC(CC)=CC2=C1O
GNF-Pf-4418		GNF malaria box	0.0244898		1.25									0.21702	0.04676		SaLSSA, 384	0.02896	no		5.39	CCCNC1=C(N(C(C)=O)C2=CC=CC(F)=C2)C(=O)C3=CC=CC=C3C1=O
GNF-Pf-4415		GNF malaria box	1.13278		1.25												SaLSSA, 384	0.945	yes	0.542	>100	COC1=CC=C(C=C1)C(NC(=O)C2=CC=CN=C2)C3=CC(Cl)=C4C=CC=NC4=C3O
GNF-Pf-4414		GNF malaria box	0.889571		1.25												SaLSSA, 384	3.004	yes		>100	CCN1CCN(CC1)CC2=CC(Cl)=CC(Cl)=C2O
GNF-Pf-4413		GNF malaria box	0.861004		1.25												SaLSSA, 384	0.625	yes		>100	CC1=C(C#N)C2=NC3=CC=CC=C3N2C(=C1)N4CCN(CC4)CC5=CC=C(F)C=C5
GNF-Pf-4412		GNF malaria box	0.73991		1.25												SaLSSA, 384	0.954	no		>100	COC1=CC=C(C=C1)C2=C[N+](CC(=O)C3=CC=CC(OC)=C3)=C4CCCN24
GNF-Pf-4411		GNF malaria box	0.980769		1.25												SaLSSA, 384	1.434	no		>100	CC1=CC=CC=C1CN2CCN(CCC2=O)CC=CC3=CC=CC=C3
GNF-Pf-4410		GNF malaria box	0.971014		1.25												SaLSSA, 384	0.77	no		>100	CN(C)C1=CC=C(C=CC=CC2=CC=[N+](C)C=C2)C=C1
GNF-Pf-4409		GNF malaria box	0.691756		1.25												SaLSSA, 384	1.962	yes	0.0647	>100	CCCCC1=C(C)N=C2C=CC(Br)=CC2=C1O
GNF-Pf-4408		GNF malaria box	0.800725		1.25												SaLSSA, 384	0.701	yes		>100	CCC1=C(C)C(=N)C2=CC=CC=C2N1C
GNF-Pf-4407		GNF malaria box	0.954357		1.25												SaLSSA, 384	5.28	yes	10	>100	CCCCSCC(O)CN1CCCCC1
GNF-Pf-4406		GNF malaria box	0.42471		1.25												SaLSSA, 384	0.0509	no		27.75	CCN1C(C=CC2=C1C3=CC=CC=C3S2)=CC4=CC=C5C=CC=CC5=[N+]4CC
GNF-Pf-4405		GNF malaria box	1.05405		1.25												SaLSSA, 384	2.941	yes		>61.84	CC1=CC=CC(NC(C2=CC=CC=C2F)C3=CC=C4C=CC=NC4=C3O)=N1
GNF-Pf-4404		GNF malaria box	1.12048		1.25												SaLSSA, 384	0.594	yes		>100	CC1=CC(C)=CC(NC2=CC(C)=NC3=NC(C)=NN23)=C1
GNF-Pf-4403		GNF malaria box	0.75		1.25												SaLSSA, 384	0.669	yes		69.88	CC1=CC=CC(NC(C2=CC=NC=C2)C3=CC=C4C=CC=NC4=C3O)=N1
GNF-Pf-4402		GNF malaria box	0.991031		1.25												SaLSSA, 384	0.2774	no		31.53	CCN(CC)CCNC1=NC=NC2=C1NC3=CC=C(F)C=C23
GNF-Pf-4401		GNF malaria box	0.669421		1.25												SaLSSA, 384	2.688	yes		>100	CC(C)N(CC1=CC=CC=C1)S(=O)(=O)C2=CC=C(C=C2)C(=O)NC3=NOC(C)=C3
GNF-Pf-4400		GNF malaria box	1.125		1.25												SaLSSA, 384	3.94	yes		>100	COC(=O)C1=C2CCN(CCN2C(=O)C=C1OCC3=CC=C(F)C=C3)CC4=CC=CC=C4
GNF-Pf-44		GNF malaria box	1.05019		1.25												SaLSSA, 384	1.25	yes			CCCOC1=CC=C(C(C)=C1)C(=O)C2=C(O)C(=O)N(CCN3CCOCC3)C2C4=CC=C(F)C=C4
GNF-Pf-4399		GNF malaria box	0.605809		1.25												SaLSSA, 384	0.605	yes		>80.56	OC1=C(C=C(Cl)C2=CC=CN=C12)C(NC(=O)COC3=CC=CC=C3)C4=CC=C(C=C4)[N+]([O-])=O
GNF-Pf-4398		GNF malaria box	0.423913		1.25												SaLSSA, 384	0.731	no		>100	CC(C)(C)C1=NN(C2=CC=C(Cl)C=C2)C3=C1C=C(CNCC4=CC=CC=C4)C(=O)N3
GNF-Pf-4396		GNF malaria box	0.755102		1.25												SaLSSA, 384	1.311	yes		>92	FC1=CC2=C(NC=CC2=O)C=C1N3CCCCCC3
GNF-Pf-4395		GNF malaria box	0.843373		1.25												SaLSSA, 384	0.621	no		>100	COCCCNC1=NC2=CC(OC)=C(OC)C=C2C3=NC(=NN13)C4=CC=CC=C4
GNF-Pf-4393		GNF malaria box	0.649057		1.25												SaLSSA, 384	0.348	no		>100	O=C1N(C2CCCCC2)C(SC1=CC3=CC=CC=C3)=NC4=CC=CC=C4
GNF-Pf-4392		GNF malaria box	0.497992		1.25												SaLSSA, 384	0.43	yes		>100	COC1=CC=C(OC)C(=C1)C2C3=C(CC(C)(C)CC3=O)N(C4=C2C(=O)CC(C)(C)C4)C5=CC=C(Cl)C(Cl)=C5
GNF-Pf-4391		GNF malaria box	0.785276		1.25												SaLSSA, 384	0.1135	yes		>100	CN1C(C)=[N+](CC(=O)C2=CC=CC=C2)C3=CC=CC=C13
GNF-Pf-4390		GNF malaria box	1.11245		1.25												SaLSSA, 384	0.543	no		>100	CCC1=NN2C(NC3=CC=C(F)C(Cl)=C3)=CC(C)=NC2=N1
GNF-Pf-439		GNF malaria box	0.939068		1.25												SaLSSA, 384	0.893	yes			[O-][N+](=O)C1=CC=C(C=C1)S(=O)(=O)NNC(=O)CC2=CC=C(Cl)C=C2
GNF-Pf-4389		GNF malaria box	0.475472		1.25												SaLSSA, 384	1.799	yes		>100	CN1CCN(CC1)CC2=C(O)C=CC3=C2OC(=C(OC4=CC=C(C=C4)C(C)(C)C)C3=O)C(F)(F)F
GNF-Pf-4388		GNF malaria box	0.666667		1.25												SaLSSA, 384	0.341	yes		>100	CCOC(=O)C1=CNC2=C(C=CC3=CC=CC=C23)C1=O
GNF-Pf-4386		GNF malaria box	0.655797		1.25												SaLSSA, 384	5.62	yes		>100	CCOC1=CC=C2NC3=NC(SCC=C)=NN=C3C2=C1
GNF-Pf-4385		GNF malaria box	0.764493		1.25												SaLSSA, 384	0.913	yes		>100	CN(C)C1=CC=C(C=C1)C2N(C)C3=CC=CC=C3N2C
GNF-Pf-4384		GNF malaria box	0.706564		1.25												SaLSSA, 384	0.969	yes		>100	CC1=CC(C)=CC(NC2=C(N)C(=O)C3=CC=CC=C3C2=O)=C1
GNF-Pf-4383		GNF malaria box	0.80083		1.25												SaLSSA, 384	1.041	yes		32.229999999999897	CCOC1=CC=C(NC(=O)C2=CC=C(F)C(=C2)S(=O)(=O)NC3CCCC(C)C3C)C=C1
GNF-Pf-4381		GNF malaria box	0.445783		1.25												SaLSSA, 384	1.504	no		>100	CCC1=CC=C(C=C1)C2N3N=CC(C(=O)NC4=CC=C(C)C=C4)=C3NC(C)=C2C(=O)NC5=CC=CC=C5
GNF-Pf-4380		GNF malaria box	0.788679		1.25												SaLSSA, 384	3.68	no		>100	CCOC1=CC(Br)=CC(C=C2NC(=S)NC2=O)=C1O
GNF-Pf-4379		GNF malaria box	0.574297		1.25												SaLSSA, 384	0.2507	yes	1.644	>100	[O-][N+](=O)C1=CC=C(C=C1)C(=O)C2=CC=C(Cl)C(Cl)=C2
GNF-Pf-4378		GNF malaria box	0.917355		1.25												SaLSSA, 384	1.497	yes			CCN1C(SC2=C(OC)C=CC(OC)=C12)=NC(=O)C3=CC(=O)C4=CC=CC=C4O3
GNF-Pf-4377		GNF malaria box	0.787645		1.25												SaLSSA, 384	0.2077	yes		>100	CN1C=CC(C=C1)=CC2=[N+](C)C3=CC=CC=C3S2
GNF-Pf-4376		GNF malaria box	0.851449		1.25												SaLSSA, 384	0.89	yes		>100	CCOC1=CC=C(CCNC(=O)C2=CC=CS2)C=C1OCC
GNF-Pf-4375		GNF malaria box	1.1004		1.25												SaLSSA, 384	1.988	yes		>100	CCCN(CCC)S(=O)(=O)C1=CC(Br)=CC2=C1N(CC2)C(C)=O
GNF-Pf-4374		GNF malaria box	1.00897		1.25												SaLSSA, 384	0.148	no		19.64	ClC1=CC=C(NC2=NC(NC3=CC=C(Cl)C=C3)=C4C=CC=CC4=N2)C=C1
GNF-Pf-4373		GNF malaria box	0.505952		1.25												SaLSSA, 384	0.1025	no		26.01	CCN(CC)CCCC(C)NC1=NC(C=CC2=CC(OC)=C(OC)C=C2Cl)=NC3=CC(Cl)=CC=C13
GNF-Pf-4372		GNF malaria box	0.804979		1.25												SaLSSA, 384	0.0691	yes			ClC1=CC=C(SC2=CC=CC(Cl)=C2CNC(=O)C3=CC=C4OCCC4=C3)C=C1
GNF-Pf-4371		GNF malaria box	0.813278		1.25												SaLSSA, 384	0.503	yes	0.1404	>100	ClC1=CC=CC=C1CSCC2=CC=C(O2)C(=O)NC3CC3
GNF-Pf-4370		GNF malaria box	0.93361		1.25												SaLSSA, 384	12.5	yes		>100	CC1CCN(CC1)C2=NC(C)=NC3=C2C(C)=C(S3)C(=O)NC4=CC=C(C=C4)C(F)(F)F
GNF-Pf-437		GNF malaria box	0.735426		1.25												SaLSSA, 384	0.419	yes		8.35	CCOC1=CC=C2N=C(C)C=C(NC3=CC=C(OC)C=C3)C2=C1
GNF-Pf-4369		GNF malaria box	0.837838		1.25												SaLSSA, 384	0.653	yes		>100	CCOC(=O)C1=C(N(N=N1)C2=NON=C2N)C3=CC=C(OC)C=C3
GNF-Pf-4368		GNF malaria box	0.973094		1.25												SaLSSA, 384	0.999	no		>100	CC(C)(C[N+](C)(C)C)C1OC2CCCCC2C3C=CCCC13
GNF-Pf-4367		GNF malaria box	0.649057		1.25												SaLSSA, 384	0.403	yes		54.21	OC(CNC1=CC=CC2=CC=CC=C12)CN3C4=CC=C(Cl)C=C4C5=CC(Cl)=CC=C35
GNF-Pf-4366		GNF malaria box	0.967871		1.25												SaLSSA, 384	0.566	yes		64.39	FC1=CC=C(C=C1)C2N(CC(=O)NC3=CC=C(F)C=C23)C(=O)CCC4CCCCC4
GNF-Pf-4365		GNF malaria box	0.777778		1.25												SaLSSA, 384	0.889	no		>100	CCOC(=O)C1CCN(CC1)C(C2=CC3=CC(OC)=C(OC)C=C3NC2=O)C4=NN=NN4C(C)(C)C
GNF-Pf-4364		GNF malaria box	0.828221		1.25												SaLSSA, 384	0.0862	no		20.73	COC1=CC=C2C(=C1)C(C)=CC=[N+]2CC3=CC=CC=C3
GNF-Pf-4363		GNF malaria box	0.310204		1.25												SaLSSA, 384	0.975	yes		>100	CC1=CC=C2C(C)=NC(NC3=NC(C)=CC(=N3)C4=CC=CC=C4)=NC2=C1
GNF-Pf-4362		GNF malaria box	0.0512821		1.25									5.7164	0		SaLSSA, 384	0.00349	no		.55200000000000005	OC1=CC=CC=C1C=NC2=CC=CC=C2[Te]C3=CC=CC=C3N=CC4=CC=CC=C4O
GNF-Pf-4361		GNF malaria box	1.10425		1.25												SaLSSA, 384	0.1715	yes	0.01324	24.58	CN1C=CC(C=C1)=CC2=[N+](CC=C)C3=CC=CC=C3S2
GNF-Pf-4360		GNF malaria box	0.971014		1.25												SaLSSA, 384	0.902	yes		>100	CCOC(=O)C1=C(C)NC2=C(C1C3=CC=C(C=C3)[N+]([O-])=O)C(=O)CCC2
GNF-Pf-436		GNF malaria box	1.30045		1.25												SaLSSA, 384	1.145	yes			CCOP1(=O)COC2=CC=CC=C2OC1
GNF-Pf-4358		GNF malaria box	0.710145		1.25												SaLSSA, 384	0.2935	yes		>69.81	CCCOC(=O)C1=C(C)NC2=C(C1C3=CC=C(Cl)C=C3)C(=O)CC(C2)C4=CC=C(Cl)C=C4
GNF-Pf-4357		GNF malaria box	0.950673		1.25												SaLSSA, 384	1.195	no		>100	COC1=CC=C(C=C1)C2=C[N+](CC(=O)C3=CC=CC=C3)=C4CCCN24
GNF-Pf-4356		GNF malaria box	1.10189		1.25												SaLSSA, 384	0.6	yes		>100	CC1=CC2=C(C=C1C)c3c(ssc3=S)C(C)(C)N2C(=O)C4=CC=CC=C4
GNF-Pf-4355		GNF malaria box	1.10744		1.25												SaLSSA, 384	0.447	yes		>100	O=C(CSC1=NN2C(C=C1)=NN=C2C3=CC=CS3)NC4=CC=C5OCCOC5=C4
GNF-Pf-4354		GNF malaria box	0.537634		1.25												SaLSSA, 384	0.2996	yes		24.43	CC1=CC=CC(=C1)C2SC3=CC=CC=C3N=C4C2C(=O)C5=CC=CC=C45
GNF-Pf-4353		GNF malaria box	0.742331		1.25												SaLSSA, 384	0.392	yes		>100	FC(F)(F)C1=CC=C(C=C1)N2N=NC3=CC=CC=C3C2=N
GNF-Pf-4352		GNF malaria box	0.913462		1.25												SaLSSA, 384	1.594	yes		46.28	FC(F)OC1=CC=C(CN2CCC(CC2)C(=O)NC3=CC=C(C=C3)N4C=NN=N4)C=C1
GNF-Pf-4351		GNF malaria box	0.788382		1.25												SaLSSA, 384	0.34	yes		>100	CCOC(=O)C1CCN(CC1)C(=O)C2=CC(=NN2CC3=CC=C(Cl)C=C3Cl)C(C)(C)C
GNF-Pf-4350		GNF malaria box	1.19623		1.25												SaLSSA, 384	12.5	yes		>100	CCOC(=O)C1=C(C)N=c2sc(=CC3=CC(Br)=C(OCC=C)C(OC)=C3)c(=O)n2C1C4=CC=C(OC)C(OC)=C4
GNF-Pf-435		GNF malaria box	0.991968		1.25												SaLSSA, 384	1.452	yes			COCCN1CC2=CC=CC(C(=O)NC3=CC=C4OCCOC4=C3)=C2C1=O
GNF-Pf-4349		GNF malaria box	0.524528		1.25												SaLSSA, 384	0.972	no		>100	COC1=CC=C(NC(=O)C=CC2=CC=CC=C2Cl)C=C1
GNF-Pf-4348		GNF malaria box	1.03139		1.25												SaLSSA, 384	0.799	no		>66.32	CCCN1CCC2=C(C1)SC3=NC(SCC(C)=C)=NC(N)=C23
GNF-Pf-4346		GNF malaria box	0.702811		1.25												SaLSSA, 384	0.998	yes		>100	CCOC(=O)C1CCN(CC1)C(=O)C(=O)NC2=CC=C3N=C4CCCCCN4C(=O)C3=C2
GNF-Pf-4345		GNF malaria box	0.584906		1.25												SaLSSA, 384	1.188	yes		>100	COC1=CC=C(C=C1)C2=C(C3=CC=C(OC)C=C3)C4(C5C(C(=O)N(C5=O)C6=CC=CC=C6[N+]([O-])=O)C2(C7=CC=CC=C7)C4=O)C8=CC=CC=C8
GNF-Pf-4344		GNF malaria box	1.00962		1.25												SaLSSA, 384	0.3039	yes		>100	CCOC1=CC=C(C=C1Cl)C2C(=CNC=C2C(=O)OC)C(=O)OC
GNF-Pf-4341		GNF malaria box	0.880309		1.25												SaLSSA, 384	1.779	yes		>100	CCOC(=O)C1=CN=C2C(C)=CC(C)=CC2=C1NC3=CC=C(OC)C(OC)=C3
GNF-Pf-4340		GNF malaria box	0.59058		1.25												SaLSSA, 384	0.548	yes		>100	CCNC1=NC(OC)=NC(OC2=NN(C(=O)C=C2)C3=CC=CC=C3)=N1
GNF-Pf-434		GNF malaria box	0.914286		1.25												SaLSSA, 384	7.01	yes		>64.52	CC1=CC=C(CN2C(=O)C(O)(CC(=O)C3=CC=CC=C3)C4=CC=CC=C24)C=C1
GNF-Pf-4339		GNF malaria box	1.28185		1.25												SaLSSA, 384	0.3087	no		87.08	COC1=CC=C(C=C1)C(=O)O[C@H](C2CC3CCN2CC3C=C)C4=CC=NC5=CC=CC=C45
GNF-Pf-4338		GNF malaria box	0.949275		1.25												SaLSSA, 384	0.3113	yes	0.2437	71.94	CCCCC1=C(CCC)C(=N)C2=CC=CC=C2N1C
GNF-Pf-4337		GNF malaria box	0.73029		1.25												SaLSSA, 384	1.06	yes		>93.22	OC1=CC(=NC2=CC=CC=C12)C3=CC=CC=C3
GNF-Pf-4334		GNF malaria box	0.842324		1.25												SaLSSA, 384	0.2878	yes		>78.83	ClC1=CC=CC(C2NC3=CC=CC=C3NC4=C2C(=O)CC(C4)C5=CC=CC=C5)=C1Cl
GNF-Pf-4333		GNF malaria box	1.0332		1.25												SaLSSA, 384	1.491	yes		>100	OC1=C(C=C(Cl)C2=CC=CN=C12)C(NC(=O)COC3=CC=CC=C3)C4=CC=CO4
GNF-Pf-4332		GNF malaria box	0.958506		1.25												SaLSSA, 384	2.47	yes		>100	CCOC(=O)N1CCN(CC1)C(=O)C2=CC=C(N3CC4CC(C3)C5=CC=CC(=O)N5C4)C(NS(=O)(=O)C6=CC=C7OCCOC7=C6)=C2
GNF-Pf-4331		GNF malaria box	0.780083		1.25												SaLSSA, 384	0.1126	no		15.62	ClC1=CC=C(NC2=NC(NCC3=CC=CO3)=C4C=CC=CC4=N2)C=C1
GNF-Pf-4330		GNF malaria box	0.871166		1.25												SaLSSA, 384	1	yes			CC(=O)NC1=CC=C(NC(=O)C(C)(C)CCl)C=C1
GNF-Pf-433		GNF malaria box	0.763485		1.25												SaLSSA, 384	0.1706	yes		14.29	[O-][N+](=O)C1=CC=C(C=C1)N2CCN(CC2)C3=NC(NCCC4=CNC5=CC=CC=C45)=C6C=CC=CC6=N3
GNF-Pf-4329		GNF malaria box	0.784232		1.25												SaLSSA, 384	1.433	no		>100	C[N+]1=CC=C(C=CC2=CC=C(O)C=C2)C=C1
GNF-Pf-4328		GNF malaria box	0.865471		1.25												SaLSSA, 384	0.728	yes		>100	CC1=NC2=NC(C)=NN2C(NC3=CC=C(Br)C=C3)=C1
GNF-Pf-4326		GNF malaria box	0.863799		1.25												SaLSSA, 384	2.284	yes		>100	NC1=NC(SCC(=O)C2=CC=C(Cl)C=C2)=C(C#N)C(C3=CC=CO3)=C1C#N
GNF-Pf-4325		GNF malaria box	0		1.25									0.06851	0.02885		SaLSSA, 384	0.0369	no		8.11	COC1=CC=C(CC2NCC(O)C2OC(C)=O)C=C1
GNF-Pf-4324		GNF malaria box	0.880309		1.25												SaLSSA, 384	1.114	yes		>93.48	COC1=CC=CC(=C1)C(NC2=CC(C)=CC=N2)C3=CC=C4C=CC=NC4=C3O
GNF-Pf-4323		GNF malaria box	0.00826446		1.25									0.02476	0.001695		SaLSSA, 384	2.235	yes		>100	O=C(NC1=NC(=CS1)C2=CC=CC=N2)C3=CC=C(OC4=CC=C(C=C4)C(=O)NC5=NC(=CS5)C6=CC=CC=N6)C=C3
GNF-Pf-4322		GNF malaria box	0.73444		1.25												SaLSSA, 384	5.64	yes		>100	COC(=O)C1=CN(CC2=CC=C(OC)C=C2)C=C(C1C3=CC=CS3)C(=O)OC
GNF-Pf-4321		GNF malaria box	0.748466		1.25												SaLSSA, 384	0.0697	yes		20.09	CCOC1=CC=C(C=C1[N+]([O-])=O)C(=O)CN2C=CC(C=C2)=NCC3=CC=CC=C3
GNF-Pf-4320		GNF malaria box	0.820408		1.25												SaLSSA, 384	1.501	yes		>100	ClC1=CC=C2N=C(C=C(C(=O)NC3=NOC=C3)C2=C1)C4=CC=CN=C4
GNF-Pf-4319		GNF malaria box	0.865385		1.25												SaLSSA, 384	1.019	yes		>100	CCOC(=O)C1=CN=C2C(C)=CC=CC2=C1NC3=CC=CC(=C3)C(C)=O
GNF-Pf-4318		GNF malaria box	0.309237		1.25												SaLSSA, 384	2.304	no		>100	CCC1=CC=C(NC(=O)C2C(N(CC(C)C)C(=O)C3=CC=CC=C23)C4=CC=CS4)C=C1
GNF-Pf-4317		GNF malaria box	0.888889		1.25												SaLSSA, 384	12.5	yes		>72.49	CCOC1=CC=C(C=C1)N2C(=O)C3C4CC(C(Br)C4Br)C3C2=O
GNF-Pf-4316		GNF malaria box	0.759336		1.25												SaLSSA, 384	1.114	yes	0.1688	>100	CC1=CC=CC2=C(O)C(CC=C(Cl)Cl)=C(C)N=C12
GNF-Pf-4315		GNF malaria box	0.818868		1.25												SaLSSA, 384	0.2906	no		64.33	CC1=C(C=CO1)C(=O)NN=CC(Cl)=CC2=CC=CC=C2
GNF-Pf-4313		GNF malaria box	0.778986		1.25												SaLSSA, 384	0.443	yes	10	>100	CCOC1=CC=C(C=C1)N(C(C(=O)NC2CCCCC2)C3=CN(C)N=C3C)C(=O)C4COC5=CC=CC=C5O4
GNF-Pf-4312		GNF malaria box	1.24481		1.25												SaLSSA, 384	0.508	yes		>100	CC1=CC=C(C=C1)N2C(C)=C(C(=O)C3=CC=CC=C3)C4=CC(O)=CC=C24
GNF-Pf-4311		GNF malaria box	1.47115		1.25												SaLSSA, 384	0.827	yes	10	>100	CCC1=NOC(C)=C1C(=O)NCCN2CC(OC3=CC=CC=C3C2)C4=CSC=C4
GNF-Pf-4310		GNF malaria box	0.70566		1.25												SaLSSA, 384	0.442	yes		>100	FC(F)(F)C1=CC(=CC=C1Cl)N2C(=O)C3C(C2=O)C5(C4=CC=CC=C4)C(=O)C3(C6=CC=CC=C6)C(C7=CC=CC=C7)=C5C8=CC=CC=C8
GNF-Pf-4309		GNF malaria box	1.13262		1.25												SaLSSA, 384	1.333	yes		>100	CCCC(N1CCN(CC1)C(=O)C2=CC=CO2)C3=NN=NN3C4CCCCC4
GNF-Pf-4308		GNF malaria box	0.648746		1.25												SaLSSA, 384	1.505	yes		>100	COC1=CC=C(C=C1[N+]([O-])=O)C2NC3=CC=C(C=C3C4C=CCC24)[N+]([O-])=O
GNF-Pf-4307		GNF malaria box	0.769231		1.25												SaLSSA, 384	1.122	yes		55.92	CC1=CC(C2=CC=C(O)C(CN3CCCCCC3)=C2)=C4C=CC=CC4=N1
GNF-Pf-4306		GNF malaria box	0.718876		1.25												SaLSSA, 384	0.814	yes		>100	COC(=O)C1C(C)CC2=C(C(CC(=O)N2)C3=CC=CC(Cl)=C3Cl)C1=O
GNF-Pf-4305		GNF malaria box	1.00962		1.25												SaLSSA, 384	0.954	yes		>100	CCC(CC)CN1CCC(O)(CC1)C2=CC=C3OC(=CC3=C2)C(=O)NC4=CC=C(OC)C=C4
GNF-Pf-4302		GNF malaria box	1.02536		1.25												SaLSSA, 384	6.91	yes		>100	OC1=CC=C(NC(=O)C2=CC=CC(=C2)S(=O)(=O)N3CCCCC3)C=C1
GNF-Pf-4301		GNF malaria box	0.762332		1.25												SaLSSA, 384	0.2459	no		14.47	CC1=CC=C(C)C(NC2=NC(NCC3=CC=CC=C3)=C4C=CC=CC4=N2)=C1
GNF-Pf-4300		GNF malaria box	0.0184049		1.25									0.09976	6.562e-05		SaLSSA, 384	0.00593	yes		2.91299999999999	CC(=O)N(CC1=CC=C(F)C=C1)C2=C(NCCC3=CC=CC=C3)C(=O)C4=CC=CC=C4C2=O
GNF-Pf-4299		GNF malaria box	1.01792		1.25												SaLSSA, 384	1.042	yes		45.44	CC1=NN(CC(O)CN2C3=CC=C(Br)C=C3C4=CC(Br)=CC=C24)C(C)=C1
GNF-Pf-4298		GNF malaria box	0.633962		1.25												SaLSSA, 384	0.466	yes		22.51	CCCCN1C(=N)N(CC(O)C2=CC=C(Br)C=C2)C3=CC=CC=C13
GNF-Pf-4297		GNF malaria box	0.907336		1.25												SaLSSA, 384	0.368	yes		>35.02	COC1=CC(=CC(Br)=C1OC)C(NC2=CC=CC=N2)C3=CC=C4C=CC=NC4=C3O
GNF-Pf-4296		GNF malaria box	0.987552		1.25												SaLSSA, 384	12.5	yes		>100	CC(C)N(C1CCN(CC1)C(C)=O)C(=O)NC2=C(F)C=CC=C2F
GNF-Pf-4295		GNF malaria box	0.991031		1.25												SaLSSA, 384	0.0931	no		48.71	CN(C)CCCNC1=NC=NC2=C1NC3=CC=C(F)C=C23
GNF-Pf-4294		GNF malaria box	0.861004		1.25												SaLSSA, 384	0.2177	yes		>70.74	CC1=CC=C(C)C(NC(=O)C2=C(C)ON=C2C3=C(Cl)C=CC=C3Cl)=C1
GNF-Pf-4293		GNF malaria box	0.752688		1.25												SaLSSA, 384	0.62	yes		42.71	COC1=CC=C(CCNC2(CC(C)N(C)CC2C)CC3=CC=CC=C3)C=C1OC
GNF-Pf-4292		GNF malaria box	0.711538		1.25												SaLSSA, 384	0.2994	yes		>100	CCC1CN2CCC1CC2C(O)C3=CC=NC4=CC=CC=C34
GNF-Pf-4291		GNF malaria box	0.887892		1.25												SaLSSA, 384	0.947	no		>100	CCCN1CCC2=C(C1)SC3=C2C(=O)N(C(SC)=N3)C4=CC=CC=C4
GNF-Pf-4290		GNF malaria box	0.955823		1.25												SaLSSA, 384	1.878	yes		>100	COC1=CC=C(Br)C=C1CNC(=O)CCCN2C(=O)COC3=CC=C(C)C=C23
GNF-Pf-4289		GNF malaria box	0.588679		1.25												SaLSSA, 384	0.1938	no		>100	CC1=CC=C(C=C1)N2C(C)=CC(C=C3SC(NC3=O)=NC4=CC=C(Cl)C=C4)=C2C
GNF-Pf-4288		GNF malaria box	0.544803		1.25												SaLSSA, 384	0.2402	yes		>100	CC1=CC2=CC(C3C4=C(OC(N)=C3C#N)C5=CC=CC=C5C=C4)=C(Cl)N=C2C=C1Cl
GNF-Pf-4287		GNF malaria box	1.03089		1.25												SaLSSA, 384	0.362	yes		>100	BrC1=CC=C(C=C1)S(=O)(=O)N2CCC(CC2)C(=O)NCC3=CC=CO3
GNF-Pf-4285		GNF malaria box	0.815094		1.25												SaLSSA, 384	1.108	yes		>100	[O-][N+](=O)C1=CC=C(NC(=O)CN2C3=CC=CC=C3C(=O)C4=CC=CC=C24)C=C1Br
GNF-Pf-4284		GNF malaria box	0.443983		1.25												SaLSSA, 384	0.547	no		47.8	COC1=CC(NC(=O)C=CC2=CC=CC=C2Cl)=CC(OC)=C1OC
GNF-Pf-4283		GNF malaria box	0.584229		1.25												SaLSSA, 384	0.2508	yes	0.1131	55.29	OC1=C2C(SC3=CC=CC=C3N=C2C4=CC=CC=C14)C5=CC=CO5
GNF-Pf-4282		GNF malaria box	0.46888		1.25												SaLSSA, 384	0.2209	yes		>100	COC1=CC=C(NC2=NC(NN=CC3=CC=CC(=C3OC)[N+]([O-])=O)=NC(NC4=CC=C(C=C4)[N+]([O-])=O)=N2)C=C1
GNF-Pf-4281		GNF malaria box	0.649057		1.25												SaLSSA, 384	0.833	yes		>100	CC1=CC=C2NC3=C(C(NC2=C1)C4=CC=C(F)C=C4)C(=O)CC(C3)C5=CC=CC=C5
GNF-Pf-4280		GNF malaria box	1.05435		1.25												SaLSSA, 384	1.122	yes	0.1748	>100	CN(C)C1=CC=C(C=C1)C2=[N+](C)C3=CC=CC=C3N2C
GNF-Pf-4279		GNF malaria box	0.886905		1.25												SaLSSA, 384	0.2062	yes		>100	CC(C)N1CCC(=CC1)C2=CNC3=CC=CC=C23
GNF-Pf-4277		GNF malaria box	0.785276		1.25												SaLSSA, 384	0.457	yes		23.13	OC1(CCN(CC2=CC=CC=C2)C1)C3=CC=CC4=CC=CC=C34
GNF-Pf-4276		GNF malaria box	0.673913		1.25												SaLSSA, 384	0.419	yes		>100	CN(C)CCN1CCC2=C1N3C4=CC=CC=C4N=C3C(C#N)=C2C
GNF-Pf-4275		GNF malaria box	0.501887		1.25												SaLSSA, 384	1.58	yes		>100	COC(=O)C1=C(C)NC2=C(C1C3=CC=C(C)O3)C(=O)CC(C)(C)C2
GNF-Pf-4274		GNF malaria box	1.14695		1.25												SaLSSA, 384	1.565	yes		39.979999999999897	CC(C)OC(=O)C1=C(C)NC2=C(C1C3=CC=C(C=C3)[N+]([O-])=O)C(=O)CC(C)(C)C2
GNF-Pf-4272		GNF malaria box	0.171429		1.25									0.5454	0.08583		SaLSSA, 384	0.742	yes		>100	O=C(NC1=CC=C(C=C1)C2=NC3=CC=C(C=C3N2)C4=NC5=CC=C(NC(=O)C6=CC=CC7=CC=CC=C67)C=C5N4)C8=CC=CC9=CC=CC=C89
GNF-Pf-4271		GNF malaria box	0.645283		1.25												SaLSSA, 384	0.1608	no		>90.59	CCN1C(C=CC2=CC(C)=CC=C12)=CC3=[N+](CC)C4=CC=C(NC(C)=O)C=C4S3
GNF-Pf-4270		GNF malaria box	0.74552		1.25												SaLSSA, 384	0.412	yes			COCCNC(=S)N(CC1=CC=C(F)C=C1)CC2=CC3=CC=C(C)C(C)=C3NC2=O
GNF-Pf-427		GNF malaria box	0.784232		1.25												SaLSSA, 384	1.087	yes			CCOC(=O)C1=C(NC(=O)CSC2=NN=C(CNC(=O)C3=CC=C(C)C(C)=C3)N2C4CCCCC4)SC5=C1CCC5
GNF-Pf-4268		GNF malaria box	0.831541		1.25												SaLSSA, 384	6.75	yes		>100	CC1=NC(NC2=CC=CC(=C2)[N+]([O-])=O)=NC(NC3=CC=CC(=C3)[N+]([O-])=O)=C1[N+]([O-])=O
GNF-Pf-4266		GNF malaria box	1.09057		1.25												SaLSSA, 384	12.5	yes		>100	[O-][N+](=O)C1=CC=CC=C1NC(=O)C2CC2(C3=CC=CC=C3)C4=CC=CC=C4
GNF-Pf-4265		GNF malaria box	0.828571		1.25												SaLSSA, 384	0.333	yes		>100	ClC1=CC=C2C(=O)C3=C(CCCC3)NC2=C1
GNF-Pf-4264		GNF malaria box	0.771739		1.25												SaLSSA, 384	1.61	yes		>100	CC(C(=O)C1=CC=C(C=C1)C2=CC=CC=C2)[N+]3=CC=CC(C)=C3
GNF-Pf-4263		GNF malaria box	0.795367		1.25												SaLSSA, 384	3.19	yes		>100	COC1=CC=C(C=C1Br)C2NC3=CC=C4C=CC=CC4=C3C5=C2C(=O)CC(C)(C)C5
GNF-Pf-4262		GNF malaria box	0.732075		1.25												SaLSSA, 384	3.26	yes		>100	COC1=CC=C(C=C1)C2CC(=O)C3=C(C2)NC(C)=C(C3C4=CC=C(OC)C=C4)C(=O)OC5CCCC5
GNF-Pf-4261		GNF malaria box	0.751037		1.25												SaLSSA, 384	12.5	yes		>100	CCOC(=O)C1=C(NC(=O)C(C)SC2=NN=C(CNC(=O)C3=CC=CO3)N2C4=CC=CC(=C4)C(F)(F)F)SC5=C1CCC5
GNF-Pf-4260		GNF malaria box	0.647303		1.25												SaLSSA, 384	0.392	yes		54.32	CN1N=C(C(=C1NC(=O)NC2=CC=CC=C2)C3=CC=C(F)C=C3)C(F)(F)F
GNF-Pf-426		GNF malaria box	0.817204		1.25												SaLSSA, 384	1.153	yes			CCNC1=NC(NC(C)C)=NC(NC(N)NOC)=N1
GNF-Pf-4259		GNF malaria box	0.875519		1.25												SaLSSA, 384	0.486	no		>100	CC(C=NNC(=O)C1=CC=CO1)=CC2=CC=CC=C2
GNF-Pf-4258		GNF malaria box	0.637736		1.25												SaLSSA, 384	0.615	yes		>100	CCCCCOC(=O)C1=C(C)NC2=C(C1C3=CC=C(OC)C(Br)=C3)C(=O)CCC2
GNF-Pf-4257		GNF malaria box	0.591398		1.25												SaLSSA, 384	0.0331	yes		6.69	COC1=CC=C(C=NNC2=CC(C)=NC3=CC=C(OC)C=C23)C(OC)=C1
GNF-Pf-4255		GNF malaria box	0.787755		1.25												SaLSSA, 384	0.132	no		>73.51	COC1=CC=C(C=CC(=O)NC(=O)C2=CC=CC=C2O)C=C1
GNF-Pf-4254		GNF malaria box	0.750943		1.25												SaLSSA, 384	3.69	yes		>100	CC1=C(C(C2=CC=C(F)C=C2)C3=C(CC(CC3=O)C4=CC=CC=C4)N1)C(=O)OC5CCCCC5
GNF-Pf-4253		GNF malaria box	0.821429		1.25												SaLSSA, 384	0.339	yes		64.58	CN(C)CCNC(=O)C1=CC2=C(S1)N(C)N=C2C3=CC=C(Cl)C=C3
GNF-Pf-4252		GNF malaria box	0.633205		1.25												SaLSSA, 384	1.147	yes		>100	COC1=CC2=C(N=C3N(N=C(C4=CC=CC=C4)C3=C2C=C1OC)C5=CC=CC=C5)C6=CC(Br)=CC=C6O
GNF-Pf-4251		GNF malaria box	0.713004		1.25												SaLSSA, 384	0.2692	no		21.01	CCN1CCCC1CNC2=NC=NC3=C2NC4=CC=C(C)C=C34
GNF-Pf-4250		GNF malaria box	0.516981		1.25												SaLSSA, 384	0.2728	no		44.79	[H]OCCN1N=C(C(=CC2=CN(CC3=CC=CC=C3Cl)C4=CC=CC=C24)C#N)C(C#N)=C1N([H])[H]
GNF-Pf-4249		GNF malaria box	0.800725		1.25												SaLSSA, 384	1.287	yes		>100	CC1=C2C[N+]3(CCCCC3)CC2=CC4=C1C=CC5=CC=CC=C45
GNF-Pf-4247		GNF malaria box	1.29808		1.25												SaLSSA, 384	1.078	yes		55.16	CC(C)CN1CCC(O)(CC1)C2=CC=C3OC(=CC3=C2)C(=O)NC4=CC=C5OCOC5=C4
GNF-Pf-4246		GNF malaria box	0.726141		1.25												SaLSSA, 384	0.751	yes		>74.74	CCOC1=CC=C(CCNC(=O)NC2=CC=C(F)C=C2)C=C1OCC
GNF-Pf-4245		GNF malaria box	0.811321		1.25												SaLSSA, 384	0.961	yes		>100	CC(C)COC(=O)C1=C(C)NC2=C(C1C3=CC=C(OCC4=CC=CC=C4)C=C3)C(=O)CC(C2)C5=CC=CC=C5
GNF-Pf-4244		GNF malaria box	0.473118		1.25												SaLSSA, 384	0.2532	no		13.6	CC[N+]1=C(C=CC2=CC(C)=CC=C12)C=C3SC4=C(N3C)C5=CC=CC=C5O4
GNF-Pf-4243		GNF malaria box	0.883408		1.25												SaLSSA, 384	0.0755	yes	3.79	8.8699999999999903	FC1=CC=C(NC2=NC(NCC3=CC=CC=C3)=C4C=CC=CC4=N2)C=C1
GNF-Pf-4242		GNF malaria box	0.769811		1.25												SaLSSA, 384	0.397	no		>60.47	CN(C)C1=CC=C(C=C1)C=CC2=CC=C(C)C=[N+]2C
GNF-Pf-4241		GNF malaria box	1.09615		1.25												SaLSSA, 384	0.365	yes		>61.22	CC1=C(C=O)C2=CC=CC=C2N1CC(=O)NC3=CC=CC(I)=C3
GNF-Pf-4240		GNF malaria box	0.222222		1.25									0.95485	0.38032		SaLSSA, 384	0.214	yes		6.59	OC(CN1C(=N)N(CC2=CC=CC=C2)C3=CC=CC=C13)C4=CC=C(Cl)C(Cl)=C4
GNF-Pf-424		GNF malaria box	0.935484		1.25												SaLSSA, 384	0.677	yes			CC(=O)NC1=CC=C(C=C1)S(=O)(=O)NC2=CC=CC=C2[N+]([O-])=O
GNF-Pf-4239		GNF malaria box	0.634855		1.25												SaLSSA, 384	0.2932	yes		>100	COC1=CC2=C(C=C1OC)C3=NC(=NN3C(NCC4CCCO4)=N2)C5=CC=CC=C5
GNF-Pf-4238		GNF malaria box	0.66805		1.25												SaLSSA, 384	0.383	yes		47.66	CN1CCN(CC1)C2=NC(NN=CC3=CC(I)=CC=C3O)=NC(NC4=CC=C(C=C4)[N+]([O-])=O)=N2
GNF-Pf-4237		GNF malaria box	0.875		1.25												SaLSSA, 384	0.536	yes		>100	COC1=CC=C(Cl)C=C1NC(=S)NNC(=O)C2=CC=CN=C2
GNF-Pf-4236		GNF malaria box	0.874552		1.25												SaLSSA, 384	2.039	yes		>100	CCN(CC)CCCN(CC1=CC2=CC(CC)=CC=C2NC1=O)C(=S)NCCCN(C)C
GNF-Pf-4235		GNF malaria box	0.759615		1.25												SaLSSA, 384	0.969	yes		>100	CC(=O)C1=CC(CN2CCC(CC2)C(=O)NC3=CC=C(C=C3)N4N=C(C)C=C4C)=CS1
GNF-Pf-4234		GNF malaria box	0.70852		1.25												SaLSSA, 384	0.446	no		>93.58	ClC1=CC=C(C=C1)C2=C[N+](CC3=CC=C(Cl)C(Cl)=C3)=C4CCCN24
GNF-Pf-4230		GNF malaria box	0.461883		1.25												SaLSSA, 384	0.5	yes		43.37	CN1CCN(CC1)C2=NC(NN=CC3=CC=CC(Cl)=C3)=NC(NC4=CC=C(C=C4)[N+]([O-])=O)=N2
GNF-Pf-4229		GNF malaria box	0.333333		1.25												SaLSSA, 384	0.0875	no		3.6	CN1C(N=NC2=CC=C(C)C=C2C)=NC3=CC=CC=C13
GNF-Pf-4228		GNF malaria box	1.07884		1.25												SaLSSA, 384	0.2108	no		22.79	OC1CCCCC1C2(CCCCC2)NC(=S)NC3=CC=CC=C3
GNF-Pf-4227		GNF malaria box	0.797546		1.25												SaLSSA, 384	0.411	no		>100	CC1=CC(C=C(C)N1CC2CCCO2)=C(C#N)C3=NC4=CC=CC=C4S3
GNF-Pf-4226		GNF malaria box	0.878924		1.25												SaLSSA, 384	1.767	no		>100	CN1CCC2=C(C1)SC3=C2C(=O)N(C(SCC4=CC=CC=C4)=N3)C5=CC=CC=C5
GNF-Pf-4225		GNF malaria box	0.650602		1.25												SaLSSA, 384	0.2766	yes	0.099	>100	O=C1C2=C(CCCCCCCCCC2)NC3=CC=CC=C13
GNF-Pf-4224		GNF malaria box	1		1.25												SaLSSA, 384	0.698	yes		>100	OC1=CC=C(C=C1CNC2CCN(CC2)CC3=CC=CC=C3)C4=CN=CN=C4
GNF-Pf-4223		GNF malaria box	0.557971		1.25												SaLSSA, 384	1.195	yes		>100	CCCN(CCC)C(=O)CN1C=CC(=N)C2=CC=CC=C12
GNF-Pf-4222		GNF malaria box	1.12355		1.25												SaLSSA, 384	2.173	yes		>100	CCOC(=O)C1C(CC2=C(C(C3=CC=C(Br)C=C3)C(=C(C)N2)C(=O)OCC)C1=O)C4=CC=CC(OC)=C4
GNF-Pf-4220		GNF malaria box	0.820789		1.25												SaLSSA, 384	1.476	yes		>100	CC1=CC=C(N(C(C(=O)NCCC2=CC=CC=C2)C3=CC=C(O)C=C3)C(=O)C4=C(N)C(=NS4)C(=O)NC5CCCCC5)C(C)=C1
GNF-Pf-4219		GNF malaria box	0.942308		1.25												SaLSSA, 384	0.198	yes		>61.89	O=C(NC1=CC=C(C=C1)N2C=NN=N2)C3CCN(CC3)CC4=CC5=CC=CC=C5O4
GNF-Pf-4218		GNF malaria box	1.34081		1.25												SaLSSA, 384	1.024	yes		>100	CCCN1C=C(SCC(=O)NCC2=CC=CO2)C3=CC=CC=C13
GNF-Pf-4217		GNF malaria box	0.961538		1.25												SaLSSA, 384	1.832	yes		>100	CN1C=CN=C1C2CCCCN2C(=O)C3=NOC(COC4=CC=C(F)C=C4Cl)=C3
GNF-Pf-4215		GNF malaria box	0.710204		1.25												SaLSSA, 384	1.675	yes		>100	CC1=NC2=NC=NN2C(NC3=CC=C(Cl)C(Cl)=C3)=C1
GNF-Pf-4214		GNF malaria box	0.692946		1.25												SaLSSA, 384	0.749	yes		>100	CCOC(=O)C1=CN=C2C(C)=CC(C)=CC2=C1NC3=CC=C(C=C3)C(C)=O
GNF-Pf-4213		GNF malaria box	0.850622		1.25												SaLSSA, 384	0.1548	yes			FC1=CC=C(C(Cl)=C1)C(=O)N2CCN(CC2)C3=CC=C(C=C3)C#N
GNF-Pf-4212		GNF malaria box	0.787149		1.25												SaLSSA, 384	1.685	yes		>100	CC(NC(=O)C(=O)N1CCCCC1)C(N2CCOCC2)C3=CC=CS3
GNF-Pf-4211		GNF malaria box	0.846154		1.25												SaLSSA, 384	4.98	yes		>100	COC1=CC=C(C=C1[N+]([O-])=O)C(=O)ON=C(N)CC2=CC=C(Cl)C=C2Cl
GNF-Pf-4209		GNF malaria box	0.858696		1.25												SaLSSA, 384	0.384	yes		>100	CCCN1N=C(OC2=NC(NCC)=CC(OC)=N2)C=CC1=O
GNF-Pf-4208		GNF malaria box	0.724528		1.25												SaLSSA, 384	6.91	yes		>100	CCC(C(=O)N1CCN(CC1)CC2=CC=CC=C2)C3=CC=CC=C3
GNF-Pf-4207		GNF malaria box	0.662577		1.25												SaLSSA, 384	0.1728	no		>100	C[N+]1=CC=CC(C=C2C3=CC=CC=C3C4=NC=CC=C24)=C1
GNF-Pf-4206		GNF malaria box	0.764479		1.25												SaLSSA, 384	1.931	yes		>100	C[N+](C)(CC#CC1=CC=CC=C1)CC#CC2=CC=CC=C2
GNF-Pf-4205		GNF malaria box	0.81362		1.25												SaLSSA, 384	2.611	yes		>100	CCOC1=CC=C2NC(=O)C(CN(CCCN3CCOCC3)C(=S)NCCCN(CC)CC)=CC2=C1
GNF-Pf-4203		GNF malaria box	0.578475		1.25												SaLSSA, 384	0.2669	yes		29.91	CCC1=[N+](C)C2=CC=CC=C2N1CC(=O)OC3CC(C)CCC3C(C)C
GNF-Pf-4202		GNF malaria box	0.659193		1.25												SaLSSA, 384	0.2284	yes		51.03	COC1=CC=C2N=C(C)C=C(NC3=CC=CC(O)=C3)C2=C1
GNF-Pf-4201		GNF malaria box	0.946058		1.25												SaLSSA, 384	2.254	yes		>100	CCCCNC(=O)C1=NN(C(=O)C2=CC=CC=C12)C3=CC=C(OC)C=C3
GNF-Pf-4200		GNF malaria box	0.605769		1.25												SaLSSA, 384	2.552	no		>100	CC1=CC(C=C2SC(=NC3=CC=CC=C3)N(C4CCCCC4)C2=O)=C(C)N1C5=CC=C(F)C=C5
GNF-Pf-4199		GNF malaria box	0.913462		1.25												SaLSSA, 384	0.411	yes		21.03	OC1=CC=C(C=C1CNC2CCN(CC2)CC3=CC=CC=C3)C4=CC=CC=N4
GNF-Pf-4197		GNF malaria box	1.25		1.25												SaLSSA, 384	10.38	no		>100	BrC1=CC=C(C=C1)C(=O)NC(=CC=CC2=CC=CC=C2)C(=O)N3CCOCC3
GNF-Pf-4196		GNF malaria box	1.02905		1.25												SaLSSA, 384	0.46	yes		>100	COC1=CC=C(NC2=NC(NN=CC3=CC4=C(OCO4)C=C3Br)=NC(NC5=CC=C(C=C5)[N+]([O-])=O)=N2)C=C1
GNF-Pf-4195		GNF malaria box	0.618834		1.25												SaLSSA, 384	0.66	no		>100	C1CN2C(=C[N+](CCC3=CC=CC=C3)=C2C1)C4=CC=CC=C4
GNF-Pf-4194		GNF malaria box	0.829876		1.25												SaLSSA, 384	0.867	yes	0.0479	>100	CC1=CC=C(C=C1)N2C(=CC(C=NNC(=O)C3=CC(=CC=C3)N4C(C)=CC=C4C)=C2C5=CC=CC=C5)C6=CC=CC=C6
GNF-Pf-4193		GNF malaria box	0.971154		1.25												SaLSSA, 384	1.467	yes		>100	CC1=CC=CC=C1C2=CC=CC(CN3CCCCC3CCN4C=C(N=N4)C(=O)NC5CC5)=C2
GNF-Pf-4192		GNF malaria box	0.595918		1.25												SaLSSA, 384	0.532	yes	0.2142	>100	CC1=C(Br)C(=O)C2=CC=CC=C2N1
GNF-Pf-4191		GNF malaria box	0.751037		1.25												SaLSSA, 384	0.2308	yes		26.27	FC1=CC=C(C=C1)C2N(CC(=O)NC3=CC=C(Cl)C=C23)C(=O)CCC4CCCC4
GNF-Pf-4190		GNF malaria box	1.08333		1.25												SaLSSA, 384	0.675	yes		>100	COC1=CC=C(CNC2=CC(=NC3=CC=NN23)C4=CC=C(F)C(F)=C4)C=C1
GNF-Pf-419		GNF malaria box	0.892377		1.25												SaLSSA, 384	0.814	no		6.57	FC(F)(F)C1=CC(NC(=O)NC2=CC=C(Cl)C(Cl)=C2)=CC(=C1)C(F)(F)F
GNF-Pf-4189		GNF malaria box	0.724638		1.25												SaLSSA, 384	0.649	yes		>100	CN(C)C1=CC=[N+](CC(=O)C2=CC=CS2)C=C1
GNF-Pf-4188		GNF malaria box	1.08835		1.25												SaLSSA, 384	1.023	yes		>100	OC(=O)C1CC2=C(NC3=CC=CC=C23)C(N1)C4=CC=C(Cl)C=C4Cl
GNF-Pf-4187		GNF malaria box	0.853061		1.25												SaLSSA, 384	1.022	yes		>100	CC(=O)NC1=CC=C(C=C1)C2NC(=O)NC3=NC4=CC=CC=C4SC(C5=CC=CC=C5)=C23
GNF-Pf-4186		GNF malaria box	0.92278		1.25												SaLSSA, 384	1.25	yes			CC1=NN=C(NC2=CC=C(F)C=C2)C3=CC=CC=C13
GNF-Pf-4185		GNF malaria box	0.622642		1.25												SaLSSA, 384	0.2037	yes		>72.99	CC1=CC=C(C=C1)C=NNC(=O)C2=C(N(N=N2)C3=NON=C3N)C4=CC=C(C=C4)[N+]([O-])=O
GNF-Pf-4184		GNF malaria box	0.901345		1.25												SaLSSA, 384	0.647	no		>100	CC1=CC=C(CCN2C(C)=C(C3=CC=CC=C3)C4=CC=CC=C24)C=[N+]1C
GNF-Pf-4183		GNF malaria box	0.301075		1.25												SaLSSA, 384	0.458	yes	10	>100	CCOC(=O)C1=C(CNC)N(C)C2=CC(Br)=C(O)C=C12
GNF-Pf-4182		GNF malaria box	0.788679		1.25												SaLSSA, 384	1.224	yes		>100	CC1=CC(C)=[N+](C)N1CC(O)CN2C3=CC=CC=C3C4=CC=CC=C24
GNF-Pf-4181		GNF malaria box	0.825726		1.25												SaLSSA, 384	3.54	no		>100	CCOC(=O)C1=CC=C(N2CCN(CC2)C3=CC(C)=CC=C3C)C(NC(=O)NC4=CC=C(Cl)C=C4)=C1
GNF-Pf-4180		GNF malaria box	0.596413		1.25												SaLSSA, 384	0.1579	yes	0.1528	13.49	C(NC1=NC(NC2=CC=CC=C2)=NC3=CC=CC=C13)C4=CC=CC=C4
GNF-Pf-418		GNF malaria box	1.00362		1.25												SaLSSA, 384	0.732	yes			CC1=CC(=CC=C1N2C=NN=N2)S(=O)(=O)N3CCN(CC3)CC4=CC=CC=C4
GNF-Pf-4178		GNF malaria box	0.836957		1.25												SaLSSA, 384	0.615	yes		>100	CCOC1=CC=C(C=C1)C(=O)C(CCC(C[N+]2(C)CCCCCC2)C(=O)C3=CC=C(OCC)C=C3)C[N+]4(C)CCCCCC4
GNF-Pf-4176		GNF malaria box	1.16598		1.25												SaLSSA, 384	3.143	yes		>100	CC1=NC(N2CCN(CC2)C3=CC=CC=N3)=C4C(C)=C(SC4=N1)C(=O)NC5=C(F)C=CC=C5F
GNF-Pf-4174		GNF malaria box	0.411321		1.25												SaLSSA, 384	1.067	yes		33.630000000000003	[O-][N+](=O)C1=CN(CC(=O)N2CCN(CC2)C3=CC=C(F)C=C3)C(=N1)[N+]([O-])=O
GNF-Pf-4173		GNF malaria box	0.775785		1.25												SaLSSA, 384	0.538	no		34.5	CC1=CC=C(C[N+]2=C3CCCN3C(=C2)C4=CC=C(C)C=C4)C=C1
GNF-Pf-4172		GNF malaria box	0.795181		1.25												SaLSSA, 384	1.095	yes		>100	COC1=CC=C(CCNC(=S)NC2=CC=CC=C2C)C=C1OC
GNF-Pf-4171		GNF malaria box	0.655797		1.25												SaLSSA, 384	1.15	yes		>100	CC(=O)C1=CC=CC(=C1)S(=O)(=O)NCCCNC2=NC3=CC(C)=CC(C)=C3C=C2C#N
GNF-Pf-4170		GNF malaria box	0.605735		1.25												SaLSSA, 384	0.0392	no		11.48	CN1C(SC2=CC=CC=C12)=CC3=CC(C)=C4C=CC=CC4=[N+]3C
GNF-Pf-4169		GNF malaria box	0.942652		1.25												SaLSSA, 384	1.64	yes		>100	CC1=CC=CC(=C1)N2C(=O)C3C(C2=O)C5(C4=CC=CC=C4)C(=O)C3(C6=CC=CC=C6)C(C7=CC=CC=C7)=C5C8=CC=CC=C8
GNF-Pf-4167		GNF malaria box	0.351351		1.25												SaLSSA, 384	0.2397	yes	1.892	23.62	CC(=O)NC1=NC(C)=C(S1)C2=CSC(NC3=CC=C(C)C=C3)=N2
GNF-Pf-4165		GNF malaria box	0.627803		1.25												SaLSSA, 384	0.662	yes		>100	COC1=CC=C(NC2=NC(NN=CC3=CC=CC(F)=C3)=NC(NC4=CC=C(C=C4)[N+]([O-])=O)=N2)C=C1
GNF-Pf-4164		GNF malaria box	0.490566		1.25												SaLSSA, 384	0.791	no		>100	CC1=CC(C)=CC(=C1)N2C(C)=CC(C=C3SC(NC3=O)=NC4=CC=C(Cl)C=C4)=C2C
GNF-Pf-4163		GNF malaria box	0.559846		1.25												SaLSSA, 384	2.684	yes		>100	COC(=O)C1=C(C)NC2=C(C1C3=CC=C(C=C3)[N+]([O-])=O)C(=O)CC(C2)C4=CC=C(OC)C(OC)=C4
GNF-Pf-4161		GNF malaria box	1.2287		1.25												SaLSSA, 384	0.582	yes		>100	COC1=CC=C(C=C1)C2=CN3CCSC3=[N+]2C4=CC=CC=C4
GNF-Pf-4160		GNF malaria box	0.951923		1.25												SaLSSA, 384	0.0616	yes		21.26	CCN(CC)CCNC(=O)C1=CC(=CC(=C1)N2C=NN=N2)C3=CC4=CC=CC=C4S3
GNF-Pf-416		GNF malaria box	0.967871		1.25												SaLSSA, 384	1.25	yes			CC1=CC=CC=C1CN2C=C(NC(=O)C3=NOC(=C3)C4=CC=CS4)C=N2
GNF-Pf-4159		GNF malaria box	0.93722		1.25												SaLSSA, 384	1.657	no		>100	CCCN1CCC2=C(C1)SC3=NC(SCC(=O)OC)=NC(N)=C23
GNF-Pf-4158		GNF malaria box	0.545455		1.25												SaLSSA, 384	0.2054	yes		43.09	COC1=CC(=CC=C1O)C=NNC2=NC3=CC=CC=C3N2
GNF-Pf-4157		GNF malaria box	0.8		1.25												SaLSSA, 384	0.626	yes		>100	COC1=CC2=C(CC(=O)NC3=CC=CC=C3)C(O)=CC(N4CCOCC4)=C2C=C1OC
GNF-Pf-4156		GNF malaria box	0.903226		1.25												SaLSSA, 384	12.5	yes		>100	ClC1=CC=C(NC(=O)NC2=CC=C(Br)C=N2)C=C1
GNF-Pf-4155		GNF malaria box	0.944785		1.25												SaLSSA, 384	0.2898	yes		>100	CN(C)CCCNC1=NC=NC2C=C(Cl)C=CC12
GNF-Pf-4154		GNF malaria box	0.786232		1.25												SaLSSA, 384	1.087	yes	4.3	>100	FC1=CC=C(C=C1)C2=CN3CCSC3=[N+]2C4=CC=CC=C4
GNF-Pf-4153		GNF malaria box	0.934363		1.25												SaLSSA, 384	1.5	yes	0.509	>100	CCOC(=O)C1C(CC2=C(C(C3=CC(OC)=C(OC)C(OC)=C3)C(=C(C)N2)C(=O)OCC)C1=O)C4=CC=CC=C4OC
GNF-Pf-4152		GNF malaria box	0.644898		1.25												SaLSSA, 384	1.761	yes		>100	COC1=CC=CC(NC(=O)CN2C(C)=C(C(C)=O)C3=CC=CC=C23)=C1
GNF-Pf-4151		GNF malaria box	0.791165		1.25												SaLSSA, 384	0.545	no		>100	FC(F)(F)C1=CC=C(Cl)C(NC(=O)CSC2=NC=CN2C3CCCC3)=C1
GNF-Pf-4150		GNF malaria box	0.834025		1.25												SaLSSA, 384	3.47	no		>100	CC1=NC2=CC=C(Cl)C=C2C(O)=C1I
GNF-Pf-415		GNF malaria box	0.633205		1.25												SaLSSA, 384	0.2526	yes		2.9740000000000002	COC1=CC=C(NC2=NC(NCC3=CC=CO3)=C4C=CC=CC4=N2)C=C1
GNF-Pf-4148		GNF malaria box	0.497925		1.25												SaLSSA, 384	0.603	yes		>100	COC1=CC=C(NC2=NC(NN=CC3=CC=CC(Cl)=C3)=NC(NC4=CC=C(C=C4)[N+]([O-])=O)=N2)C=C1
GNF-Pf-4147		GNF malaria box	1.20192		1.25												SaLSSA, 384	1.071	no		>100	CCCCOC1=CC=C(C=CC(=O)NCC2=CC=CO2)C=C1
GNF-Pf-4146		GNF malaria box	0.702381		1.25												SaLSSA, 384	8.97	yes		>100	CCCCOC1=NN(C(=O)C2=CC=CC=C2OC)C(=N1)C3=CC=C(OC)C=C3
GNF-Pf-4145		GNF malaria box	0.634615		1.25												SaLSSA, 384	0.616	no		>100	CCNC(=O)C=CC1=CC=C(C=C1)C(C)(C)C
GNF-Pf-4144		GNF malaria box	1.0083		1.25												SaLSSA, 384	0.3158	yes		>100	CN(CCCNC1=CC=C(C=C1[N+]([O-])=O)C(=O)NC2=CC=C(C=C2)C(F)(F)F)CC3=CC=CC=C3
GNF-Pf-4143		GNF malaria box	1.04528		1.25												SaLSSA, 384	0.2454	yes	0.1351	>100	CCOC(=O)C1=CN=C2C=CC(OC)=CC2=C1O
GNF-Pf-4142		GNF malaria box	0.778846		1.25												SaLSSA, 384	0.74	yes		>100	CC1=NC=C(CN2CCC(CC2)C(=O)NC3=CC=C(C=C3)C4=NC5=CC=CC=C5O4)S1
GNF-Pf-4141		GNF malaria box	0.971154		1.25												SaLSSA, 384	1.648	yes		>44.15	COC1=CC=C(CN2CCN(CC3=CC=C(OC)C(C)=C3C)C(CCO)C2)C(O)=C1
GNF-Pf-4140		GNF malaria box	0.836957		1.25												SaLSSA, 384	2.317	yes		>100	COC1=CC=C(C=C1OC)C2=CSC3=NC=NC(Cl)=C23
GNF-Pf-4138		GNF malaria box	0.717489		1.25												SaLSSA, 384	0.702	no		>93.99	CCOC(=O)C1=C(C)[N+](=C(CC)C2=CC(OC)=C(OC)C=C12)C3=CC=C(C)C=C3
GNF-Pf-4137		GNF malaria box	0.487179		1.25												SaLSSA, 384	5.63	yes		>100	OC1=C(CN2CCCCC2)C=CC3=CC=CC=C13
GNF-Pf-4136		GNF malaria box	0.843373		1.25												SaLSSA, 384	5.16	yes		>100	CC1=CC=CC(C)=C1N2C(=S)SC3=C2N=C(SCC4=CC=CC(F)=C4)N(C3=O)C5=C(C)C=CC=C5C
GNF-Pf-4135		GNF malaria box	0.637993		1.25												SaLSSA, 384	0.1575	yes		18.36	COC1=CC=C2N=C(C)C=C(NN=CC3=CC=CS3)C2=C1
GNF-Pf-4134		GNF malaria box	0.655797		1.25												SaLSSA, 384	0.679	yes		>100	CCOC1=CC=CC(NC2=CC(C)=NC3=NC=NN23)=C1
GNF-Pf-4133		GNF malaria box	0.0330579		1.25									0.33392	0.07866		SaLSSA, 384	0.81	yes		>100	CN(C)CCNC1=CC(=NC2=CC=CC=C12)C3=CC=C4C=CC=CC4=C3
GNF-Pf-4130		GNF malaria box	0.441718		1.25												SaLSSA, 384	0.651	yes		20.13	OC(CN1CCN(CC1)CC2=CC=CC=C2)CN3C4=CC=C(I)C=C4C5=CC(I)=CC=C35
GNF-Pf-413		GNF malaria box	0.520755		1.25												SaLSSA, 384	1.129	no		5.05	ClC1=CC=C(COC2=CC=CC=C2C=C(C#N)C3=NC4=CC=CC=C4N3)C(Cl)=C1
GNF-Pf-4129		GNF malaria box	0.802867		1.25												SaLSSA, 384	1.18	yes		>100	CC[N+]1=C(C)N(C2=CC=CC=C2)C3=CC=C(C=C13)C4NC5=CC=CC=C5S4
GNF-Pf-4127		GNF malaria box	0.843049		1.25												SaLSSA, 384	0.749	no		36.380000000000003	CCOC1=CC=C2NC3=C(NCCCN4CCOCC4)N=CN=C3C2=C1
GNF-Pf-4126		GNF malaria box	0.971888		1.25												SaLSSA, 384	0.41	yes		>100	CCCN(CCC)S(=O)(=O)C1=CC(Br)=CC2=C1N(CC2)C(=O)C3CC3
GNF-Pf-4123		GNF malaria box	0.684588		1.25												SaLSSA, 384	0.958	yes		>100	CCC1=[N+](C)C2=C3C(C=CC=C3N1C)=CC=C2
GNF-Pf-4122		GNF malaria box	1.38462		1.25												SaLSSA, 384	2.348	yes		>100	COC1=CC(CN2CCC3(CC2)CC3C(=O)NCCC4=CC=CC=C4OC)=CC=C1O
GNF-Pf-4121		GNF malaria box	0.512397		1.25												SaLSSA, 384	0.525	yes		>100	CCOC1=CC=C(C=C1)C2=C(C)SC(NC(=O)CS(=O)(=O)C3=CC=CC=C3)=N2
GNF-Pf-412		GNF malaria box	0.938224		1.25												SaLSSA, 384	0.2981	yes		5.94	CC1=CC=C(C)C(NC2=NC(NCC3=CC=CO3)=C4C=CC=CC4=N2)=C1
GNF-Pf-4119		GNF malaria box	1.14458		1.25												SaLSSA, 384	0.818	yes		>100	[O-][N+](=O)C1=CC=C(C=C1)C=NNC2=NC3=CC=CC=C3N2
GNF-Pf-4118		GNF malaria box	0.181467		1.25									0.673	0.05512		SaLSSA, 384	0.2315	yes	1.793	41.01	CCCCOC1=CC=C(C=C1)N(C(C)=O)C2=C(N3CCOCC3)C(=O)C4=CC=CC=C4C2=O
GNF-Pf-4117		GNF malaria box	0.578512		1.25												SaLSSA, 384	0.726	yes		>100	CCCN(CCC)S(=O)(=O)C1=CC=C(C=C1)C(=O)NC2=CC=CC=C2C(=O)OC3=CC=C4N(C(C)=C(C(=O)OCC)C4=C3)C5=CC=CC=C5
GNF-Pf-4116		GNF malaria box	0.648746		1.25												SaLSSA, 384	12.5	yes		>100	CCOC(=O)C1=C(SC2=C1CCN(C)C2)N=CC3=CC=CC(OC)=C3O
GNF-Pf-4115		GNF malaria box	0.690566		1.25												SaLSSA, 384	0.341	yes		>100	FC(F)(F)C1CC(NC2=CC(=NN12)C(=O)N3CCN(CC3)C(C4=CC=CC=C4)C5=CC=CC=C5)C6=CC=CS6
GNF-Pf-4114		GNF malaria box	0.738776		1.25												SaLSSA, 384	2.891	yes		>100	ClC1=CC=C(C=C1)C2=CSC3=NC=NC(NCC4=CC=NC=C4)=C23
GNF-Pf-4113		GNF malaria box	0.767635		1.25												SaLSSA, 384	5.59	yes		>100	CCOC(=O)NN=C(C)C1=CC=C(C=C1)C(C)=NNC(=O)OCC
GNF-Pf-4112		GNF malaria box	0.859438		1.25												SaLSSA, 384	0.676	no		>100	CN1C2CCC1C(=CC3=CSC=C3)C(=O)C2=CC4=CSC=C4
GNF-Pf-4111		GNF malaria box	0.655797		1.25												SaLSSA, 384	0.223	yes	0.1364	>100	OCCNC1=NC(NC2=CC=C(F)C=C2)=NC3=CC=CC=C13
GNF-Pf-4110		GNF malaria box	0.889571		1.25												SaLSSA, 384	0.61	no		>100	CCC1=[N+](CC)C=CN2C(C)=CC=C12
GNF-Pf-4109		GNF malaria box	1.20859		1.25												SaLSSA, 384	0.406	no		59.52	CC(NC1=CC=C(C)C(=C1)S(=O)(=O)N2CCCCC2)C(=O)NC3=CC=C(C=C3)C#N
GNF-Pf-4108		GNF malaria box	0.844898		1.25												SaLSSA, 384	0.748	yes		>100	CC(OC1=CC=CC(Cl)=C1)C(=O)N2CCC3=CC=CC=C23
GNF-Pf-4107		GNF malaria box	0.811321		1.25												SaLSSA, 384	2.175	yes	10	>100	CC1=CC=CC(=C1)C(=O)NCc2n[nH]c(=S)n2C3=CC=CC(=C3)C(F)(F)F
GNF-Pf-4106		GNF malaria box	0.581132		1.25												SaLSSA, 384	1.013	yes		45.53	CC1=NN(CC(O)CN2C3=CC=C(Cl)C=C3C4=CC(Cl)=CC=C24)C(C)=C1
GNF-Pf-4104		GNF malaria box	0.730769		1.25												SaLSSA, 384	3.38	yes		>100	CCCNC1=C(C(=O)C2=CC=CC=C12)C3=CC=C(OC)C=C3
GNF-Pf-4102		GNF malaria box	0.787149		1.25												SaLSSA, 384	0.1174	no		18.45	COC1=CC2=NC(NC3=CC=C(F)C=C3)=NC(N)=C2C=C1OC
GNF-Pf-4100		GNF malaria box	0.525097		1.25												SaLSSA, 384	1.209	yes		>100	CCCCOC(=O)C1=CC=C(NC2=C(C(=O)C3=CC=CC=C23)C4=CC=C(OC)C=C4)C=C1
GNF-Pf-41		GNF malaria box	0.768595		1.25												SaLSSA, 384	2.054	yes			O=C(NC(=S)NC1=CC=C(C=C1)C2=NC3=CC=CC=C3S2)C4=CC=C(C=C4)S(=O)(=O)N5CCCC5
GNF-Pf-4099		GNF malaria box	0.618834		1.25												SaLSSA, 384	1.219	yes		>100	CC1=C2C(O)=CC(=CC(=O)C2=C(C)O1)C3=CC=CS3
GNF-Pf-4098		GNF malaria box	0.811594		1.25												SaLSSA, 384	0.605	yes		67.83	CC1=CC=C(C=C1)[N+]2=C3CCCCCN3C=C2C4=CC=CC=C4
GNF-Pf-4097		GNF malaria box	0.73029		1.25												SaLSSA, 384	0.476	yes		>100	CCCN(CCC)S(=O)(=O)C1=CC(Br)=CC2=C1N(CC2)C(=O)CC
GNF-Pf-4096		GNF malaria box	0.928251		1.25												SaLSSA, 384	0.79	yes		>100	CCC(=O)NNC1=CC(=NC(=N1)N2CCCC2)N3CCCC3
GNF-Pf-4095		GNF malaria box	0.714286		1.25												SaLSSA, 384	2.734	no		88.01	C(N1C(N=NC2=C(NC3=CC=CC=C3)C=CC4=CC=CC=C24)=NC5=CC=CC=C15)C6=CC=CC=C6
GNF-Pf-4094		GNF malaria box	0.358423		1.25												SaLSSA, 384	1.803	yes		21.96	CC1=CC(C)=NC(NNC2=C(C=CC=C2[N+]([O-])=O)[N+]([O-])=O)=N1
GNF-Pf-4093		GNF malaria box	0.917949		1.25												SaLSSA, 384	0.557	no		32.590000000000003	CCN1C(SC2=CC=CC=C12)=CC3=[N+](CC)C4=CC=CC=C4S3
GNF-Pf-4092		GNF malaria box	0.888031		1.25												SaLSSA, 384	0.728	yes		>100	COC1=CC=C(NC2=NC(NN=CC3=CC(=CC=C3OC)[N+]([O-])=O)=NC(NC4=CC=C(C=C4)[N+]([O-])=O)=N2)C=C1
GNF-Pf-4089		GNF malaria box	0.495868		1.25												SaLSSA, 384	8.21	yes		>100	NC1=C(C#N)C(C2=CC=CC=C2)=C3C(N)=C(SC3=N1)C(=O)NC4=CC=C(Br)C=C4
GNF-Pf-4088		GNF malaria box	0.861224		1.25												SaLSSA, 384	1.046	no		36.86	CN(C)C1=CC=C(NC=CC(=O)C(C)(C)C)C=C1
GNF-Pf-4087		GNF malaria box	0.612245		1.25												SaLSSA, 384	0.1003	yes	0.1139	64.14	COC1=CC=C2N=C(C)C=C(NC3=CC=C(OC4=CC=C5C=CC=CC5=C4Cl)C(Cl)=C3)C2=C1
GNF-Pf-4086		GNF malaria box	0.941704		1.25												SaLSSA, 384	0.697	no		>100	COC1=C(OC)C=C2C(CC[N+]3=CC4=C(OC)C(OC)=CC=C4C=C23)=C1
GNF-Pf-4085		GNF malaria box	0.498069		1.25												SaLSSA, 384	0.0919	yes		19.579999999999899	CC1=CC(NC2=CC=C(Cl)C=C2)=NC(NCC3=CC=CC=C3)=N1
GNF-Pf-4082		GNF malaria box	0.741935		1.25												SaLSSA, 384	1.632	yes		>100	CCOC1=CC=C(C=C1)C(=O)C[N+]2=C(C)C3=CC=C(C)N3CC2
GNF-Pf-4081		GNF malaria box	0.61157		1.25												SaLSSA, 384	6.69	yes		>100	COC1=CC=C(C=C1)N2CCN(CC2)C(CNC(=O)CC(C)C)C3=CC=CO3
GNF-Pf-4080		GNF malaria box	1.18257		1.25												SaLSSA, 384	0.574	yes		>100	CCC1=CC=C(NC2=CC(C)=NC3=NC(C)=NN23)C=C1
GNF-Pf-4079		GNF malaria box	0.0579151		1.25									0.68705	0.62366		SaLSSA, 384	0.338	yes		20.09	COC1=CC=C(C=C1)S(=O)(=O)N=C2C=C(NC3=CC=CC=C3OC)C(=O)C4=CC=CC=C24
GNF-Pf-4078		GNF malaria box	0.781362		1.25												SaLSSA, 384	0.454	yes		45.07	C[N+]1=C2SCC(=NN2C3=CC=CC=C13)C4=CC=CC=C4
GNF-Pf-4077		GNF malaria box	0.614108		1.25												SaLSSA, 384	0.414	yes	0.396	>100	CCN(CC)C1=CC=C(NC(=O)C2=CC=CS2)C=C1
GNF-Pf-4075		GNF malaria box	0.315353		1.25												SaLSSA, 384	0.678	yes		>100	C1=CC=C(C=C1)C2=NC3=CC=CC=C3N=C(C4=CC=CC=C4)C5=CC=CC=C25
GNF-Pf-4073		GNF malaria box	0.846473		1.25												SaLSSA, 384	0.01669	no		11.9	CCN1C(C=CC2=CC(OC)=CC=C12)=CC3=[N+](CC)C4=CC(Cl)=CC=C4S3
GNF-Pf-4072		GNF malaria box	1.06024		1.25												SaLSSA, 384	0.339	no		>100	COC1=CC=C(NC2=C(C(=O)C3=CC=CC=C23)C4=CC=C(C=C4)C(F)(F)F)C=C1
GNF-Pf-4070		GNF malaria box	0.665306		1.25												SaLSSA, 384	0.2366	yes		28.35	COC1=NN=CC(=N1)C2=CN=NC(SC)=N2
GNF-Pf-4068		GNF malaria box	0.845283		1.25												SaLSSA, 384	1.516	yes		25.56	COC1=CC=C(C(O)=C1)C2=NNC(=C2)C3=CC=C(C)C=C3
GNF-Pf-4067		GNF malaria box	1.03587		1.25												SaLSSA, 384	1.681	no			CCC1=CC=C(C=C1)N2N=NC(=C2C)C(=O)NC3=CC=CC=C3Cl
GNF-Pf-4065		GNF malaria box	0.73494		1.25												SaLSSA, 384	0.468	yes		52.45	CC1=CC(NC2=CC=C(O)C=C2)=NC3=CC=CC(O)=C13
GNF-Pf-4064		GNF malaria box	0.858921		1.25												SaLSSA, 384	1.037	yes		>100	NC1=C(SC2=NC3=C(CCC3)C(C4=CC=CS4)=C12)C(=O)NC5=CC=C(Br)C=C5
GNF-Pf-4063		GNF malaria box	0.901887		1.25												SaLSSA, 384	0.557	no		>100	CN1C(C=CC2=CC=CC=C12)=CC3=CC=CC=[N+]3C
GNF-Pf-4062		GNF malaria box	1.08299		1.25												SaLSSA, 384	0.987	no		>100	CCOC(=O)C1=C(C)N(CCC(=O)NCC2=CC=C(OC)C=C2)C(=C1)C3=CC=C(OC)C=C3
GNF-Pf-4061		GNF malaria box	0.294606		1.25												SaLSSA, 384	1.15	yes		>100	COC1=CC=C(OC)C(NC(=O)COC2=CC3=CC=CC=C3C=C2C(=O)NC4=CC(OC)=C(Cl)C=C4OC)=C1
GNF-Pf-4057		GNF malaria box	1.14938		1.25												SaLSSA, 384	0.358	yes		>100	[O-][N+](=O)C1=CC=CN(CC2=CC=C(F)C=C2Cl)C1=O
GNF-Pf-4056		GNF malaria box	0.935849		1.25												SaLSSA, 384	0.785	yes		>100	CCOC(=O)C1=CN=C2C(Cl)=CC=CC2=C1NC3=CC=CC(=C3)C(C)=O
GNF-Pf-4055		GNF malaria box	0.0612245		1.25									0.13398	0.01319		SaLSSA, 384	0.01348	no		1.3560000000000001	CN(C)C1=C(N(C(C)=O)C2=CC=CC(F)=C2)C(=O)C3=CC=CC=C3C1=O
GNF-Pf-4054		GNF malaria box	0.396694		1.25												SaLSSA, 384	0.397	yes		>100	O=C(NC1=CC=CC(=C1)C2=NC3=CC=CC=C3N2)C4=CC(=O)C5=CC=CC=C5O4
GNF-Pf-4053		GNF malaria box	1.30769		1.25												SaLSSA, 384	11.51	yes		>100	COC(=O)[C@@H]1C[C@@H](CN1CC2=CC(OC)=CC(OC)=C2)NC(=O)C3=C(C4=CC=CC=C4)C5=CC(Cl)=CC=C5N3
GNF-Pf-4052		GNF malaria box	0.559184		1.25												SaLSSA, 384	1.96	no		>54.08	OC(CN1CCN(CC1)CC=CC2=CC=CC=C2)CN3C4=CC=C(Br)C=C4C5=CC(Br)=CC=C35
GNF-Pf-4051		GNF malaria box	0.681004		1.25												SaLSSA, 384	12.5	yes		48.32	ClC1=NC(NC2=CC=CC=C2)=NC(=N1)N3CCCCC3
GNF-Pf-4050		GNF malaria box	0.987552		1.25												SaLSSA, 384	0.351	yes			FC1=CC=C(C(Cl)=C1)C(=O)N2CCN(CC2)C3=NC(=NS3)C4=CC=CS4
GNF-Pf-4049		GNF malaria box	1.23767		1.25												SaLSSA, 384	12.5	no		>100	CC1=C2C=NN(CC(O)=O)C(=O)C2=C(C)N1CC3=CC=CC(Cl)=C3
GNF-Pf-4048		GNF malaria box	1.06426		1.25												SaLSSA, 384	0.541	no		>100	CC1=CC=C(NC2=C(C(=O)C3=CC=CC=C23)C4=CC=C(C=C4)C(F)(F)F)C=C1F
GNF-Pf-4047		GNF malaria box	0.697959		1.25												SaLSSA, 384	2.249	yes		>100	CC(=O)C1=CC=C2C(=O)C3=CC=CC=C3C4=C2C1=NO4
GNF-Pf-4046		GNF malaria box	0.147239		1.25									0.32003	0.02204		SaLSSA, 384	0.408	yes		45.72	CC1=CC=C(NC(=O)ON=C2CCCC2)C=C1
GNF-Pf-4045		GNF malaria box	0.815476		1.25												SaLSSA, 384	0.641	yes		>100	FC(F)(F)C1=CC=C(C=C1)C(=O)NNC(=O)C2=CSN=N2
GNF-Pf-4044		GNF malaria box	0.787149		1.25												SaLSSA, 384	0.44	no		>100	CC1=CC(=NC2=CC=C(NC(=O)C3=CC=CC(=C3)[N+]([O-])=O)C=C12)N4CCCCC4
GNF-Pf-4043		GNF malaria box	1.04149		1.25												SaLSSA, 384	0.549	yes		>100	CC1=CC=NC(NC(C)=C(C#N)C#N)=C1
GNF-Pf-4041		GNF malaria box	0.702509		1.25												SaLSSA, 384	0.7	yes	0.448	22.1	CCN(CC)CCCN(CC1=CC2=CC=C(C)C=C2NC1=O)C(=S)NC3=CC=CC(Cl)=C3
GNF-Pf-4040		GNF malaria box	0.555556		1.25												SaLSSA, 384	1.127	yes		>100	COC1=CC=C2C=C(C)C3=NN=C(SCC(=O)N4CCN(CC4)C(=O)C5=CC=CO5)N3C2=C1
GNF-Pf-4038		GNF malaria box	0.725869		1.25												SaLSSA, 384	0.171	yes		20.420000000000002	CCOC(=O)C1CCCN(C1)C(=O)C2=C(C)OC3=C2C(=O)C4=CC=CC=C4C3=O
GNF-Pf-4037		GNF malaria box	0.869955		1.25												SaLSSA, 384	0.2805	yes		41.24	N=C1C2=C(CCC2)N(CC3=CC=CC=C3)C4=C1CCC4
GNF-Pf-4036		GNF malaria box	1.16867		1.25												SaLSSA, 384	0.2419	yes		>73.9	CC1=NC2=NN=CN2C(NC3=CC=C(C)C(C)=C3)=C1
GNF-Pf-4035		GNF malaria box	0.418868		1.25												SaLSSA, 384	0.1832	yes	2.973	4.87	CC(C)NCC(O)CN1C2=CC=C(Cl)C=C2C3=CC(Cl)=CC=C13
GNF-Pf-4034		GNF malaria box	0.942085		1.25												SaLSSA, 384	1.221	yes		>100	CC1=CC=C2C=CC(C(NC3=CC=CC=N3)C4=CC=C(Br)C=C4)=C(O)C2=N1
GNF-Pf-4033		GNF malaria box	0.695652		1.25												SaLSSA, 384	0.728	yes		>100	COC1=CC=C(C=C1)N2C(CNC3=CC(=CC=C3Cl)C(F)(F)F)=NN=C2SCC4=CC=CC=C4Cl
GNF-Pf-4032		GNF malaria box	0.818841		1.25												SaLSSA, 384	1.451	yes		>100	CCNC1=NC(NC(C)(C)C)=NC(=N1)N2CCCC2
GNF-Pf-403		GNF malaria box	0		1.25									1.25	0		SaLSSA, 384	0.797	no			CCOC(=O)C1=C(Cl)N=NC(C2=CC=CC=C2)=C1C3=CC=CC=C3
GNF-Pf-4029		GNF malaria box	0.746988		1.25												SaLSSA, 384	0.0898	no		39.81	CCCCN(CC)CCNC(=O)C1=CC2=C(S1)N(C)N=C2C3=CC=C(Cl)C=C3
GNF-Pf-4028		GNF malaria box	0.528926		1.25												SaLSSA, 384	0.697	yes		>100	CC1=CC=C(C=C1)C=NNC2=NC=NC3=C2N=CN3
GNF-Pf-4027		GNF malaria box	0.46332		1.25												SaLSSA, 384	2.877	no		>100	CCOC(=O)C1=C(C)NC(=CC2=C(C)N(C(C)=C2)C3=CC=CC(Br)=C3)C1=O
GNF-Pf-4026		GNF malaria box	0.472393		1.25												SaLSSA, 384	0.328	no		>100	COC(=O)C1=CC=C(C=C1)C2N(C(=O)C3=CC=CS3)C4=CC=CC=C4N=C5CC(CC(O)=C25)C6=CC=C(C)C=C6
GNF-Pf-4025		GNF malaria box	0.96861		1.25												SaLSSA, 384	0.47	no		>100	CCN1C(=O)C2=C(SC3=C2CCN(C)C3)N=C1SCC4=CC=C(C=C4)[N+]([O-])=O
GNF-Pf-4024		GNF malaria box	0.355769		1.25												SaLSSA, 384	0.576	yes		43.89	COC1=CC=C(O)C(C=NNC2=NC3=CC=CC=C3N2)=C1
GNF-Pf-4022		GNF malaria box	0.863071		1.25												SaLSSA, 384	12.5	yes		>100	COC1=CC2=C(C=C1OC)C3=NC(=NN3C(NCC4=CC=CC=C4)=N2)C5=CC=CN=C5
GNF-Pf-4020		GNF malaria box	1.07336		1.25												SaLSSA, 384	0.0897	no		14.15	C[N+]1=C(SC2=CC=CC=C12)C=C3C=CN(CC=C)C4=CC=CC=C34
GNF-Pf-402		GNF malaria box	1.13469		1.25												SaLSSA, 384	1.829	yes			NS(=O)(=O)C1=CC=C(N\C=C\C(=O)C2=CC=C(Cl)S2)C=C1
GNF-Pf-4019		GNF malaria box	0.840491		1.25												SaLSSA, 384	0.632	no		>100	CC(OC1=CC=C(Cl)C=C1C)C(=O)N2CCC3=CC=CC=C23
GNF-Pf-4018		GNF malaria box	0.962656		1.25												SaLSSA, 384	0.561	yes	0.1212	53.03	COC1=CC=C(C=C1)C2N(CC3=CC=CC=C3)C4=CC=CC=C4N2CC5=CC=CC=C5
GNF-Pf-4017		GNF malaria box	0.928302		1.25												SaLSSA, 384	2.095	yes		>100	CCOC(=O)C1=C(C)N=c2sc(=CC3=CC(Br)=CC=C3O)c(=O)n2C1C4=CC=C(OC)C(OC)=C4
GNF-Pf-4016		GNF malaria box	1.13693		1.25												SaLSSA, 384	2.336	no		51.56	CCN(CC)S(=O)(=O)C1=CC=C2NC=C(C(=O)NCCCN3CCN(CC3)C4=CC=C(OC)C=C4)C(=O)C2=C1
GNF-Pf-4015		GNF malaria box	0.316981		1.25												SaLSSA, 384	2.726	yes		>100	COC1=CC(NC(=O)CN2C3=CC=CC=C3C(=O)C4=CC=CC=C24)=CC(OC)=C1OC
GNF-Pf-4014		GNF malaria box	0.992754		1.25												SaLSSA, 384	4.88	no		>100	OC1=CC=C2C=CC=CC2=C1C=C3C(=O)NN(C3=O)C4=CC=C(Br)C=C4
GNF-Pf-4013		GNF malaria box	0.825641		1.25												SaLSSA, 384	0.345	yes		64.88	COC1=CC(N)=C(Cl)C=C1C(=O)NCC2CCN(CC2)C3=NC(C)=CC(C)=N3
GNF-Pf-4012		GNF malaria box	0.738589		1.25												SaLSSA, 384	0.191	yes	0.0749	12.35	FC1=CC=C(NC2=NC(NCC3=CC=CO3)=C4C=CC=CC4=N2)C=C1
GNF-Pf-4010		GNF malaria box	0.578512		1.25												SaLSSA, 384	2.107	yes		>100	FC1=CC=CC(=C1)C2=NN=C3C=CC(SCC(=O)NC4=CC=C5OCOC5=C4)=NN23
GNF-Pf-4009		GNF malaria box	0.752688		1.25												SaLSSA, 384	1.25	yes			O=C(NCCC1=CC=CC=C1)C(=O)NN=CC2=CC=CC=C2
GNF-Pf-4008		GNF malaria box	0.726141		1.25												SaLSSA, 384	1.469	yes			CN1C=NC(=C1)S(=O)(=O)NC2=CC=CC=C2C(=O)NCC3CC3
GNF-Pf-4007		GNF malaria box	1.18834		1.25												SaLSSA, 384	0.892	no		>100	COC1=CC=C(C=C1)C(=O)C[N+]2=C3CCCN3C(=C2)C4=CC=C(OC)C=C4
GNF-Pf-4005		GNF malaria box	1.05019		1.25												SaLSSA, 384	0.797	yes		>100	CCOC(=O)C1=C(N)N(C2=CC=C(CC)C=C2)C3=NC4=CC=CC=C4N=C13
GNF-Pf-4003		GNF malaria box	0.641577		1.25												SaLSSA, 384	0.995	yes	9.74	>100	COC1=CC=C2NC(=O)C(CN(C3CCCC3)C(=S)NC4=CC=CC=C4OC)=CC2=C1
GNF-Pf-4002		GNF malaria box	1.09615		1.25												SaLSSA, 384	7.03	yes		>100	CC(N(C)CC1=C(N=C2SC=CN12)C(=O)N3CCCCCCC3)C4=C(C)SC(C)=N4
GNF-Pf-4000		GNF malaria box	0.837838		1.25												SaLSSA, 384	0.9	yes		>100	CCOC(=O)C1=CN=C2C=CC(C)=CC2=C1NCCCN3CCOCC3
GNF-Pf-400		GNF malaria box	0.415385		1.25												SaLSSA, 384	0.69	no		10.28	CC[N+]1=C(C=CC2=CC=C(OC)C=C2)C=CC3=CC=CC=C13
GNF-Pf-40		GNF malaria box	0.679245		1.25												SaLSSA, 384	1.614	yes			COC1=CC=C2C=CC=CC2=C1C3NC(SCC4=CC=C(F)C=C4)=NC(C)=C3C(C)=O
GNF-Pf-3999		GNF malaria box	1.04808		1.25												SaLSSA, 384	12.5	yes		>100	FC1=CC=C(CC2=NC3=CC=CN=C3N2C4CCN(CC4)C(=O)CC5=CC=CS5)C=C1
GNF-Pf-3998		GNF malaria box	0.959839		1.25												SaLSSA, 384	0.644	yes		23	CC1=CC=C(C)C(=C1)N2CCN(CCCNC(=O)C3=CC=C(CSC4=NC5=CN=CC=C5N4)C=C3)CC2
GNF-Pf-3997		GNF malaria box	0.195918		1.25									1.25	0		SaLSSA, 384	1.323	yes		>100	CC1=CC(C)=NC(NC2=NC(C)=C3C=C(C)C(C)=CC3=N2)=N1
GNF-Pf-3996		GNF malaria box	0.305019		1.25												SaLSSA, 384	0.0654	no		27.45	CCN1C(C=CC2=CC=CC(C)=C12)=CC3=[N+](C)C4=CC=CC=C4S3
GNF-Pf-3995		GNF malaria box	0.722892		1.25												SaLSSA, 384	0.735	yes		>100	COC1=CC=CC=C1CN2C(=O)C3=CC(Br)=CC=C3N=C2SCC(=O)NC4=CC=CC(=C4)C(F)(F)F
GNF-Pf-3994		GNF malaria box	0.757246		1.25												SaLSSA, 384	0.323	yes		>100	CC1=C(C#N)C2=NC3=CC=CC=C3N2C(=C1)N4CCN(CC4)CC5=CC=CC=C5
GNF-Pf-3993		GNF malaria box	1.03261		1.25												SaLSSA, 384	1.597	yes		>100	COC1=CC(=CC=C1NC(=O)CN2CCN(CC2)C(=O)C3=CC=CO3)[N+]([O-])=O
GNF-Pf-3992		GNF malaria box	0.60119		1.25												SaLSSA, 384	0.2536	no			C1CCC(CC1)CN2CCC3=C(C2)SC(=N3)N4CCCCC4
GNF-Pf-3991		GNF malaria box	0.625		1.25												SaLSSA, 384	5.05	yes		>100	CCC1=NN=C2SC(=NN12)C3=CC=C(NC(=O)C4=CC=C(Br)O4)C=C3
GNF-Pf-3990		GNF malaria box	0.803213		1.25												SaLSSA, 384	1.431	yes		>100	BrC1=CC2=C(N(CC2)C(=O)C3CC3)C(=C1)S(=O)(=O)N4CCCCCC4
GNF-Pf-3988		GNF malaria box	1.16598		1.25												SaLSSA, 384	5.31	yes		>100	COC1=CC=C(NC(=O)CCCCCN2C(=O)C3=C(C=CS3)N=C2SCC(=O)NCCC4=CC=C(OC)C(OC)=C4)C=C1
GNF-Pf-3987		GNF malaria box	0.448029		1.25												SaLSSA, 384	2.12	no		>100	COC1=CC=C2SC(N(C)C2=C1)=C3SC(=NC4=CC=CC=C4C5=CC=CC=C5)N(CC=C)C3=O
GNF-Pf-3985		GNF malaria box	0.932692		1.25												SaLSSA, 384	0.811	yes		>100	CC1=NC=C(CN2CCC(CC2)C(=O)NC3=CC=C(C=C3)N4N=C(C)C=C4C)S1
GNF-Pf-3984		GNF malaria box	0.550725		1.25												SaLSSA, 384	0.1329	no		>100	COC1=CC=C(CNCC2=CC3=C(NC2=O)N(N=C3C4=CC=C(C)C=C4)C5=CC=CC=C5)C=C1
GNF-Pf-3983		GNF malaria box	0.456432		1.25												SaLSSA, 384	0.02035	no		24.75	CCN1C(C=CC2=CC=CC=C12)=CC3=[N+](CC)C4=CC(OC)=CC=C4S3
GNF-Pf-3982		GNF malaria box	0.713262		1.25												SaLSSA, 384	0.707	yes		>100	CC1=NC2=CC=CC=C2C(O)=C1CC=C
GNF-Pf-3978		GNF malaria box	0.7713		1.25												SaLSSA, 384	0.0777	no		41.98	CN(C)CCCNC1=NC=NC2=C1NC3=CC=C(C)C=C23
GNF-Pf-3976		GNF malaria box	0.941704		1.25												SaLSSA, 384	0.634	no		>100	CCCN1CCC2=C(C1)SC3=C2C(=O)N(C4=CC=CC=C4)C(SCC=C)=N3
GNF-Pf-3975		GNF malaria box	0.946939		1.25												SaLSSA, 384	1.734	yes		>100	CC(C)(C)CC1=CC=C(OCCCC(=O)NC2=CC=C(Cl)C(N)=C2)C(CC(C)(C)C)=C1
GNF-Pf-3974		GNF malaria box	0.535714		1.25												SaLSSA, 384	0.497	yes		68.599999999999895	COC1=CC=CC(CN2C3=C(SC(C)=C3)C4=C2C(=O)N(C)N=C4)=C1
GNF-Pf-3973		GNF malaria box	1.08434		1.25												SaLSSA, 384	1.158	no		42.94	CCN1CCN(CC1)C2=CC(C)=C3C=C(NC(=O)C4=CC=C(F)C(=C4)[N+]([O-])=O)C=CC3=N2
GNF-Pf-3972		GNF malaria box	0.735507		1.25												SaLSSA, 384	0.2418	no		>100	CC(C)(C)C1=CC=C(CN2N=NC3=C(O)N=C(N=C23)C4CCN(CC4)C(=O)C5=CC=CC=C5)C=C1
GNF-Pf-3971		GNF malaria box	0.870968		1.25												SaLSSA, 384	1.727	yes		49.28	CC1=NON=C1C(=O)NN=CC2=CC=C(O2)[N+]([O-])=O
GNF-Pf-3970		GNF malaria box	0.828221		1.25												SaLSSA, 384	11.02	yes		>100	OC(COC1=CC=C(OCC(O)CN2CCN(CCOC3=CC=CC=C3)CC2)C=C1)CN4CCN(CCOC5=CC=CC=C5)CC4
GNF-Pf-3968		GNF malaria box	0.684524		1.25												SaLSSA, 384	0.1668	yes		26.82	CN(CCCNC1=CC=NC2=CC(Cl)=CC=C12)S(=O)(=O)C3=C(C)C=C(C)C=C3C
GNF-Pf-3967		GNF malaria box	0.660377		1.25												SaLSSA, 384	11.12	yes		>100	CC(C)OC(=O)C1=C(C)NC2=C(C1C3=CC=CC(=C3)[N+]([O-])=O)C(=O)CCC2
GNF-Pf-3965		GNF malaria box	0.897959		1.25												SaLSSA, 384	0.482	yes		>100	COC1=CC=C(C=NN=C2NC(=O)C(CC(=O)NC3=CC=CC=C3)S2)C=C1OC
GNF-Pf-3964		GNF malaria box	0.389558		1.25												SaLSSA, 384	2.55	no		>100	CC1=CC=C(NC(=O)C2=C3NC(C)=C(C(N3N=C2)C4=CC(Br)=CC=C4F)C(=O)NC5=CC=C(C)C=C5C)C=C1
GNF-Pf-3962		GNF malaria box	0.452915		1.25												SaLSSA, 384	0.1278	no		22.53	CCN(CC)CCNC1=NC(C=CC2=CC=C(Cl)C=C2)=NC3=CC4=CC=CC=C4C=C13
GNF-Pf-3960		GNF malaria box	0.829596		1.25												SaLSSA, 384	0.1681	no		29.58	CN(C)CCNC1=NC=NC2=C1NC3=CC=C(C)C=C23
GNF-Pf-396		GNF malaria box	0.0826446		1.25									0.16539	0.05626		SaLSSA, 384	0.0904	yes	0.1186	.27039999999999897	CC1=C(C(=O)NCCCN2C=CN=C2)C3=C(O1)C(=O)C4=CC=CC=C4C3=O
GNF-Pf-3959		GNF malaria box	0.742857		1.25												SaLSSA, 384	0.407	yes		20.2	CC(=O)N(C1=CC=C(F)C(F)=C1)C2=C(N3CCCC3)C(=O)C4=CC=CC=C4C2=O
GNF-Pf-3956		GNF malaria box	0.858696		1.25												SaLSSA, 384	1.448	yes		>100	COC1=CC=C2C=CC(OC)=C(C3C(C#N)=C(N)OC4=C3C(=O)CC(C)(C)C4)C2=C1
GNF-Pf-3955		GNF malaria box	1.11583		1.25												SaLSSA, 384	0.388	yes		>100	CC1=CC=CN2C(=O)C3=C(N=C12)N(CCC4=CC=CC=C4)C(=N)C(=C3)C(=O)NCC5=CC=CO5
GNF-Pf-3954		GNF malaria box	1.06639		1.25												SaLSSA, 384	2.326	yes		>100	CC(=O)NC1=CC=C(C=C1)N2C(SCC2=O)C3=CC=C(Br)C=C3
GNF-Pf-3953		GNF malaria box	1.22407		1.25												SaLSSA, 384	0.441	yes			COC1=CC=C(C=C1OC)C2=NC3=C(Cl)C(=NN3C(=C2)C(F)(F)F)C(=O)NC4CCCCC4
GNF-Pf-3952		GNF malaria box	0.722008		1.25												SaLSSA, 384	0.34	yes		56.93	COC1=C(C=CC=C1[N+]([O-])=O)C=NNC2=NC(NC3=CC=C(C=C3)[N+]([O-])=O)=NC(=N2)N4CCN(C)CC4
GNF-Pf-3951		GNF malaria box	0.675472		1.25												SaLSSA, 384	0.335	yes		36.82	FC1=CC=C(NC2=C(N3CCCCC3)C(=O)C4=CC=CC=C4C2=O)C=C1
GNF-Pf-3950		GNF malaria box	0.566038		1.25												SaLSSA, 384	0.791	yes		>100	CCCC(=O)N1C2=CC=C(OC)C=C2C3=C(SSC3=S)C1(C)C
GNF-Pf-395		GNF malaria box	0.763052		1.25												SaLSSA, 384	1.043	yes			CCC1=CC=CC(NS(=O)(=O)C2=CC=C3NC(=O)C(=O)NC3=C2)=C1
GNF-Pf-3949		GNF malaria box	0.748879		1.25												SaLSSA, 384	1.889	yes		>100	ClC1=CC=CC(Cl)=C1C[N+]2=CC=C3C=CC=CC3=C2
GNF-Pf-3948		GNF malaria box	0.22449		1.25									1.25	0		SaLSSA, 384	3.94	yes		>100	O=C1NC(=O)C2=CC=C3C4=NC5=CC(=CC=C5N4C(=O)C6=CC=C1C2=C36)C#N
GNF-Pf-3947		GNF malaria box	0.959839		1.25												SaLSSA, 384	0.694	no		>100	FC1=CC=C(C=C1)C2=CN3C(SC4=CC(=CC=C34)C(=O)NCCCN5CCCCC5)=N2
GNF-Pf-3946		GNF malaria box	0.75		1.25												SaLSSA, 384	2.696	no		>100	O=C(NC1=CC=CC=C1)C(NC(=O)C2=CC=CC=C2)=CC3=CC=NC=C3
GNF-Pf-3945		GNF malaria box	0.698113		1.25												SaLSSA, 384	6.97	yes		>100	COCCOC(=O)C1=C(C)NC2=C(C1C3=CC=C(OC)C(OC)=C3OC)C(=O)CCC2
GNF-Pf-3944		GNF malaria box	0.423077		1.25												SaLSSA, 384	0.711	yes		68.25	O=C(C1CC1)N2CCOC3=C(OCCC4=CC=CC=N4)C=C(C=C3C2)C5=CSC6=CC=CC=C56
GNF-Pf-3943		GNF malaria box	0.652174		1.25												SaLSSA, 384	2.599	yes		>100	COC1=C(OC)C=C2C3CC4=CC=C(OC)C(OC)=C4CN3CCC2=C1
GNF-Pf-3942		GNF malaria box	0.921162		1.25												SaLSSA, 384	1.48	yes	0.1515	>100	CC(C)CSC1=NN=C2C(NC3=C(C)C=CC=C23)=N1
GNF-Pf-3941		GNF malaria box	0.681614		1.25												SaLSSA, 384	0.0481	no		26.47	CN(C)CCCNC1=NC=NC2=C1NC3=CC=C(Br)C=C23
GNF-Pf-3940		GNF malaria box	0.892377		1.25												SaLSSA, 384	0.677	no		>97.99	CCC1=CC=C(C=C1)C(=O)C[N+]2=C3CCCN3C(=C2)C4=CC=C(OC)C=C4
GNF-Pf-3939		GNF malaria box	1.22088		1.25												SaLSSA, 384	1.433	yes		>100	CSC1=CC=CC(NC(=O)C2C3OC4(C=C3)C2C(=O)N(CC5=CC=C(F)C=C5)C4C(=O)NC6CCCC(C)C6C)=C1
GNF-Pf-3938		GNF malaria box	0.706093		1.25												SaLSSA, 384	0.362	yes	0.497	48.55	O=C(NC1CC2CCCC(C1)N2CCC3=CC=CC=C3)NC4=CC=C(C=C4)C#N
GNF-Pf-3937		GNF malaria box	0.784753		1.25												SaLSSA, 384	0.167	no		15.59	C(CC1=CC=CC=C1)NC2=NC=NC3=C2NC4=CC=CC=C34
GNF-Pf-3934		GNF malaria box	1.14938		1.25												SaLSSA, 384	2.027	yes		>100	CC(C)(C)C(=O)CN1C=CC(=N)C2=CC=CC=C12
GNF-Pf-3933		GNF malaria box	0.760331		1.25												SaLSSA, 384	8.66	yes		>100	COC(=O)C1=C(NC(=O)C2=CC=C(C=C2)S(=O)(=O)N3CCOCC3)SC4=C1CCN(C4)C(C)=O
GNF-Pf-3931		GNF malaria box	0.817204		1.25												SaLSSA, 384	0.527	yes	0.419	40.51	CCCCCCCC[N+]1=C(C)N(C)C2=CC(Cl)=C(Cl)C=C12
GNF-Pf-3930		GNF malaria box	0.257143		1.25									0.55656	0.14026		SaLSSA, 384	0.082	no		8.35	CN(C)C1=C(N(C(C)=O)C2=CC=C(Cl)C(Cl)=C2)C(=O)C3=CC=CC=C3C1=O
GNF-Pf-393		GNF malaria box	0.787755		1.25												SaLSSA, 384	1.25	yes			CC1=CC=C(CN2CCN(CC2)CC3=CC=CC=C3)O1
GNF-Pf-3929		GNF malaria box	0.816143		1.25												SaLSSA, 384	1.451	no		>100	FC1=CC=C(C=C1)C2=C[N+](CC3=CC=C(Cl)C=C3Cl)=C4CCCN24
GNF-Pf-3928		GNF malaria box	0.779592		1.25												SaLSSA, 384	0.75	no		>100	CSC1=NC(SC)=C2C(SC3=C2CCN(C)C3)=N1
GNF-Pf-3927		GNF malaria box	0.852761		1.25												SaLSSA, 384	0.81	yes		>100	CC(CC1=CSC=C1)NC2=NC3=NON=C3N=C2N(C)C
GNF-Pf-3926		GNF malaria box	0.697959		1.25												SaLSSA, 384	5.05	yes		>100	OC(CNCC1=CC=CO1)CN2C3=CC=C(Cl)C=C3C4=CC(Cl)=CC=C24
GNF-Pf-3925		GNF malaria box	1.18876		1.25												SaLSSA, 384	0.847	no			CCOC(=O)C1=CC(=NN1)S(=O)(=O)NCC2=CC=C(F)C=C2
GNF-Pf-3924		GNF malaria box	0.834356		1.25												SaLSSA, 384	0.0504	no		36.42	C#CCN1C2=CC=CC=C2SC3=CC=CN=C13
GNF-Pf-3923		GNF malaria box	1.06531		1.25												SaLSSA, 384	12.5	yes		>100	CN1C(=O)OC2=CC(=CC=C12)S(=O)(=O)N3CCN(CC3)C4=CC(Cl)=CC=C4C
GNF-Pf-3922		GNF malaria box	1.05019		1.25												SaLSSA, 384	1.179	yes		>100	CCOC(=O)C1=C(CN2CCN(CC2)CC#N)N(CC3=CC=CC=C3)C4=CC(Br)=C(O)C=C14
GNF-Pf-3921		GNF malaria box	0.869388		1.25												SaLSSA, 384	1.244	yes	0.2525	>100	CC1=C(Br)C(=O)C2=CC(C)=CC=C2N1
GNF-Pf-3917		GNF malaria box	1.00755		1.25												SaLSSA, 384	0.401	no		>64.49	CCN1C(C=CC2=CC=CC=C12)=CC3=CC=CC=[N+]3C
GNF-Pf-3914		GNF malaria box	0.268817		1.25									0.39479	0.12473		SaLSSA, 384	0.0975	yes		12.96	CCN1C2=CC=CC=C2N=C1N=NC3=CC=C(OC)C=C3
GNF-Pf-3913		GNF malaria box	0.889796		1.25												SaLSSA, 384	0.381	yes		>100	CC1=C(N2C=CSC2=N1)C3=CSC(NC4=CC=CC=N4)=N3
GNF-Pf-3911		GNF malaria box	0.857143		1.25												SaLSSA, 384	0.386	yes		34.369999999999898	COC1=CC(Br)=C(C=C1OC)C2CC(=O)NC3=CC=C4C=CC=CC4=C23
GNF-Pf-3910		GNF malaria box	0.702509		1.25												SaLSSA, 384	0.935	yes		>100	NC1=CC=C(C=C1)C(=O)NC2=CC=C(C=C2)C3=NC4=CC=CC=C4O3
GNF-Pf-391		GNF malaria box	1.15261		1.25												SaLSSA, 384	1.643	yes			OCC1=NC2=CC=CC=C2N1CC3=CC=CC=C3F
GNF-Pf-3908		GNF malaria box	0.942308		1.25												SaLSSA, 384	1.354	yes		>100	O=C(NC1=CC=C(C=C1)N2C=CC=N2)C3CCN(CC3)CC4=NC5=C(CCCC5)S4
GNF-Pf-3907		GNF malaria box	0.532609		1.25												SaLSSA, 384	0.317	yes		18.100000000000001	FC(F)OC1=CC=C(NC(=O)CCl)C=C1
GNF-Pf-3906		GNF malaria box	0.784946		1.25												SaLSSA, 384	0.549	yes	0.584	>100	CN(C)C1=CC=[N+](CC(=O)NC2=CC=C(Cl)C=C2)C=C1
GNF-Pf-3905		GNF malaria box	0.479245		1.25												SaLSSA, 384	0.682	no		>100	CC1=CC(C=C2SC(NC2=O)=NC3=CC=CC=C3)=C(C)N1C4=CC=CC(=C4)[N+]([O-])=O
GNF-Pf-3904		GNF malaria box	0.651452		1.25												SaLSSA, 384	0.913	yes		>100	CCOC(=O)C1=CN(C)C=C(C1C2=CC(Br)=C(OCC)C(OC)=C2)C(=O)OCC
GNF-Pf-3903		GNF malaria box	0.840816		1.25												SaLSSA, 384	4.03	yes		>100	CN(C)CCNC(=S)NC1=CC=CC(=C1)C(F)(F)F
GNF-Pf-3902		GNF malaria box	1.03396		1.25												SaLSSA, 384	1.25	yes			CC1(C)CC(=O)C2=C(C1)NC3=CC=CC=C3N(C2C4=CC=C(S4)[N+]([O-])=O)C(=O)CC5=CC=CC=C5
GNF-Pf-3901		GNF malaria box	1.04247		1.25												SaLSSA, 384	0.489	no		>49.85	CCN1C(C=CC2=CC=C(C)C=C12)=CC3=CC=CC=[N+]3C
GNF-Pf-3900		GNF malaria box	1.11659		1.25												SaLSSA, 384	0.942	no		>100	CCN1C(=O)C2=C(SC3=C2CCN(C)C3)N=C1SCC4=CC=C(Cl)C=C4Cl
GNF-Pf-390		GNF malaria box	0.996139		1.25												SaLSSA, 384	1.155	yes			CC1=CC=C(NC(=O)CCCCC(=O)NC2=CC=C(C)C(Br)=C2)C=C1Br
GNF-Pf-3899		GNF malaria box	0.75		1.25												SaLSSA, 384	1.22	yes		>100	CC1=CC(C)=CC(NC2=CC(C)=NC3=NC=NN23)=C1
GNF-Pf-3898		GNF malaria box	0.793478		1.25												SaLSSA, 384	12.5	yes		>100	COC1=CC=CC(OCC(=O)NN=C(C)CC(=O)NCC2=CC=CO2)=C1
GNF-Pf-3897		GNF malaria box	0.986547		1.25												SaLSSA, 384	0.1544	no		23.73	FC1=CC=C2NC3=C(NCCN4CCCCC4)N=CN=C3C2=C1
GNF-Pf-3895		GNF malaria box	0.335849		1.25												SaLSSA, 384	0.733	yes		>100	CCC(C)(C)C1CCC2=C(C1)C3=C(NN=CC4=C(Cl)C=CC=C4Cl)N=CN=C3S2
GNF-Pf-3894		GNF malaria box	0.826255		1.25												SaLSSA, 384	2.074	no		>100	COC1=CC(=CC(OC)=C1OC)C(=O)C=CNC2=CC=C(C=C2)N(C)C
GNF-Pf-3893		GNF malaria box	0.341365		1.25												SaLSSA, 384	0.778	no		>100	CC1=CC=CC(NC(=O)CCCN2C(=O)C3=CC=CN3C4=CC=CC=C24)=C1C
GNF-Pf-3891		GNF malaria box	0.202899		1.25									0.99045	0.36705		SaLSSA, 384	0.456	yes	0.0335	68.33	CC1=NC(=C(O1)SCC2=CC=CC=C2)[P+](C3=CC=CC=C3)(C4=CC=CC=C4)C5=CC=CC=C5
GNF-Pf-3888		GNF malaria box	0.853047		1.25												SaLSSA, 384	6.84	yes		>100	C1CC2=C(C1)C3=C(SC4=NC5=CC=CC=C5N4)N=CN=C3S2
GNF-Pf-3887		GNF malaria box	1.03226		1.25												SaLSSA, 384	2.973	yes		51.45	S=C(NC1CCCCC1)NC2CC3CCC(C2)N3CC4=CC=CC=C4
GNF-Pf-3885		GNF malaria box	0.818533		1.25												SaLSSA, 384	0.85	yes		>100	COC1=CC(=CC(Br)=C1O)C2C(=C(C)NC3=C2C(=O)CC(C3)C4=CC=CC=C4)C(=O)OCC(C)C
GNF-Pf-3884		GNF malaria box	0.0694981		1.25									0.21759	0.07429		SaLSSA, 384	0.0401	no		6.94	CC(=O)N(C1=CC(C)=CC(C)=C1)C2=C(N3CCOCC3)C(=O)C4=CC=CC=C4C2=O
GNF-Pf-3883		GNF malaria box	0.798077		1.25												SaLSSA, 384	2.709	yes		>100	COC1=CC(=CC2=C1OCCN(C2)C(=O)CCN3N=C(C)C=C3C)C4=CC(C)=C5C(OC)=CC=C(OC)C5=N4
GNF-Pf-3880		GNF malaria box	1.16988		1.25												SaLSSA, 384	0.2706	yes	10	10.79	CCN(CC)C1=CC=C(C=C1)N=CC2=CC=C(O2)SC3=NC4=CC=CC=C4S3
GNF-Pf-388		GNF malaria box	0.959839		1.25												SaLSSA, 384	1.073	no		12.04	CC1CCCN(CCCNC(=O)C2=CC=C3C(=C2)N(CC4=CC(C)=CC=C4C)C(=O)C5=CC=CC=C5S3(=O)=O)C1
GNF-Pf-3879		GNF malaria box	0.883817		1.25												SaLSSA, 384	0.546	yes	0.1236	>100	CCCCNC(=O)C1CCC(CC1)CN(CC2=C(Cl)C=CC=C2Cl)S(=O)(=O)C3=CC=C(Br)C=C3
GNF-Pf-3878		GNF malaria box	0.702381		1.25												SaLSSA, 384	0.0507	yes		17.420000000000002	CCN1CCN(CC1)C2=CC=C(NC3=C4C=CC=CC4=NC5=CC=CC=C35)C=C2
GNF-Pf-3877		GNF malaria box	0.89881		1.25												SaLSSA, 384	1.633	yes		>100	CCNC(=O)NCCSC1=NC(C2=CC=CC=C2)=C(N1CC)C3=CC=CC=C3
GNF-Pf-3876		GNF malaria box	0.702509		1.25												SaLSSA, 384	0.978	yes	0.818	>100	CN(C)CCCN(CC1=CC2=CC3=C(OCO3)C=C2NC1=O)C(=S)NC4=CC=CC(Cl)=C4
GNF-Pf-3875		GNF malaria box	0.873469		1.25												SaLSSA, 384	3.57	yes		>100	COC1=CC=C(C=C1)C(NC(=O)COC2=CC=CC=C2)C3=CC(Cl)=C4C=CC=NC4=C3O
GNF-Pf-3873		GNF malaria box	1.01345		1.25												SaLSSA, 384	1.409	no		>100	CCSC1=NC2=C(C(=O)N1CC)C3=C(CN(C)CC3)S2
GNF-Pf-3872		GNF malaria box	0.750943		1.25												SaLSSA, 384	2.236	no		>100	[O-][N+](=O)C1=CC=CC(=C1)C2=CC=C(O2)C(=O)NC3=CC=C(C=C3)C4=NC5=CC=CC=C5N4
GNF-Pf-3871		GNF malaria box	0.365462		1.25												SaLSSA, 384	2.508	no		>100	COC1=CC=C(NC(=O)C2=C(C)NC3=C(C=NN3C2C4=CC=CC(Cl)=C4)C(=O)NC5=CC=C(C)C=C5)C=C1
GNF-Pf-3870		GNF malaria box	0.642857		1.25												SaLSSA, 384	0.764	yes		>100	CC(Cl)C(=O)OC1=CC=CC=C1C2=C(NCC3=CC=CC=C3)N4C=CC=C(C)C4=N2
GNF-Pf-387		GNF malaria box	0.676923		1.25												SaLSSA, 384	0.2414	no		5.29	CCN(CC)C1=CC=C(C=CC2=CC=[N+](CC3=CC=C(F)C=C3)C=C2)C=C1
GNF-Pf-3869		GNF malaria box	0.781132		1.25												SaLSSA, 384	0.817	yes		>100	ClC1=CC=C(NC(=O)CN2C3=CC=CC=C3C(=O)C4=CC=CC=C24)C(=C1)C(=O)C5=CC=CC=C5
GNF-Pf-3868		GNF malaria box	1.361		1.25												SaLSSA, 384	0.897	yes	0.776	>100	CC(OC1=CC=C(Cl)C(C)=C1)C(=O)N2CCC3=CC=CC=C23
GNF-Pf-3867		GNF malaria box	1.04564		1.25												SaLSSA, 384	0.991	yes		47.45	OC(CN1CCOCC1)CN2C3=CC=C(Br)C=C3C4=CC(Br)=CC=C24
GNF-Pf-3866		GNF malaria box	0.884615		1.25												SaLSSA, 384	0.657	yes		>100	OC1=C(CC=C)C=CC=C1C=NNC2=NC3=CC=CC=C3N2
GNF-Pf-3865		GNF malaria box	1.50673		1.25												SaLSSA, 384	9.01	no		>100	CC1=CC=C(CN2C(C)=C3C=NN(CC(O)=O)C(=O)C3=C2C)C=C1
GNF-Pf-3864		GNF malaria box	1.02885		1.25												SaLSSA, 384	0.413	yes		37.69	CCN1CCC(CC1)N2CCC(CC2)N3C(CC4=CC=CC=C4OC)=NC5=CC(F)=CC=C35
GNF-Pf-3863		GNF malaria box	0.718876		1.25												SaLSSA, 384	1.552	yes		>100	COC1=CC=C(C=C1)C2C(C(=O)NC3=CC=CC(Cl)=C3)C4=CC=CC=C4C(=O)N2C5CCCCC5
GNF-Pf-3862		GNF malaria box	1.11618		1.25												SaLSSA, 384	2.071	no		>100	CC1=CC(Cl)=CC=C1NC(=O)C2=CC=CC=C2[N+]([O-])=O
GNF-Pf-3861		GNF malaria box	0.821577		1.25												SaLSSA, 384	0.2335	yes		>100	N#CC1=C(C=C(N2CCN(CC2)C3CCCCC3)N4C5=CC=CC=C5N=C14)C6=CC=CC=C6
GNF-Pf-3860		GNF malaria box	0.626415		1.25												SaLSSA, 384	0.875	yes		>100	[O-][N+](=O)C1=CC=C(C=C1)C2=CC=C(O2)C=NNC3=NC(NC4=CC=CC=C4)=NC(NC5=CC=CC=C5)=N3
GNF-Pf-3859		GNF malaria box	0.981132		1.25												SaLSSA, 384	0.536	yes		53.98	OC1=CC=C(Br)C=C1C=NNC2=NC3=CC=CC=C3N2
GNF-Pf-3857		GNF malaria box	1.12108		1.25												SaLSSA, 384	0.2334	no		>100	CN(C)CCCNC1=NC=NC2=C1NC3=CC=CC=C23
GNF-Pf-3856		GNF malaria box	0.759615		1.25												SaLSSA, 384	1.473	yes		>100	COC1=CC=C(OCC(=O)NC2=CC=CC(=C2)C3=NC4=NC=CC=C4O3)C=C1
GNF-Pf-3855		GNF malaria box	1.26923		1.25												SaLSSA, 384	6.5	yes		>100	CN1N=C(C(=O)NCC2=CC=CC=C2)C3=C1CCN(CC4=CC=CC(O)=C4)C3
GNF-Pf-3854		GNF malaria box	0.539855		1.25												SaLSSA, 384	0.426	yes	0.148	60.96	CC1=CC=C2C=C(C)C(NC3=CC=C(Cl)C=C3)=NC2=C1
GNF-Pf-3851		GNF malaria box	0.724528		1.25												SaLSSA, 384	1.375	no		>100	COC1=CC(=CC=C1OCC2=CC=CC=C2F)C=C(C#N)C3=NC4=CC=CC=C4N3
GNF-Pf-3850		GNF malaria box	0.776062		1.25												SaLSSA, 384	1.157	yes		>100	COC1=CC=C(N2C(=O)C3C(C2=O)C4(C(=O)C3(C5=CC=CC=C5)C(C6=CC=C7OCOC7=C6)=C4C8=CC=C9OCOC9=C8)C%10=CC=CC=C%10)C(=C1)[N+]([O-])=O
GNF-Pf-3848		GNF malaria box	0.819277		1.25												SaLSSA, 384	2.17	yes		>100	COC1=CC=C(C=C1)C2C(C(=O)NC3=CN=C4C=CC=CC4=C3)C5=CC=CC=C5C(=O)N2CC6=CC=C(F)C=C6
GNF-Pf-3847		GNF malaria box	0.702509		1.25												SaLSSA, 384	0.657	no		>100	CC1=C(C#N)C2=NC3=CC=CC=C3N2C(=C1)N4CCN(CC4)CC=CC5=CC=CC=C5
GNF-Pf-3845		GNF malaria box	1.22088		1.25												SaLSSA, 384	4.4	no		>100	CC1=CC=CC(N2CCN(CC2)C3=NC4=CC=CC=C4C5=NN=C(C)N35)=C1C
GNF-Pf-3842		GNF malaria box	0.766871		1.25												SaLSSA, 384	0.2748	no		26.34	CCN(CC)CCCC(C)NC1=NC(C=CC2=CC=C(Br)C=C2)=NC3=CC(Cl)=CC=C13
GNF-Pf-3841		GNF malaria box	0.863799		1.25												SaLSSA, 384	1.854	yes		>76.3	CCN(CC)CCN(CC1=CC2=C(C)C=C(C)C=C2NC1=O)C(=S)NCCCN(C)C
GNF-Pf-3840		GNF malaria box	0.53405		1.25												SaLSSA, 384	0.895	yes		>61.2	CCCN(CCC)[P+](C)(N(CCC)CCC)N(CCC)CCC
GNF-Pf-384		GNF malaria box	1.01227		1.25												SaLSSA, 384	5.38	no		6.64	COC1=CC=CC(C=NNC(=O)C2=CC=CC=C2O)=C1O
GNF-Pf-3838		GNF malaria box	1.0852		1.25												SaLSSA, 384	0.341	yes		>100	CCN1C2=C(CCC2)C(=N)C3=CC=CC=C13
GNF-Pf-3837		GNF malaria box	0.912863		1.25												SaLSSA, 384	2.369	yes		>87.04	COC1=CC=C(C=C1)C(=O)NC(C2=CC=CC=C2Cl)C3=CC(Cl)=C4C=CC=NC4=C3O
GNF-Pf-3836		GNF malaria box	0.672619		1.25												SaLSSA, 384	1.682	yes		>100	NC1=NC(NC2=CC=CC(Cl)=C2)=NN1
GNF-Pf-3835		GNF malaria box	1.18533		1.25												SaLSSA, 384	0.803	no		>100	CCN1C(C=CC2=CC(C)=CC=C12)=CC3=CC=CC=[N+]3C
GNF-Pf-3833		GNF malaria box	0.666667		1.25												SaLSSA, 384	1.192	no		>100	FC1=CC=CC(CSC2=NC3=CC=CC=C3C4=NC(CC(=O)NCC5=CC=CS5)C(=O)N24)=C1
GNF-Pf-3832		GNF malaria box	0.650307		1.25												SaLSSA, 384	1.998	yes		83.18	CC1=CC=C(C=C1)C2=CC3=C(N=N2)C4=CC=CC=C4C3=O
GNF-Pf-3830		GNF malaria box	0.710744		1.25												SaLSSA, 384	0.3015	yes		>100	N(N=CC1=CC=CC(OC2=CC=CC=C2)=C1)C3=NC4=CC=CC=C4N3
GNF-Pf-3829		GNF malaria box	0.509202		1.25												SaLSSA, 384	0.02558	no		9.15	CC(C)C1=CC=C(C=C1C)N(C(C)=O)C2=C(N3CCOCC3)C(=O)C4=CC=CC=C4C2=O
GNF-Pf-3828		GNF malaria box	0.894928		1.25												SaLSSA, 384	0.409	yes		>100	COC1=CC2=CC(C(=O)NC3=CC=CC=C3)=C(N)N=C2C=C1OC
GNF-Pf-3827		GNF malaria box	1.19305		1.25												SaLSSA, 384	2.474	yes		>100	COC1=CC=CC(=C1)C2C(C(=O)NC3=CC=CC=C3)=C(C)N=c4sc(=CC5=CNC6=CC=CC=C56)c(=O)n24
GNF-Pf-3825		GNF malaria box	0.669388		1.25												SaLSSA, 384	1.425	yes	0.377	>65.68	CCCCN(CCCC)S(=O)(=O)C1=CC=C(NC(=O)C2=CC=CO2)C=C1
GNF-Pf-3824		GNF malaria box	0.721973		1.25												SaLSSA, 384	0.359	no		>98.66	BrC1=CC=C2NC3=C(NCCCN4CCOCC4)N=CN=C3C2=C1
GNF-Pf-3823		GNF malaria box	1.00725		1.25												SaLSSA, 384	11.88	yes		>100	COC1=CC=CC=C1C(N2CCN(C)CC2)C3=NN=NN3CC4=CC=C(F)C=C4
GNF-Pf-3821		GNF malaria box	0.437751		1.25												SaLSSA, 384	0.823	yes		33.67	CCOC(=O)C1=C(C)N(CCC(=O)NC2=CC=CC(=C2)C(F)(F)F)C(=C1)C3=CC=C(C)C=C3
GNF-Pf-3820		GNF malaria box	0.518116		1.25												SaLSSA, 384	0.396	yes	0.1386	>100	CCCCCCOC1=CC=C(NC(=O)C2=CC=CS2)C=C1
GNF-Pf-3819		GNF malaria box	1.10762		1.25												SaLSSA, 384	0.654	yes		>100	C[N+]1(C)CC2=CC3=C(C=C)C=C4C=CC=CC4=C3C=C2C1
GNF-Pf-3818		GNF malaria box	0.991031		1.25												SaLSSA, 384	1.736	no		>100	COC1=CC=CC(=C1)C(=O)C[N+]2=C3CCCN3C(=C2)C4=CC=C(Cl)C=C4
GNF-Pf-3815		GNF malaria box	0.604082		1.25												SaLSSA, 384	0.852	yes	0.0983	>100	CC(C)(C)C1CCC2=C(C1)C(=O)C3=CC=CC=C3N2
GNF-Pf-3814		GNF malaria box	0.943775		1.25												SaLSSA, 384	7.54	no		>100	CC(=O)NC1=NN(C(S1)C2=CC=C(Br)C=C2)C(C)=O
GNF-Pf-3812		GNF malaria box	0.647303		1.25												SaLSSA, 384	0.477	yes	0.303	76.95	CCC(SC1=NN=C(C2=CC=C(C)C=C2)C(=N1)C3=CC=C(C)C=C3)C(=O)NCCOC
GNF-Pf-381		GNF malaria box	0.874552		1.25												SaLSSA, 384	0.2369	yes			CCOC(=O)CCS(=O)(=O)C1=CC=C(Br)C=C1
GNF-Pf-3809		GNF malaria box	0.706093		1.25												SaLSSA, 384	1.444	yes		>100	C1CC[N+](CC1)(CCOC2=CC=CC=C2)CC#CC3=CC=CC=C3
GNF-Pf-3807		GNF malaria box	1.01931		1.25												SaLSSA, 384	0.702	yes		>100	CC1=CC=CN2C(=O)C3=C(N=C12)N(CCC4=CC=CC=C4)C(=N)C(=C3)C(=O)NCC=C
GNF-Pf-3805		GNF malaria box	0.751004		1.25												SaLSSA, 384	1.25	yes		>100	COC1=CC=C(NC(=O)CN2N=CC3=CC=CC=C23)C=C1OC
GNF-Pf-3804		GNF malaria box	0.884298		1.25												SaLSSA, 384	8.85	yes		>100	FC1=CC=C(C=C1)C2CC(=NN2C(=O)CSC3=NN=C(CNC(=O)CC4=CC=CC=C4)N3CC5=CC=CC=C5)C6=CC=CS6
GNF-Pf-3803		GNF malaria box	0.49434		1.25												SaLSSA, 384	0.353	no		>100	CC1=CC=C(C=C1)N=C2NC(=O)C(S2)=CC3=C(C)N(C(C)=C3)C4=CC=CC(=C4)[N+]([O-])=O
GNF-Pf-3801		GNF malaria box	0.88755		1.25												SaLSSA, 384	0.956	no		>100	CCOC1=CC=C(NC2=CC=NC3=CC(Cl)=CC=C23)C=C1
GNF-Pf-3799		GNF malaria box	0.654618		1.25												SaLSSA, 384	1.271	yes	3.124	>100	CC(C)(C)OC(=O)N1CCC(CC1)C2=C(C=NN2C3=CC=C(F)C=C3F)C(=O)NC4=CC=CC(=C4)C(F)(F)F
GNF-Pf-3798		GNF malaria box	0.856631		1.25												SaLSSA, 384	0.581	yes		>56.56	NC1=NC(SCC(=O)C2=CC=C(Br)C=C2)=C(C#N)C(C3=CC=CC=C3)=C1C#N
GNF-Pf-3796		GNF malaria box	0.53527		1.25												SaLSSA, 384	0.628	yes	0.5	>100	O=C1C2=C(CCCC2)NC3=CC=CC=C13
GNF-Pf-3794		GNF malaria box	1.03261		1.25												SaLSSA, 384	0.2833	yes		>100	NC1=CC=C2N=C(SC2=C1)C3=CC=CC(=C3)C4=NC5=CC=C(N)C=C5S4
GNF-Pf-3793		GNF malaria box	1.0083		1.25												SaLSSA, 384	12.5	yes		>100	CC1=CC=CC(NC(=O)C2=C(N)C3=C(C4=C(CCCCC4)N=C3S2)C5=CC=CS5)=C1
GNF-Pf-3788		GNF malaria box	0		1.25									0.005505	0.001269		SaLSSA, 384	0.001231	yes		.1258	CNC1=C(N(CC2=CC=C(Cl)C(Cl)=C2)C(C)=O)C(=O)C3=CC=CC=C3C1=O
GNF-Pf-3787		GNF malaria box	0.682692		1.25												SaLSSA, 384	8.54	yes		>100	COC1=CC=C(C=C1)S(=O)(=O)N2CCN(CC2)C(=S)NC3CCCCC3
GNF-Pf-3785		GNF malaria box	0.929461		1.25												SaLSSA, 384	12.18	no		>100	OC(CNCC1COC2=CC=CC=C2O1)C3=CC=CC=C3
GNF-Pf-3784		GNF malaria box	1.06135		1.25												SaLSSA, 384	12.5	yes		>100	O=C(COC1=CC=CC2=CC=CC=C12)NC3CCS(=O)(=O)C3
GNF-Pf-3781		GNF malaria box	1.0249		1.25												SaLSSA, 384	0.983	yes		>100	CC1=NC2=NC(C)=NN2C(NC3=CC=C(Cl)C(C)=C3)=C1
GNF-Pf-3780		GNF malaria box	0.555556		1.25												SaLSSA, 384	1.157	no		>100	CC(Cl)=CC[N+]1(CCOCC1)CC#CC2=CC=CC3=CC=CC=C23
GNF-Pf-3779		GNF malaria box	0.910394		1.25												SaLSSA, 384	2.091	yes		>100	CCN(CC)CCCN(CC1=CC2=C(C)C=C(C)C=C2NC1=O)C(=S)NCCCN(C)C
GNF-Pf-3778		GNF malaria box	0.868726		1.25												SaLSSA, 384	5.42	yes		>100	CCOC(=O)C1C(CC2=C(C(C3=CC=C(Cl)C=C3)C(=C(C)N2)C(=O)OCC)C1=O)C4=CC=CC=C4OC
GNF-Pf-3776		GNF malaria box	0.956989		1.25												SaLSSA, 384	1.823	no		>100	COC1=CC=C(C=CC2=CC=[N+](C)C=C2)C=C1OC
GNF-Pf-3775		GNF malaria box	1.22422		1.25												SaLSSA, 384	1.415	no		>100	CCCN1CCC2=C(C1)SC3=NC(SCC(=O)C4=CC=CC=C4)=NC(N)=C23
GNF-Pf-3774		GNF malaria box	0.75		1.25												SaLSSA, 384	0.03136	yes		15.17	CN1CCCC1CCNCC2=CC(=CC=C2O)C3=CC=NC4=CC(Cl)=CC=C34
GNF-Pf-3773		GNF malaria box	0.532075		1.25												SaLSSA, 384	0.479	no		>100	CC(C)C1=CC=C(C=C1)C=C2SC(NC2=O)=NC3=CC=CC=C3
GNF-Pf-3772		GNF malaria box	1.02857		1.25												SaLSSA, 384	12.5	no		>100	O=C(NNC(=O)C1=CC=CN=C1)C=CC2=CC=CC=C2
GNF-Pf-3771		GNF malaria box	0.691756		1.25												SaLSSA, 384	0.797	yes		41.19	ClCC(=O)NC1=CC=C(C=C1)N2CCCCC2
GNF-Pf-3770		GNF malaria box	0.53012		1.25												SaLSSA, 384	0.1243	no		6.13	CCCCOC1=CC=CC(=C1)C(=O)N(CC2=CC=CS2)C3=CC=C(OC)C=C3
GNF-Pf-3769		GNF malaria box	0.856502		1.25												SaLSSA, 384	0.578	no		52.48	COC1=CC=C(C=C1)C2=C[N+](CC3=CC=CC=C3Cl)=C4CCCN24
GNF-Pf-3767		GNF malaria box	1.07975		1.25												SaLSSA, 384	2.338	no		>100	CN(C)CCN(C)CC1=CC(Br)=CS1
GNF-Pf-3765		GNF malaria box	0.637993		1.25												SaLSSA, 384	0.2695	no		>100	ClC1=CC=C(CN2C=C(C=C(C#N)C3=NC4=CC=CC=C4N3)C5=CC=CC=C25)C(Cl)=C1
GNF-Pf-3764		GNF malaria box	0.86722		1.25												SaLSSA, 384	3.31	yes		>100	[O-][N+](=O)C1=CC=CC(CSC2=NC3=C(SC=C3)C(=O)N2C4=CC=C(Br)C=C4)=C1
GNF-Pf-3763		GNF malaria box	0.977578		1.25												SaLSSA, 384	0.764	no		32.72	CCC1=CC=C(C=C1)C(=O)C[N+]2=C3CCCN3C(=C2)C4=CC=C(C)C=C4
GNF-Pf-3762		GNF malaria box	0.846473		1.25												SaLSSA, 384	1.81	yes		>100	CC1=CC=C(NC(=S)NCCO)C=C1C
GNF-Pf-3761		GNF malaria box	0.923695		1.25												SaLSSA, 384	2.116	no		>100	OC1=CC=CC=C1C2=C(NC3=CC=CC(=C3)C(F)(F)F)N4C=CC=NC4=N2
GNF-Pf-3760		GNF malaria box	0.168459		1.25									0.60225	0.01067		SaLSSA, 384	0.1074	yes		6	CC1=CC=C(CN2C(=N)N(CC(O)C3=CC=C(Cl)C(Cl)=C3)C4=CC=CC=C24)C=C1
GNF-Pf-376		GNF malaria box	1.01449		1.25												SaLSSA, 384	1.226	yes		18.28	COC1=CC=C2N=C(C)C=C(NC3=CC=C(Cl)C=C3)C2=C1
GNF-Pf-3759		GNF malaria box	1.03734		1.25												SaLSSA, 384	12.5	yes		81.84	CC1=CC=CC(NS(=O)(=O)C2=CC=C3NC(=O)C=CC3=C2)=C1C
GNF-Pf-3758		GNF malaria box	0.23166		1.25									0.42826	0.1753		SaLSSA, 384	0.0933	yes		11.96	COC1=CC=C(C=C1)S(=O)(=O)N=C2C=C(NC3=CC=CC=C3)C(=O)C4=CC=CC=C24
GNF-Pf-3757		GNF malaria box	0.97619		1.25												SaLSSA, 384	2.409	yes		>100	CC(CN1CCC(CC1)N2C=C(N=N2)C(=O)N3CCCC3)C4=CC=CC=C4
GNF-Pf-3756		GNF malaria box	0.822464		1.25												SaLSSA, 384	1.504	yes		>73.45	CC1=CC=NC(NC2=NC(=CS2)C3=C(C)N=C4SC=CN34)=C1
GNF-Pf-3754		GNF malaria box	0.815951		1.25												SaLSSA, 384	12.5	no		>100	CN(C)C1=NN=C(O1)C(=CC2=CC(=CN2C)C(=O)C3=CC=CC(Cl)=C3)C#N
GNF-Pf-3752		GNF malaria box	0.727273		1.25												SaLSSA, 384	0.652	yes		>100	COC1=CC(=CC=C1O)C=NNC(=O)C2=CC=C(C=C2)C(=O)NN=CC3=CC=C(O)C(OC)=C3
GNF-Pf-3751		GNF malaria box	0.856502		1.25												SaLSSA, 384	4.65	yes		>100	OC(CCN1CCN(CC1)C(C2=CC=CC=C2)C3=CC=CC=C3)C4=CC=CC=C4
GNF-Pf-3749		GNF malaria box	0.701923		1.25												SaLSSA, 384	0.881	yes		75.87	COC(=O)C1=CC=CC(=C1)C2=CC3=C(OC(CNC(=O)C4=C(C)ON=C4C)C3)C(Cl)=C2
GNF-Pf-3748		GNF malaria box	0.467925		1.25												SaLSSA, 384	6.33	yes		>100	[O-][N+](=O)C1=CC=C(O1)C(=O)N2CCN(CC2)C3=CC=CC(Cl)=C3
GNF-Pf-3746		GNF malaria box	0.932692		1.25												SaLSSA, 384	2.404	yes		>100	COC1=CC(NC(C)=C2C(=O)C3=CC=CC=C3C2=O)=C(OC)C=C1Cl
GNF-Pf-3745		GNF malaria box	1.38589		1.25												SaLSSA, 384	1.152	yes		>100	CC1=C(C2=CC=C(Cl)C=C2)[N+]3=C(SCCC3)N1C4=CC=CC=C4
GNF-Pf-3744		GNF malaria box	0.815217		1.25												SaLSSA, 384	12.5	yes		>100	CCOC(=O)C1=C(NC(=O)C2=CC=C(C=C2[N+]([O-])=O)[N+]([O-])=O)SC3=C1CCCC3
GNF-Pf-3743		GNF malaria box	0.663043		1.25												SaLSSA, 384	0.1281	yes		36.06	CCOC(=O)C1=C(N=NN(C)C)C2=CC=CC=C2N1
GNF-Pf-3739		GNF malaria box	1.41704		1.25												SaLSSA, 384	2.806	no		>100	[H][C@@]12CC3=C(NC4=CC=CC=C34)C(CCC5=CC=CC=C5)N1C(=O)CN(CCC6=CNC7=CC=CC=C67)C2=O
GNF-Pf-3738		GNF malaria box	0.641256		1.25												SaLSSA, 384	0.1653	no		14.34	FC1=CC=CC=C1CCNC2=NC=NC3=C2NC4=CC=CC=C34
GNF-Pf-3737		GNF malaria box	0.408163		1.25												SaLSSA, 384	0.2387	yes		19.12	CC(=O)N(C1=CC=C(Br)C=C1)C2=C(N3CCOCC3)C(=O)C4=CC=CC=C4C2=O
GNF-Pf-3736		GNF malaria box	0.906122		1.25												SaLSSA, 384	0.88	yes		58	COC1=NC(NC(N)=N)=NC2=CC=C(C)C=C12
GNF-Pf-3735		GNF malaria box	0.742754		1.25												SaLSSA, 384	12.5	yes		>100	CCOC1=CC=C2NC(=O)C(=CC2=C1)C(N3CCCC3)C4=NN=NN4CCOC
GNF-Pf-3733		GNF malaria box	0.928302		1.25												SaLSSA, 384	0.42	yes		>100	CC1=CC=C(C=C1NC(=O)COC2=CC=C(C=C2)C(C)(C)C)C3=NC4=NC=CC=C4O3
GNF-Pf-3732		GNF malaria box	0.672199		1.25												SaLSSA, 384	0.858	yes		>100	CCN(CC)CCN1C(NC2=CC=CC=C2C1=O)C3=CC=C(C)C=C3
GNF-Pf-3731		GNF malaria box	0.556017		1.25												SaLSSA, 384	1.018	yes		>100	ClC1=CC=C2C(=C1)N=CC=C2N3CCC(CC3)N4C=CC=C4
GNF-Pf-3730		GNF malaria box	1.0898		1.25												SaLSSA, 384	12.5	yes		>100	CC1=CC=CC=C1OCC2=NN=C(SCC(O)=O)N2CC=C
GNF-Pf-3729		GNF malaria box	1.11905		1.25												SaLSSA, 384	0.2208	yes		78.47	COC1=CC=C(CCN2C(=O)N(CCN(C)C)C(=O)C23CCN(CC3)CC4=CC=C(O)C=C4)C=C1
GNF-Pf-3727		GNF malaria box	0.597826		1.25												SaLSSA, 384	0.645	yes		>100	C1CC[N+]2(C1)CC3=CC4=CC=C5C=C6C[N+]7(CCCC7)CC6=CC5=C4C=C3C2
GNF-Pf-3726		GNF malaria box	0.696429		1.25												SaLSSA, 384	2.323	yes		>100	CCCCCNC(=O)C1CSC(N1C(=O)C2=CC=CC=C2Cl)C3=COC=C3
GNF-Pf-3724		GNF malaria box	0.95092		1.25												SaLSSA, 384	0.749	yes		34.79	CN1N=C(C(C(=O)NC2=CC=C(Cl)C=C2)=C1SC3=CC=C(Cl)C=C3)C(F)(F)F
GNF-Pf-3723		GNF malaria box	1.13262		1.25												SaLSSA, 384	0.626	yes		41.76	CN1CCN(CC1)C2=NC(NC3=CC=C(O)C=C3)=NC4=CC=CC=C24
GNF-Pf-3722		GNF malaria box	0.793478		1.25												SaLSSA, 384	5.64	yes		>100	COC1=CC=C2N(C)C(=O)C(C)(CC#N)C2=C1
GNF-Pf-3721		GNF malaria box	1.05221		1.25												SaLSSA, 384	0.2801	no		>100	CCOC(=O)N1CCC(CC1)NC(=O)C2=C(N3C=CC=C3)N(N=C2C)C4=CC=CC(C)=C4
GNF-Pf-3720		GNF malaria box	0.842324		1.25												SaLSSA, 384	0.673	yes		>100	COC1=CC=C(C=C1)[N+]2=C3SCCCN3C(=C2)C4=CC=C(Cl)C=C4
GNF-Pf-372		GNF malaria box	0.693252		1.25												SaLSSA, 384	0.991	yes			COC1=CC=CC(=C1)n2sc3c(C4=CC(OC)=CC=C4NC3(C)C)c2=S
GNF-Pf-3719		GNF malaria box	1.12448		1.25												SaLSSA, 384	7.92	no		>100	O=C1CSC2=NC3=CC=CC=C3N12
GNF-Pf-3718		GNF malaria box	1.06667		1.25												SaLSSA, 384	0.0582	no		35.450000000000003	CCCCCN(CCCCC)C(O)C1=CC2=C(CCCC2)C3=CC=CC=C13
GNF-Pf-3717		GNF malaria box	0.734694		1.25												SaLSSA, 384	1.104	no		>100	ClC1=CC=C(C=C1)C=CC2=NC(=O)C3=CC=CC=C3O2
GNF-Pf-3716		GNF malaria box	0.743396		1.25												SaLSSA, 384	0.388	yes	0.1699	>26.83	CC[N+]1=C(C=CC2=CC(C)=CC=C12)C=C3C=CN(C)C=C3
GNF-Pf-3715		GNF malaria box	0.825726		1.25												SaLSSA, 384	0.2055	no		47.07	CC1=C(C=CO1)C(=O)NN=CC(Br)=CC2=CC=CC=C2
GNF-Pf-3714		GNF malaria box	0.922619		1.25												SaLSSA, 384	1.105	no		>100	FC1=CC=C(CN2CCC3=C(C2)SC(=N3)N4CCCCC4)C=C1F
GNF-Pf-3713		GNF malaria box	0.51004		1.25												SaLSSA, 384	2.02	yes		>100	[O-][N+](=O)C1=CC=C(C=C1)C2CC(=O)NC3=C2C(=O)CC(C3)C4=CC=C(F)C=C4
GNF-Pf-3711		GNF malaria box	0.928302		1.25												SaLSSA, 384	0.358	no		>100	COC1=CC=C(C=CC(=O)NC2=CC=NC=C2)C=C1OC
GNF-Pf-371		GNF malaria box	0.899642		1.25												SaLSSA, 384	1.014	yes			COC1=CC(OC)=C(OC)C=C1CN2CCN(CC2)C(C)C
GNF-Pf-3709		GNF malaria box	0.80695		1.25												SaLSSA, 384	0.1949	no		21.28	CC[N+]1=C(C=CC2=CC=CC=C12)C=C3SC4=CC(C)=CC=C4N3CCO
GNF-Pf-3708		GNF malaria box	0.586873		1.25												SaLSSA, 384	1.816	yes		>100	CCC1=CC=C(NC(=O)C2=C(N)C3=C(C4=C(CCCC4)N=C3S2)C5=CC=CO5)C=C1
GNF-Pf-3707		GNF malaria box	0.967391		1.25												SaLSSA, 384	0.764	yes		>100	FC1=CC=C(C=C1)C2=C[N+](C3=CC=CC=C3)=C4SCCN24
GNF-Pf-3706		GNF malaria box	0.770609		1.25												SaLSSA, 384	2.438	yes		>100	CCC(C)(C)N1N=NN=C1C(N2CCN(CC2)C3=CC=C(O)C=C3)C4=CC5=CC(C)=CC(C)=C5NC4=O
GNF-Pf-3705		GNF malaria box	0.981884		1.25												SaLSSA, 384	0.841	yes		>100	CC1=CC=CC(CCNC2=CC(C)=NC3=NC=NN23)=C1
GNF-Pf-3704		GNF malaria box	0.456432		1.25												SaLSSA, 384	0.2412	yes		23.55	CN1N=C(C(=C1NC(=O)NC2=CC=C(F)C=C2)C3=CC=C(F)C=C3)C(F)(F)F
GNF-Pf-3703		GNF malaria box	0.139623		1.25									0.59812	0.06959		SaLSSA, 384	0.0737	yes	0.602	10.0399999999999	CC(=O)N(C1=CC=C(I)C=C1)C2=C(N3CCOCC3)C(=O)C4=CC=CC=C4C2=O
GNF-Pf-3702		GNF malaria box	0.855769		1.25												SaLSSA, 384	2.225	yes		59.38	COC1=CC=C(CN2CCC(CC2)C(=O)NC3=CC=C(OC4=CC=CN=C4)C=C3)C=C1
GNF-Pf-3700		GNF malaria box	0.779116		1.25												SaLSSA, 384	0.422	no		>100	COC1=CC=CC=C1N2C(=N)SC(=CC3=CC=C(OCC4=CC=CC=C4F)C=C3)C2=O
GNF-Pf-3699		GNF malaria box	0.84739		1.25												SaLSSA, 384	7.49	yes		>100	SC1=NN=C(N1CCC2=CC=CC=C2)C3=CC=NC=C3
GNF-Pf-3697		GNF malaria box	0.863071		1.25												SaLSSA, 384	10.65	no		>100	O=C1CSC2=CC=CC=C2N1
GNF-Pf-3696		GNF malaria box	0.55157		1.25												SaLSSA, 384	1.25	yes			CC1=CC=C(C#N)C(SCC2=NN=C(O2)C3=CC=C(Cl)C=C3)=N1
GNF-Pf-3695		GNF malaria box	0.543568		1.25												SaLSSA, 384	0.3119	yes	0.0913	19.600000000000001	COC1=CC=CC=C1NC2=NC(NCC3=CC=CC=C3)=C4C=CC=CC4=N2
GNF-Pf-3694		GNF malaria box	0.784906		1.25												SaLSSA, 384	6.59	yes		>100	O=C1C2C3C=CC(C2C(=O)N1C4=CC=CC5=CC=CC=C45)C36CC6
GNF-Pf-3693		GNF malaria box	0.392453		1.25												SaLSSA, 384	0.361	no		9.1999999999999904	CCC(C)(C)C1=CC=C(OCC(O)CNCC2=CC=CC=C2)C(=C1)C(C)(C)CC
GNF-Pf-3691		GNF malaria box	1.16226		1.25												SaLSSA, 384	12.5	yes	10	>100	CC1=CC=C(C=C1)C2=CC(C(=O)OCC(=O)C3=CC=CC(=C3)[N+]([O-])=O)=C4C=C(C)C=CC4=N2
GNF-Pf-3690		GNF malaria box	1.14108		1.25												SaLSSA, 384	1.872	yes		50.29	COC1=CC(OC)=CC(=C1)C(=O)NC2=CC(=CC=C2N3CC4CC(C3)C5=CC=CC(=O)N5C4)C(=O)N6CCC(CC6)CC7=CC=CC=C7
GNF-Pf-3688		GNF malaria box	0.931727		1.25												SaLSSA, 384	3.29	yes		>100	CCCCN(CCCC)S(=O)(=O)C1=CC(Br)=CC2=C1N(CC2)C(C)=O
GNF-Pf-3687		GNF malaria box	0.891566		1.25												SaLSSA, 384	7.34	yes		>100	CCOC(=O)N1CCC(CC1)N2C(=O)C3=CC=CC=C3N=C2SCC(=O)N4CCCCCC4
GNF-Pf-3686		GNF malaria box	0.852018		1.25												SaLSSA, 384	1.135	no		42.97	CC(C)(C)C1=CC=C(C=C1)C(=O)C[N+]2=C3CCCN3C(=C2)C4=CC=CC=C4
GNF-Pf-3685		GNF malaria box	1.16867		1.25												SaLSSA, 384	0.894	yes		>100	CC1CCN(CC1)S(=O)(=O)C2=CC=C(C=C2)C(=O)NCC3=CC=CO3
GNF-Pf-3684		GNF malaria box	0.667925		1.25												SaLSSA, 384	0.521	no		>100	COC1=CC=CC(C=C2SC(NC2=O)=NC3=CC=CC=C3)=C1OC
GNF-Pf-3683		GNF malaria box	0.584906		1.25												SaLSSA, 384	0.483	yes	3.92	18.05	OC(CNC1CCCCC1)CN2C3=CC=CC=C3C4=CC=CC=C24
GNF-Pf-3682		GNF malaria box	0.950207		1.25												SaLSSA, 384	2.305	yes		>100	COC1=CC=C(C=C1)S(=O)(=O)N2CCC(CC2)C3=NN=C(O3)C4=CC=CC=C4OC
GNF-Pf-3679		GNF malaria box	0.946237		1.25												SaLSSA, 384	0.2276	yes		18.86	COC1=CC=C(C=C1)C=NNC2=CC(C)=NC3=CC=CC=C23
GNF-Pf-3678		GNF malaria box	0.917012		1.25												SaLSSA, 384	12.5	yes		>100	CCOC(=O)C1=C(C)C(C(=O)OCC)=C(NC(=O)C(C)SC2=NN=C(CNC(=O)C3=CC=CC(F)=C3)N2C4=CC=CC(C)=C4)S1
GNF-Pf-3677		GNF malaria box	0.127413		1.25									0.55915	0.01302		SaLSSA, 384	0.407	yes		33.340000000000003	CC1=CC=C(NC2=NC(=CS2)C3=CC=CC=N3)C=C1
GNF-Pf-3676		GNF malaria box	0.656604		1.25												SaLSSA, 384	0.692	yes		>100	NC1=NON=C1N2N=NC(C(=O)NN=CC3=CC(Br)=CS3)=C2C4=CC=CC=C4
GNF-Pf-3675		GNF malaria box	0.875		1.25												SaLSSA, 384	0.61	yes		>100	O=C(NCCCN1CCOCC1)C2=CNC3=CC=C(C=C3C2=O)S(=O)(=O)N4CCC5=CC=CC=C45
GNF-Pf-3674		GNF malaria box	0.728261		1.25												SaLSSA, 384	4.48	yes		>100	COC1=CC=C(C2N(CCCN3C=CN=C3)C(=O)C(O)=C2C(C)=O)C(OC)=C1
GNF-Pf-3673		GNF malaria box	0.849057		1.25												SaLSSA, 384	3.47	yes	10	>100	[O-][N+](=O)C1=CC=CC=C1C2NC3=CC=CC=C3NC4=C2C(=O)CC(C4)C5=CC=CC=C5
GNF-Pf-3672		GNF malaria box	0.969325		1.25												SaLSSA, 384	12.5	yes		58.13	CCCCCCCCCCOC(=O)CN1C(C)=[N+](C)C2=CC=CC=C12
GNF-Pf-3671		GNF malaria box	0.934694		1.25												SaLSSA, 384	2.263	yes		>100	CC(C)(C)C(=O)NCCNC1=CC=C(C=C1C(F)(F)F)[N+]([O-])=O
GNF-Pf-3670		GNF malaria box	0.777778		1.25												SaLSSA, 384	0.2364	no		20.91	CN1C=CC=CC1=CC=C2C=NC3=CC=CC=C23
GNF-Pf-367		GNF malaria box	1.06038		1.25												SaLSSA, 384	11.18	yes		>67.94	CC1=CC(I)=CC=C1N2C(=O)C3C4C5=CC=CC=C5C(CO)(C3C2=O)C6=CC=CC=C46
GNF-Pf-3669		GNF malaria box	1.27885		1.25												SaLSSA, 384	5.2	yes		>100	COCCN(CC1=CC2=CC=C(F)C=C2N=C1N3CCCCCC3)C(=O)C4=COC=C4
GNF-Pf-3668		GNF malaria box	0.966038		1.25												SaLSSA, 384	12.5	yes		>100	CCC(=O)NC1=CC=C2N=C(SCC(=O)NC3=CC=C(C=C3)C(C)=O)SC2=C1
GNF-Pf-3667		GNF malaria box	0.605381		1.25												SaLSSA, 384	0.257	no		11.98	FC1=CC=C(CCNC2=NC=NC3=C2NC4=CC=CC=C34)C=C1
GNF-Pf-3666		GNF malaria box	0.728261		1.25												SaLSSA, 384	4.64	yes		>100	CCC1=CC=C(NC(=O)COC(=O)C2=CC=CS2)C=C1
GNF-Pf-3665		GNF malaria box	0.853061		1.25												SaLSSA, 384	0.909	yes		18.89	CN1CCC(CC1)NCCC2=CC=C(Cl)C=C2
GNF-Pf-3664		GNF malaria box	1		1.25												SaLSSA, 384	0.406	yes		29.04	CC(=O)N(C1=CC=CC(F)=C1)C2=C(N3CCCC3)C(=O)C4=CC=CC=C4C2=O
GNF-Pf-3663		GNF malaria box	0.57529		1.25												SaLSSA, 384	1.417	no		>100	CC(C=CC1=C(C)CCCC1(C)C)C=NNC(=O)C2=CC=NC=C2
GNF-Pf-3662		GNF malaria box	1.13462		1.25												SaLSSA, 384	2.165	yes	0.0293	>100	FC(F)(F)C1=CC=CC(CN2C(=O)C3=CC=CC(N4CCC(CC4)C(=O)NC5CC5)=C3C2=O)=C1
GNF-Pf-3661		GNF malaria box	0.702479		1.25												SaLSSA, 384	0.929	yes	10	>100	BrC1=CC2=C(N(CC2)C(=O)C3CC3)C(=C1)S(=O)(=O)N4CCCC4
GNF-Pf-3660		GNF malaria box	0.952899		1.25												SaLSSA, 384	0.989	yes		>100	BrC1=CC=C(C=C1)C2NC2C(=O)C3=CC=CC=C3
GNF-Pf-366		GNF malaria box	0.576087		1.25												SaLSSA, 384	1.477	yes		>67.3	CSC1=NC(=NC2=C(C)C=CC=C2C)C3(CCC(CC3)C(C)(C)C)N1C4=CC=C(Cl)C=C4
GNF-Pf-3659		GNF malaria box	0.884615		1.25												SaLSSA, 384	0.2976	no			NC1=CC=C(C=C1)C(=O)NN=CC2=CC=CC(=C2)[N+]([O-])=O
GNF-Pf-3658		GNF malaria box	0.564417		1.25												SaLSSA, 384	0.526	yes		11.16	CCC(CO)NCC(O)CN1C2=CC=C(Br)C=C2C3=CC(Br)=CC=C13
GNF-Pf-3656		GNF malaria box	0.753363		1.25												SaLSSA, 384	0.755	yes		33.549999999999898	CN1CCC2=C(C1)SC3=C2C(=O)NC(N3)C4=CC=C(O)C=C4
GNF-Pf-3655		GNF malaria box	0.678715		1.25												SaLSSA, 384	1.833	yes		>100	COC1=CC=C(C=C1)C2C(C(=O)NC3=CC=CC(=C3)C(F)(F)F)C4=CC=CC=C4C(=O)N2C5CCCCC5
GNF-Pf-3654		GNF malaria box	0.321285		1.25												SaLSSA, 384	2.054	no		>100	CC(C)CN1C(C(C(=O)NC2=CC=C(CN3CCC(C)CC3)C=C2)C4=CC=CC=C4C1=O)C5=CC=CS5
GNF-Pf-3652		GNF malaria box	0.724528		1.25												SaLSSA, 384	0.607	yes		>100	CCOC(=O)C1=C(C)N(C2=CC=CC=C2)C3=CC=C(OC(=O)C4=CC=CO4)C=C13
GNF-Pf-3651		GNF malaria box	0.784753		1.25												SaLSSA, 384	0.762	yes		>100	CCCC1=C(CC)C(=N)C2=CC=CC=C2N1C
GNF-Pf-3650		GNF malaria box	0.784946		1.25												SaLSSA, 384	1.951	yes		>100	CC1=[N+](CC(=O)C2=CC=C(C=C2)[N+]([O-])=O)C3=CC=CC=C3N1N
GNF-Pf-365		GNF malaria box	0.610256		1.25												SaLSSA, 384	0.1181	no		1.597	CCCCCC[N+]1=CC=CC=C1C=CC2=CC=C(C=C2)N(C)C
GNF-Pf-3649		GNF malaria box	1.13469		1.25												SaLSSA, 384	3.48	yes		>100	CC(OC1=CC=CC(C)=C1)C(=O)N2CCC3=CC=CC=C23
GNF-Pf-3648		GNF malaria box	1.09129		1.25												SaLSSA, 384	12.5	yes		>100	OC(=O)C1=CC=CC(NC(=O)C2=CC=C(C=C2)N3C(=O)C4=CC=C(C=C4C3=O)C(=O)NC5=CC=CC(=C5)C(O)=O)=C1
GNF-Pf-3647		GNF malaria box	0.584906		1.25												SaLSSA, 384	6.23	yes		>100	CC(C)OC(=O)C1=C(C)NC2=C(C1C3=CC=C(C=C3)[N+]([O-])=O)C(=O)CCC2
GNF-Pf-3645		GNF malaria box	0.730769		1.25												SaLSSA, 384	1.151	yes	0.352	>100	CCOC(=O)C1=CN=C2C=CC(=CC2=C1O)C(C)C
GNF-Pf-3644		GNF malaria box	0.68595		1.25												SaLSSA, 384	8.55	yes		>100	COC1=CC=C(C=C1)C2CC(=NN2C(=O)CSC3=NN=C(CNC(=O)C4=CC=CS4)N3C5=CC(C)=CC=C5C)C6=CC=CS6
GNF-Pf-3643		GNF malaria box	0.755102		1.25												SaLSSA, 384	3.5	yes		>100	COC1=CC2=CC=CC=C2C=C1C(=O)NCCOC34CC5CC(CC(C5)C3)C4
GNF-Pf-3641		GNF malaria box	0.0522088		1.25									0.2972	0.05018		SaLSSA, 384	0.1667	yes		6.6	[O-][N+](=O)C1=CC(Br)=C(NC2=CC=CC=C2)C(=C1)[N+]([O-])=O
GNF-Pf-3640		GNF malaria box	0.759184		1.25												SaLSSA, 384	1.47	no		43.5	C(CC1=CC=CC=C1)NC2CCN(CC2)CC3=CC=CC=C3
GNF-Pf-364		GNF malaria box	0.753623		1.25												SaLSSA, 384	0.993	yes		83.82	ClC1=CC=C(C=C1)C(=O)NC2=CC=C(C=C2)C3=NC4=CC(NC(=O)C5=CC=C(Cl)C=C5)=CC=C4N3
GNF-Pf-3639		GNF malaria box	1.40385		1.25												SaLSSA, 384	0.795	yes		38.93	CCOC(=O)C1=C(CNC(C)C2=CC=CO2)N(N=C1)C3=CC=NC4=CC(Cl)=CC=C34
GNF-Pf-3638		GNF malaria box	0.962656		1.25												SaLSSA, 384	1.202	yes	0.544	>100	COC1=CC=CC(=C1)C(=O)NC(C2=CC=CC=C2OC)C3=CC(Cl)=C4C=CC=NC4=C3O
GNF-Pf-3637		GNF malaria box	0.6639		1.25												SaLSSA, 384	0.2123	yes		53.73	[O-][N+](=O)C1=CC(=CC=C1N2CCC(CC2)CC3=CC=CC=C3)C(=O)NC4CC4
GNF-Pf-3636		GNF malaria box	0.757848		1.25												SaLSSA, 384	0.2689	no		>100	CC1=CC=C(C=C1)C2=C(N3C=C(N4CCCCC2=C34)C5=CC=C(Cl)C=C5)C(=O)NC6=CC=CC=C6Cl
GNF-Pf-3635		GNF malaria box	0.92638		1.25												SaLSSA, 384	0.2374	yes		>100	CC1=CC=CC(OCC(=O)NC2=CC=CC(NC(=O)COC3=CC=CC(C)=C3)=N2)=C1
GNF-Pf-3633		GNF malaria box	0.93722		1.25												SaLSSA, 384	1.012	no		>95.92	CC1=CC=C(C=C1)C2=C[N+](CC(=O)C3=CC=CC=C3Cl)=C4CCCN24
GNF-Pf-3630		GNF malaria box	0.746377		1.25												SaLSSA, 384	1.237	yes		>100	CCCCCN1C(C)=[N+](CCCC)C2=CC(Cl)=C(Cl)C=C12
GNF-Pf-363		GNF malaria box	0.645283		1.25												SaLSSA, 384	0.72	yes			CC1=CC=C(C=C1)N2C3N(C4=CC=CC=C4C2N(C5=CC=CC=C35)S(=O)(=O)C6=CC=C(C)C=C6)S(=O)(=O)C7=CC=C(C)C=C7
GNF-Pf-3629		GNF malaria box	0.842324		1.25												SaLSSA, 384	1.971	yes		>100	CCC(=O)N1CCC2=CC(Br)=CC(=C12)S(=O)(=O)N3CC(C)CC(C)C3
GNF-Pf-3628		GNF malaria box	0.93865		1.25												SaLSSA, 384	1.866	no		83.89	FC(F)(F)C1=CN=C(SC2=NN=C(O2)C3=CC=NC=C3)C(Cl)=C1
GNF-Pf-3627		GNF malaria box	0.927711		1.25												SaLSSA, 384	0.549	yes		46.66	CCC(SC1=NC2=CC=CC=C2N1C(C)=O)C(=O)NC3=NN=C(CS3)C4=CC=C(Br)C=C4
GNF-Pf-3626		GNF malaria box	0.277551		1.25												SaLSSA, 384	0.341	yes	6.66	>100	COC1=CC=C2C(C)=NC(NC3=NC(C)=CC(=N3)C4=CC=CC=C4)=NC2=C1
GNF-Pf-3625		GNF malaria box	1.04979		1.25												SaLSSA, 384	1.37	no		52.31	CN1C=C(C(C2=CC=CS2)C3=CN(C)C4=CC=CC=C34)C5=CC=CC=C15
GNF-Pf-3622		GNF malaria box	0.726908		1.25												SaLSSA, 384	3.25	yes	0.327	>100	CCN(CC)CCCNC1=NC2=CC(OC)=C(OC)C=C2C3=NC(=NN13)C4=CC=CC=C4
GNF-Pf-3620		GNF malaria box	0.144231		1.25									1.22723	0.0322		SaLSSA, 384	0.2387	yes		32.049999999999898	CC(=O)N(C1=CC=CC(Cl)=C1)C2=C(N3CCCCC3)C(=O)C4=CC=CC=C4C2=O
GNF-Pf-3619		GNF malaria box	0.163043		1.25									1.25	0		SaLSSA, 384	0.46	no		26.87	CC[N+]1=C(C=CN(C)C2=CC=CC=C2)N(C3=CC=CC=C3)C4=CC=C(C=C14)C5=NC6=CC=CC=C6S5
GNF-Pf-3618		GNF malaria box	0.853282		1.25												SaLSSA, 384	0.484	no		19.23	CCOC1=CC=C(NC2=CC(C)=NC3=C(C)C=C(C)C=C23)C=C1
GNF-Pf-3616		GNF malaria box	0.427386		1.25												SaLSSA, 384	2.104	yes		>100	CCN(CC)S(=O)(=O)C1=CC=C(C=C1)C2=CSC(NC3=CC=C(C)C(C)=C3)=N2
GNF-Pf-3614		GNF malaria box	1.16226		1.25												SaLSSA, 384	2.364	yes	10	>100	N#CC1=C2CCCC2=C(N3CCN(CC3)C4=CC=CC=N4)N5C6=CC=CC=C6N=C15
GNF-Pf-3612		GNF malaria box	0.932692		1.25												SaLSSA, 384	3.68	yes		>100	O=C(NC1=CC=CC(=C1)N2CCC(CC2)NCC3CCCCC3)C4CC4
GNF-Pf-3611		GNF malaria box	1.16988		1.25												SaLSSA, 384	0.1743	yes	0.0957	>83.66	CC1(C)N=C(N)N=C(N)N1C2=CC=CC=C2
GNF-Pf-361		GNF malaria box	0.867384		1.25												SaLSSA, 384	1.551	yes			CC(=O)NC1=CC(=CC=C1N2CCOCC2)[N+]([O-])=O
GNF-Pf-3609		GNF malaria box	1.06024		1.25												SaLSSA, 384	0.1164	yes		55.54	CC1=CC(=NC2=CC=C(NC(=S)NCCCN3CCN(CC3)CC4=CC=CC=C4)C=C12)N5CCCC5
GNF-Pf-3608		GNF malaria box	0.711538		1.25												SaLSSA, 384	1.667	yes		>100	CCN1CCN(CC1)C2=C(Cl)C=CC=C2NC(=O)C(Cl)(Cl)Cl
GNF-Pf-3607		GNF malaria box	0.677536		1.25												SaLSSA, 384	0.757	no		>100	COC1=CC(=CC=C1OCC2=CC=CC=C2Cl)C=C(C#N)C3=NC4=CC=CC=C4N3
GNF-Pf-3606		GNF malaria box	1.01245		1.25												SaLSSA, 384	0.1994	yes		23.39	CC1CCN(CCCNC2=CC=C(C=C2[N+]([O-])=O)C(=O)NC3=CC=C(C=C3)C(F)(F)F)CC1
GNF-Pf-3605		GNF malaria box	0.742857		1.25												SaLSSA, 384	12.5	yes	10	>100	CN1C=NN=C1SCC(=O)NC2=CC=CC=C2C(F)(F)F
GNF-Pf-3604		GNF malaria box	0.490347		1.25												SaLSSA, 384	0.0913	yes		18.45	C=CCN1C=C(C=NNC2=NC3=CC=CC=C3N2)C4=CC=CC=C14
GNF-Pf-3603		GNF malaria box	0.699387		1.25												SaLSSA, 384	2.695	yes		38.31	COC1=CC(=CC(Cl)=C1OCC2=CC=CC=C2)C(C3=C(C)N(C)N(C3=O)C4=CC=CC=C4)C5=C(C)N(C)N(C5=O)C6=CC=CC=C6
GNF-Pf-3602		GNF malaria box	0.709677		1.25												SaLSSA, 384	0.587	yes		>100	N(N=CC1=CC=CC=C1)C2=NC3=CC=CC=C3N2
GNF-Pf-3601		GNF malaria box	1.05769		1.25												SaLSSA, 384	3.17	yes		>100	COC1=CC=C(OC)C(CN2CCC3(CC2)CC3C(=O)NCCC4=CC=CC=C4OC)=C1
GNF-Pf-3600		GNF malaria box	0.045283		1.25									0.09539	0.01082		SaLSSA, 384	0.02442	yes	0.0573	2.681	CN(C)C1=C(N(C(C)=O)C2=CC=C(F)C=C2)C(=O)C3=CC=CC=C3C1=O
GNF-Pf-3598		GNF malaria box	0.856604		1.25												SaLSSA, 384	1.914	yes		>100	CC1=CC2=C(NC3=CC=CC(Cl)=C3C)N=CN=C2S1
GNF-Pf-3596		GNF malaria box	0.694215		1.25												SaLSSA, 384	12.5	yes		>100	FC1=CC=C(C=C1)C2CC(=NN2C(=O)CN3CCCC3)C4=CC=CS4
GNF-Pf-3595		GNF malaria box	1.15353		1.25												SaLSSA, 384	0.2853	no		>100	N1C2=CC3=C(C=C2N=C1C4=CC=CC=C4)N=C(N3)C5=CC=CC=C5
GNF-Pf-3594		GNF malaria box	0.894928		1.25												SaLSSA, 384	0.36	yes		59.13	CN(C)CCNC1=CC(C)=NC2=CC=C(C)C=C12
GNF-Pf-3593		GNF malaria box	0.281124		1.25												SaLSSA, 384	2.408	no		>100	CC(C)CN1C(C(C(=O)NC2=CC=C(C=C2)C(C)C)C3=CC=CC=C3C1=O)C4=CC=CS4
GNF-Pf-3591		GNF malaria box	0.910394		1.25												SaLSSA, 384	1.56	yes		>100	CC(C)C(=O)NC(NC1=CC=CC(=C1)[N+]([O-])=O)C(Cl)(Cl)Cl
GNF-Pf-3589		GNF malaria box	1.04908		1.25												SaLSSA, 384	12.5	yes		>100	COC1=CC(CN2CC3CC(C2)C4=CC=CC(=O)N4C3)=CC=C1O
GNF-Pf-3588		GNF malaria box	1.11647		1.25												SaLSSA, 384	0.2255	no		55.83	BrC1=CC=C(C=C1)C=NNC2=NC3=CC=CC=C3N2
GNF-Pf-3586		GNF malaria box	0.847534		1.25												SaLSSA, 384	1.144	yes		>100	CN1C=C(C(C2=CNC3=CC=CC=C23)C4=CC=CC=C14)C5=CC=C6C=CC=CC6=N5
GNF-Pf-3585		GNF malaria box	1.11043		1.25												SaLSSA, 384	0.629	no		75.040000000000006	NC1=C(C#N)C(=NN1CCO)C(=CN2C=C(CC3=CC=C(Cl)C=C3Cl)C4=CC=CC=C24)C#N
GNF-Pf-3584		GNF malaria box	0.666667		1.25												SaLSSA, 384	0.793	yes		>100	COC1=CC2=C(C=C1OC)C3=NC(=NN3C(NCCCOC(C)C)=N2)C4=CC=CC=C4
GNF-Pf-3583		GNF malaria box	1.01434		1.25												SaLSSA, 384	12.5	yes		>100	COC1=CC=C(CN(CC2=CC=C(C=C2)C(C)C)S(=O)(=O)C3=CC=C(C=C3)S(=O)(=O)N4CCN(CC4)C5=CC=CC=C5F)C=C1
GNF-Pf-3582		GNF malaria box	0.752688		1.25												SaLSSA, 384	0.2088	yes	0.2387	22.92	FC1=CC=CC=C1C2SC3=CC=CC=C3N=C4C2C(=O)C5=CC=CC=C45
GNF-Pf-3581		GNF malaria box	1.11538		1.25												SaLSSA, 384	1.422	yes		>100	COC1=CC=C(CN(CC2=CC3=CC=CC(C)=C3N=C2N4CCCC(O)C4)C(=O)C5=CC=C(OC)C(OC)=C5)C=C1
GNF-Pf-358		GNF malaria box	0.751004		1.25												SaLSSA, 384	10	yes		>74.09	COC1=CC=C(C=C1)C2N3N=NN=C3NC(C)=C2C(=O)OC4CCCCC4
GNF-Pf-3579		GNF malaria box	1.00613		1.25												SaLSSA, 384	12.5	no		>100	OC(=O)C=CC1=CC=CC(=C1)C#N
GNF-Pf-3578		GNF malaria box	1.06731		1.25												SaLSSA, 384	0.368	yes		44.06	COC1=CC(OC)=CC(=C1)C(=O)NCC2CC3=CC(Cl)=CC(C4=CC=NC=C4)=C3O2
GNF-Pf-3577		GNF malaria box	1.07722		1.25												SaLSSA, 384	0.347	no		30.32	CCOC(=O)C1CCN(CC1)C(=S)NC2=CC3=NSN=C3C=C2
GNF-Pf-3575		GNF malaria box	0.634058		1.25												SaLSSA, 384	1.891	yes		>100	CCCOC(=O)CSC1=NC(N)=C(C#N)C(C2=CC=CO2)=C1C#N
GNF-Pf-3574		GNF malaria box	0.766871		1.25												SaLSSA, 384	0.341	no		65.19	CC1=C(SC(=N1)C2=CC=C[N+](C)=C2)C(=O)C=CC3=CC=C(Cl)C=C3
GNF-Pf-3573		GNF malaria box	0.947791		1.25												SaLSSA, 384	3.022	yes	0.367	>100	CCN1CCN(CC1)C2=C(C=NC3=CC(OC)=C(OC)C=C23)C(=O)C4=CC=CC=C4
GNF-Pf-3572		GNF malaria box	0.780269		1.25												SaLSSA, 384	1.421	no		>100	CCCSC1=NC(N)=C2C(SC3=C2CCN(CCC)C3)=N1
GNF-Pf-3571		GNF malaria box	1.25311		1.25												SaLSSA, 384	1.486	yes		>100	COC1=CC(=CC(OC)=C1OC)C(=O)NC(C2=CC=CS2)C3=CC(Cl)=C4C=CC=NC4=C3O
GNF-Pf-3570		GNF malaria box	0.579592		1.25												SaLSSA, 384	0.2125	yes	0.3054	8.67	COC1=CC=C(NC2=NC(NCC3=CC=CC=C3)=C4C=CC=CC4=N2)C=C1
GNF-Pf-3569		GNF malaria box	0.89434		1.25												SaLSSA, 384	6.79	no		>100	FC1=CC=CC=C1C2=NC3=C(C=NN3C4=CC=CC=C4)C(=O)N2C5=CC=C(Br)C=C5
GNF-Pf-3567		GNF malaria box	0.792531		1.25												SaLSSA, 384	2.204	yes		>100	COC1=CC=CC=C1C(NC(=O)C2=CC(OC)=C(OC)C(OC)=C2)C3=CC(Cl)=C4C=CC=NC4=C3O
[truncated: 1,559 more rows]
