# Supplementary material for: High-Throughput Assay and Discovery of Small Molecules that Interrupt Malaria Transmission
Source: Cell Host Microbe. 2016 Jan 13;19(1):114–26. doi: 10.1016/j.chom.2015.12.001 (PMC4723716; doi:10.1016/j.chom.2015.12.001)
Supplement: Table S4. Broad DOS Compounds [file mmc5.xlsx]

## Sheet: Table S4_Broad_DOS
Compound ID	Pubchem SID	Library	Stage V viability index	Stage V viability index STD	Screening concentration (µM)	Stage I Dose Response IC50 (µM)	Stage I Dose Response IC50 STD (µM)	Stage II Dose Response IC50 (µM)	Stage II Dose Response IC50 STD (µM)	Stage III Dose Response IC50 (µM)	Stage III Dose Response IC50 STD (µM)	Stage IV Dose Response IC50 (µM)	Stage IV Dose Response IC50 STD (µM)	Stage V Dose Response IC50 (µM)	Stage V Dose Response IC50 STD (µM)	Stage V Dose Response IC50 (µM) second round	Method	IC50 asexual blood stage (µM) (Nobutaka Kato)	Smiles
BRD-K31770065-001-01-6	144196157	Broad Institute DOS	0.478663	0.66921	2.5												SaLSSA, 1536		CCCNC(=O)N1C[C@]2(CCN(CC2)C(=O)Nc2cccc(F)c2)c2c([C@@H]1CO)n(C)c1cc(OC)ccc21
BRD-K96697180-003-01-9	144195662	Broad Institute DOS	0.49415	0.698833	2.5												SaLSSA, 1536		COc1ccc(CN2C[C@]3(CCN(CC3)C(=O)Cc3ccncc3)c3c([nH]c4cc(OC)ccc34)[C@@H]2CO)cc1
BRD-K56569077-001-01-8	144199927	Broad Institute DOS	0.514821	0.728066	2.5												SaLSSA, 1536		COc1ccc(CN2C[C@]3(CN(C3)C(=O)Cc3ccccc3)c3c([nH]c4cc(OC)ccc34)[C@H]2CO)cc1
BRD-K85850546-001-01-0	131441674	Broad Institute DOS	0.637139	0.420086	2.5									10			SaLSSA, 1536	>10.00	OC[C@H]1O[C@@H](CCNC(=O)c2cnccn2)CC[C@@H]1NC(=O)c1ccccc1F
BRD-K48749217-001-01-8	144192757	Broad Institute DOS	0.641694	0.0809132	2.5									2.719	0.77447		SaLSSA, 1536	.56138634363378515	CCC(=O)N1C[C@]2(CCN(CC2)C(=O)Nc2ccccc2F)c2c([nH]c3cc(OC)ccc23)[C@@H]1CO
BRD-K69422918-001-01-8	85806751	Broad Institute DOS	0.691825	0.188546	2.5												SaLSSA, 1536		CC(C)NC(=O)Nc1cccc2C(=O)N([C@@H](C)CO)C[C@@H](C)[C@@H](CN(C)C(=O)Nc3ccccc3)Oc12
BRD-K44968554-001-01-9	164337049	Broad Institute DOS	0.749644	0.0793766	2.5												SaLSSA, 1536		COc1ccc2c3c([nH]c2c1)[C@H](CO)N(C[C@]31CCN(CC1)C(=O)Cc1cccnc1)S(=O)(=O)c1ccc(C)cc1
BRD-K33761091-001-01-1	131435086	Broad Institute DOS	0.777706	0.387178	2.5												SaLSSA, 1536		CN(C)Cc1cn(CC[C@@H]2CC[C@@H](NC(=O)Cc3cccnc3)[C@@H](CO)O2)nn1
BRD-K42863614-001-01-2	144195705	Broad Institute DOS	0.784935	0.0570464	2.5												SaLSSA, 1536		COc1ccc(NC(=O)N2CC[C@@]3(CC2)CN([C@H](CO)c2c3c3ccc(OC)cc3n2C)C(=O)C2CCC2)cc1
BRD-K81739235-001-01-5	144195931	Broad Institute DOS	0.785983	0.365544	2.5												SaLSSA, 1536		COc1ccc2c3c([nH]c2c1)[C@H](CO)N(C[C@]31CCN(CC1)S(=O)(=O)c1ccccc1)C(C)=O
BRD-K43018216-001-01-4	144196089	Broad Institute DOS	0.790542	0.0656092	2.5												SaLSSA, 1536		COc1ccc2c3c([C@@H](CO)N(C[C@]33CN(Cc4ccccc4F)C3)C(=O)Nc3ccc(F)cc3)n(C)c2c1
BRD-K09566801-001-01-5	144192724	Broad Institute DOS	0.792853	0.0137198	2.5												SaLSSA, 1536		COc1ccc(CN2C[C@]3(CN(C3)S(=O)(=O)c3ccc(C)cc3)c3c([nH]c4cc(OC)ccc34)[C@H]2CO)cc1
BRD-K02317159-001-01-8	131450804	Broad Institute DOS	0.814199	0.167893	2.5												SaLSSA, 1536		CC(C)NC(=O)Nc1ccc2OC[C@@H]3O[C@H](CC(=O)NCc4ccc(F)cc4)CC[C@@H]3N(C)C(=O)c2c1
BRD-K16255194-001-01-1	131450830	Broad Institute DOS	0.822859	0.147714	2.5												SaLSSA, 1536		COc1ccc(cc1)C(=O)Nc1ccc2OC[C@@H]3O[C@@H](CC(=O)NCC4CC4)CC[C@@H]3N(C)C(=O)c2c1
BRD-K45073862-001-01-4	85807128	Broad Institute DOS	0.827002	0.0112697	2.5												SaLSSA, 1536		C[C@H](CO)N1C[C@H](C)[C@H](CN(C)Cc2ccc(cc2)-c2ccccc2)Oc2c(NS(C)(=O)=O)cccc2C1=O
BRD-K78816294-001-01-4	144190492	Broad Institute DOS	0.827117	0.0194554	2.5												SaLSSA, 1536		COc1ccc2c3c([nH]c2c1)[C@@H](CO)N(C[C@]31CCN(CC1)C(=O)Cc1cccnc1)S(=O)(=O)c1ccc(C)cc1
BRD-K91285500-001-01-5	85800696	Broad Institute DOS	0.828389	0.0176436	2.5												SaLSSA, 1536		C[C@@H](CO)N1C[C@@H](C)[C@H](CN(C)S(=O)(=O)c2c(C)noc2C)Oc2c(NC(=O)c3ccc(cc3)-c3nccs3)cccc2C1=O
BRD-K96274292-001-01-6	131450612	Broad Institute DOS	0.838039	0.0401158	2.5												SaLSSA, 1536		CN1[C@@H]2CC[C@H](CC(=O)NCCN3CCCCC3)O[C@H]2COc2ccc(NC(=O)Nc3ccc(Cl)cc3)cc2C1=O
BRD-K57166447-001-01-5	131434496	Broad Institute DOS	0.838901	0.190323	2.5												SaLSSA, 1536		OC[C@@H]1O[C@@H](CC(=O)Nc2ccccc2)CC[C@H]1NC(=O)C1CC1
BRD-K68223173-001-01-1	144195968	Broad Institute DOS	0.840638	0.0135713	2.5												SaLSSA, 1536		COc1ccc2c3c([C@H](CO)NC[C@]33CN(Cc4ccc(F)cc4)C3)n(C)c2c1
BRD-K02274189-001-01-5	144196142	Broad Institute DOS	0.840942	0.0276747	2.5												SaLSSA, 1536		COc1ccc2c3c([C@H](CO)N(Cc4nccs4)C[C@]33CCN(CC4CCCC4)CC3)n(C)c2c1
BRD-K99446208-001-01-0	144196299	Broad Institute DOS	0.841186	0.0282393	2.5												SaLSSA, 1536		COc1ccc(cc1)S(=O)(=O)N1C[C@@]2(C1)CN([C@H](CO)c1c2c2ccc(OC)cc2n1C)C(=O)CN(C)C
BRD-K46815273-001-01-0	164338557	Broad Institute DOS	0.847601	0.0293706	2.5												SaLSSA, 1536		COc1ccc2c3c([C@@H](CO)N(Cc4nccs4)C[C@]33CCN(CC4CCCC4)CC3)n(C)c2c1
BRD-K39766484-001-01-9	144196165	Broad Institute DOS	0.848351	0.0203126	2.5												SaLSSA, 1536		COc1ccc2c3c([C@@H](CO)N(C[C@]33CN(C3)C(=O)c3cccc(F)c3)C(=O)c3cccc(F)c3)n(C)c2c1
BRD-K00409771-001-01-3	144193269	Broad Institute DOS	0.848726	0.0639079	2.5												SaLSSA, 1536		COc1ccc2c3c([nH]c2c1)[C@@H](CO)N(Cc1ccccc1)C[C@]31CCN(Cc2cncnc2)CC1
BRD-K87443457-001-01-9	85807541	Broad Institute DOS	0.850969	0.119074	2.5												SaLSSA, 1536		C[C@@H](CO)N1C[C@@H](C)[C@@H](CN(C)Cc2ccc(Oc3ccccc3)cc2)Oc2ccc(NS(=O)(=O)c3c(C)noc3C)cc2CC1=O
BRD-K41066249-001-01-6	131440692	Broad Institute DOS	0.852683	0.122294	2.5												SaLSSA, 1536		COc1ccccc1NC(=O)N[C@H]1CC[C@H](CCNS(=O)(=O)c2ccc(Cl)cc2)O[C@@H]1CO
BRD-K30760376-001-01-2	144196098	Broad Institute DOS	0.854172	0.0396585	2.5												SaLSSA, 1536		COc1ccc2c3c([C@H](CO)N(Cc4cc(OC)cc(OC)c4)C[C@]33CCN(CC3)C(=O)Nc3c(C)noc3C)n(C)c2c1
BRD-K28377013-001-01-8	85803096	Broad Institute DOS	0.854605	0.0611089	2.5												SaLSSA, 1536		C[C@H](CO)N1C[C@@H](C)[C@@H](CN(C)S(=O)(=O)c2ccc(Cl)cc2)Oc2c(NC(=O)Nc3ccc(F)cc3)cccc2C1=O
BRD-K63408625-001-01-7	85805346	Broad Institute DOS	0.857492	0.191609	2.5												SaLSSA, 1536		C[C@H](CO)N1C[C@@H](C)[C@@H](CN(C)C(=O)Nc2ccc(F)cc2)Oc2c(cccc2C1=O)N(C)C
BRD-K66740714-001-01-2	131450998	Broad Institute DOS	0.860528	0.0792087	2.5												SaLSSA, 1536		CN1[C@@H]2CC[C@@H](CC(=O)N3CCOCC3)O[C@H]2COc2ccc(NS(C)(=O)=O)cc2C1=O
BRD-K83400308-001-01-4	131452531	Broad Institute DOS	0.861207	0.0440505	2.5												SaLSSA, 1536		CN1[C@@H]2CC[C@H](CC(O)=O)O[C@@H]2COc2ccc(NC(=O)c3cc(C)on3)cc2C1=O
BRD-K32784186-001-01-0	131450547	Broad Institute DOS	0.862305	0.0733864	2.5												SaLSSA, 1536		CN1[C@@H]2CC[C@@H](CC(=O)NCCc3ccncc3)O[C@H]2COc2ccc(NS(=O)(=O)c3ccc(C)cc3)cc2C1=O
BRD-K23162766-001-01-8	144195736	Broad Institute DOS	0.862667	0.00999536	2.5												SaLSSA, 1536		COc1ccc2c3c([nH]c2c1)[C@H](CO)N(C)C[C@]31CN(C1)C(=O)C1CC1
BRD-K57531630-001-01-7	85797599	Broad Institute DOS	0.865063	0.103682	2.5												SaLSSA, 1536		C[C@H](CO)N1C[C@H](C)[C@@H](CN(C)S(=O)(=O)c2cn(C)cn2)Oc2ccc(NC(=O)C3CC3)cc2CC1=O
BRD-K62306043-001-01-8	131437582	Broad Institute DOS	0.870248	0.141578	2.5												SaLSSA, 1536		OC[C@H]1O[C@@H](CC(=O)NCCCN2CCOCC2)CC[C@@H]1NS(=O)(=O)c1ccccc1F
BRD-K42499592-001-01-1	131438585	Broad Institute DOS	0.871075	0.0239579	2.5												SaLSSA, 1536		COc1ccc(CNC(=O)C[C@H]2O[C@@H](CO)[C@H](NC(=O)c3cccc(F)c3)C=C2)cc1
BRD-K31314139-001-01-5	131450416	Broad Institute DOS	0.871173	0.124826	2.5												SaLSSA, 1536		CN1[C@@H]2CC[C@H](CC(=O)NCc3ccc(Cl)c(Cl)c3)O[C@H]2COc2ccc(NC(=O)c3cscn3)cc2C1=O
BRD-K57759735-001-01-8	131450790	Broad Institute DOS	0.872332	0.0180131	2.5												SaLSSA, 1536		CN1[C@@H]2CC[C@@H](CC(=O)NC3Cc4ccccc4C3)O[C@@H]2COc2ccc(NS(=O)(=O)c3ccccc3F)cc2C1=O
BRD-K86249754-001-01-1	144195715	Broad Institute DOS	0.874885	0.164805	2.5												SaLSSA, 1536		COc1ccc2c3c([nH]c2c1)[C@H](CO)N(C[C@]31CCN(CC2CCCC2)CC1)S(C)(=O)=O
BRD-K46161579-001-01-0	131436758	Broad Institute DOS	0.87519	0.0485443	2.5												SaLSSA, 1536		OC[C@@H]1O[C@@H](CC(=O)NCCc2ccncc2)C=C[C@@H]1NC(=O)Cc1ccccn1
BRD-K32663117-001-01-0	85800642	Broad Institute DOS	0.87715	0.270811	2.5												SaLSSA, 1536		C[C@H](CO)N1C[C@@H](C)[C@@H](CN(C)S(=O)(=O)c2ccccc2)Oc2ccc(NC(=O)C3CC3)cc2C1=O
BRD-K92129795-001-01-8	144195963	Broad Institute DOS	0.877891	0.0634777	2.5												SaLSSA, 1536		COc1ccc2c3c([nH]c2c1)[C@H](CO)N(C[C@]31CN(Cc2ccccc2)C1)C(=O)CN1CCOCC1
BRD-K99027107-001-01-0	131437641	Broad Institute DOS	0.878265	0.144581	2.5												SaLSSA, 1536		OC[C@@H]1O[C@@H](CCNS(=O)(=O)c2cccc(F)c2)CC[C@@H]1NC(=O)Cc1ccccn1
BRD-K16533613-001-01-4	85804937	Broad Institute DOS	0.878266	0.107073	2.5												SaLSSA, 1536		C[C@@H](CO)N1C[C@@H](C)[C@H](CN(C)C(=O)Nc2ccc3OCOc3c2)Oc2c(NC(=O)c3nc4ccccc4s3)cccc2C1=O
BRD-K55698617-001-01-3	131439551	Broad Institute DOS	0.879527	0.0745198	2.5												SaLSSA, 1536		Cc1ccc(cc1)S(=O)(=O)N[C@H]1C=C[C@H](CC(=O)NCc2ccc(Cl)c(Cl)c2)O[C@H]1CO
BRD-K36168475-001-01-2	131436500	Broad Institute DOS	0.880233	0.00822797	2.5												SaLSSA, 1536		C[C@H](NC(=O)C[C@H]1O[C@H](CO)[C@H](NC(=O)c2cccnc2)C=C1)c1ccccc1
BRD-K15706160-001-01-4	144195842	Broad Institute DOS	0.88042	0.0323235	2.5												SaLSSA, 1536		COc1ccc2c3c([nH]c2c1)[C@@H](CO)N(Cc1cc(F)ccc1F)C[C@]31CN(C1)C(=O)C1CCC1
BRD-K69471644-001-01-6	85809715	Broad Institute DOS	0.883398	0.0579317	2.5												SaLSSA, 1536		C[C@@H](CO)N1C[C@H](C)[C@@H](CN(C)C(=O)NC2CCCCC2)Oc2ccc(cc2CC1=O)N(C)C
BRD-K63269968-001-01-8	85806611	Broad Institute DOS	0.88449	0.196449	2.5												SaLSSA, 1536		COc1ccc(NC(=O)Nc2cccc3c2O[C@H](CN(C)Cc2ccc(cc2)C(O)=O)[C@H](C)CN([C@H](C)CO)C3=O)cc1
BRD-K07563749-001-01-9	164338728	Broad Institute DOS	0.887747	0.111517	2.5												SaLSSA, 1536		C[C@H](CO)N1C[C@H](C)[C@@H](CN(C)Cc2ccc(Oc3ccccc3)cc2)Oc2c(NC(=O)CCC(F)(F)F)cccc2C1=O
BRD-K05722694-001-01-8	131450788	Broad Institute DOS	0.888105	0.0126297	2.5												SaLSSA, 1536		CN1[C@H]2CC[C@@H](CC(=O)NC3Cc4ccccc4C3)O[C@@H]2COc2ccc(NS(=O)(=O)c3ccccc3F)cc2C1=O
BRD-K53927732-001-01-8	144196114	Broad Institute DOS	0.888437	0.0353262	2.5												SaLSSA, 1536		COc1ccc2c3c([C@H](CO)N(C)C[C@]33CCN(CC3)C(=O)c3ccc4OCOc4c3)n(C)c2c1
BRD-K34219783-001-01-2	144197819	Broad Institute DOS	0.889172	0.128053	2.5												SaLSSA, 1536		COc1ccc2c3c([nH]c2c1)[C@@H](CO)N(C)C[C@]31CCN(CC1)C(=O)c1ccccn1
BRD-K96648701-001-01-6	131440009	Broad Institute DOS	0.890503	0.0313016	2.5												SaLSSA, 1536		CCS(=O)(=O)NCC[C@H]1CC[C@H](NS(=O)(=O)c2ccccc2C)[C@H](CO)O1
BRD-K16157799-001-01-8	144195938	Broad Institute DOS	0.891862	0.0390149	2.5												SaLSSA, 1536		COc1ccc2c3c([nH]c2c1)[C@H](CO)N(C)C[C@]31CCN(CC1)S(=O)(=O)c1cn(C)cn1
BRD-K36627189-001-01-4	144195738	Broad Institute DOS	0.892152	0.0747246	2.5												SaLSSA, 1536		COc1ccc2c3c([C@@H](CO)N(C[C@]33CN(C3)C(=O)Cc3ccccc3)C(=O)c3ccccn3)n(C)c2c1
BRD-K64607642-001-01-2	164339048	Broad Institute DOS	0.893041	0.219656	2.5												SaLSSA, 1536		COc1ccc2c3c([C@@H](CO)N(Cc4ccccc4)C[C@]33CN(CC4CC4)C3)n(C)c2c1
BRD-K11142347-001-01-2	85794515	Broad Institute DOS	0.893144	0.143395	2.5												SaLSSA, 1536		CNC[C@H]1Oc2c(NS(=O)(=O)c3ccc(Cl)cc3)cccc2C(=O)N(C[C@@H]1C)[C@@H](C)CO
BRD-K10650866-001-01-6	131438132	Broad Institute DOS	0.894042	0.0251932	2.5												SaLSSA, 1536		COc1ccc(NC(=O)N[C@@H]2CC[C@H](CCNC(=O)CN3CCOCC3)O[C@@H]2CO)cc1
BRD-K00126447-001-01-7	131437643	Broad Institute DOS	0.895238	0.165806	2.5												SaLSSA, 1536		OC[C@@H]1O[C@@H](CCNS(=O)(=O)c2cccc(F)c2)CC[C@H]1NC(=O)Cc1ccccn1
BRD-K80258651-001-01-2	144199926	Broad Institute DOS	0.89527	0.00470293	2.5												SaLSSA, 1536		COc1ccc(CN2C[C@]3(CN(C3)C(=O)Cc3ccccc3)c3c([nH]c4cc(OC)ccc34)[C@@H]2CO)cc1
BRD-K38284704-001-01-8	131451046	Broad Institute DOS	0.895547	0.100486	2.5												SaLSSA, 1536		CN1[C@@H]2CC[C@H](CC(=O)N[C@@H]3CCN(Cc4ccccc4)C3)O[C@@H]2COc2ccc(NC(=O)c3cnccn3)cc2C1=O
BRD-K50340660-001-01-3	131437577	Broad Institute DOS	0.896381	0.103518	2.5												SaLSSA, 1536		OC[C@@H]1O[C@@H](CC(=O)NCCCN2CCOCC2)CC[C@@H]1NS(=O)(=O)c1ccccc1F
BRD-K62256869-001-01-6	131435672	Broad Institute DOS	0.896457	0.111701	2.5												SaLSSA, 1536		CC(C)NC(=O)N[C@@H]1CC[C@H](CC(=O)NCCCN(C)C)O[C@@H]1CO
BRD-K94915559-001-01-4	144196095	Broad Institute DOS	0.896644	0.0336422	2.5												SaLSSA, 1536		CCS(=O)(=O)N1C[C@@]2(C1)CN([C@H](CO)c1[nH]c3cc(OC)ccc3c21)S(=O)(=O)c1cn(C)cn1
BRD-K33891131-001-01-8	131434498	Broad Institute DOS	0.896712	0.163722	2.5												SaLSSA, 1536		OC[C@@H]1O[C@H](CC(=O)Nc2ccccc2)CC[C@H]1NC(=O)C1CC1
BRD-K94740841-001-01-4	144195704	Broad Institute DOS	0.897133	0.0406782	2.5												SaLSSA, 1536		COc1ccc(NC(=O)N2CC[C@@]3(CC2)CN([C@@H](CO)c2c3c3ccc(OC)cc3n2C)C(=O)C2CCC2)cc1
BRD-K61148205-001-01-9	144195799	Broad Institute DOS	0.897236	0.035583	2.5												SaLSSA, 1536		COc1ccc2c3c([C@H](CO)N(C[C@]33CN(C3)C(=O)CC3CC3)C(=O)C3CCCC3)n(C)c2c1
BRD-K98209150-001-02-9	131452248	Broad Institute DOS	0.897463	0.13839	2.5												SaLSSA, 1536		CN1[C@H]2CC[C@H](CC(O)=O)O[C@@H]2COc2ccc(NC(=O)Nc3ccccc3Cl)cc2C1=O
BRD-K71376014-001-01-5	144193474	Broad Institute DOS	0.897984	0.0891152	2.5												SaLSSA, 1536		COc1ccc2c3c([nH]c2c1)[C@H](CO)N(C)C[C@]31CCN(CC1)C(=O)c1ccccn1
BRD-K01221769-001-02-3	131450667	Broad Institute DOS	0.898012	0.153058	2.5												SaLSSA, 1536		CN1[C@H]2CC[C@H](CC(=O)N[C@@H]3CCN(Cc4ccccc4)C3)O[C@@H]2COc2ccc(NC(=O)Nc3c(C)noc3C)cc2C1=O
BRD-K63684048-001-01-2	144195984	Broad Institute DOS	0.898851	0.0945084	2.5												SaLSSA, 1536		COCC(=O)N1C[C@@]2(C1)CN(Cc1cccc(F)c1)[C@@H](CO)c1c2c2ccc(OC)cc2n1C
BRD-K09557852-001-01-2	131450406	Broad Institute DOS	0.899432	0.0519262	2.5												SaLSSA, 1536		CN1[C@H]2CC[C@H](CC(=O)NCCc3ccncc3)O[C@H]2COc2ccc(NC(=O)Nc3ccccc3F)cc2C1=O
BRD-K62534730-001-01-3	131437784	Broad Institute DOS	0.900164	0.153323	2.5												SaLSSA, 1536		OC[C@H]1O[C@@H](CC(=O)NCCCN2CCOCC2)C=C[C@H]1NC(=O)Nc1ccc2OCOc2c1
BRD-K30172718-001-01-7	131436762	Broad Institute DOS	0.90034	0.0493808	2.5												SaLSSA, 1536		OC[C@@H]1O[C@@H](CC(=O)NCCc2ccncc2)C=C[C@H]1NC(=O)Cc1ccccn1
BRD-K95500312-001-01-1	131436364	Broad Institute DOS	0.900355	0.00633704	2.5												SaLSSA, 1536		CCCNC(=O)N[C@H]1C=C[C@H](CC(=O)N2CCN(C)CC2)O[C@H]1CO
BRD-K38832878-001-01-4	144195942	Broad Institute DOS	0.901365	0.0688904	2.5												SaLSSA, 1536		COc1ccc2c3c([C@H](CO)N(Cc4ccc(Cl)cc4)C[C@]33CCN(CC4CC4)CC3)n(C)c2c1
BRD-K42932899-001-01-1	85806584	Broad Institute DOS	0.901496	0.0190642	2.5												SaLSSA, 1536		C[C@@H](CO)N1C[C@@H](C)[C@@H](CN(C)S(=O)(=O)c2ccc(C)cc2)Oc2c(NS(C)(=O)=O)cccc2C1=O
BRD-K49508167-001-01-7	144196181	Broad Institute DOS	0.901871	0.0626596	2.5												SaLSSA, 1536		COc1ccc2c3c([C@H](CO)N(C[C@]33CCN(CC4CCCCC4)CC3)S(C)(=O)=O)n(C)c2c1
BRD-K23787805-001-01-5	131408925	Broad Institute DOS	0.90216	0.0644573	2.5												SaLSSA, 1536		C[C@@H](CO)N1C[C@@H](C)[C@H](CN(C)Cc2ccc(cc2)-c2ccccc2)Oc2ccc(cc2CC1=O)N(C)C
BRD-K39422398-001-01-4	131451280	Broad Institute DOS	0.902231	0.111791	2.5												SaLSSA, 1536		CCS(=O)(=O)Nc1ccc2OC[C@H]3O[C@H](CC(=O)NCc4ccc(OC)cc4)CC[C@@H]3N(C)C(=O)c2c1
BRD-K48193278-001-01-5	144195898	Broad Institute DOS	0.903199	0.115938	2.5												SaLSSA, 1536		CCCNC(=O)N1C[C@]2(CN(Cc3cccc(F)c3)C2)c2c([nH]c3cc(OC)ccc23)[C@@H]1CO
BRD-K34665338-001-01-6	144193266	Broad Institute DOS	0.903503	0.0746921	2.5												SaLSSA, 1536		CCC(=O)N1C[C@]2(CCN(CC2)C(=O)Nc2c(C)noc2C)c2c([nH]c3cc(OC)ccc23)[C@@H]1CO
BRD-K06509758-001-01-1	131440012	Broad Institute DOS	0.903591	0.00396715	2.5												SaLSSA, 1536		CCS(=O)(=O)NCC[C@H]1CC[C@@H](NS(=O)(=O)c2ccccc2C)[C@@H](CO)O1
BRD-K47192822-001-02-7	85796519	Broad Institute DOS	0.90398	0.0795338	2.5												SaLSSA, 1536		C[C@H](CO)N1C[C@H](C)[C@@H](CN(C)S(=O)(=O)c2ccccc2)Oc2ccc(NC(=O)C3CC3)cc2C1=O
BRD-K96269157-001-01-0	131434727	Broad Institute DOS	0.904281	0.15081	2.5												SaLSSA, 1536		OC[C@@H]1O[C@H](CC(=O)N2CCC(Cc3ccccc3)CC2)C=C[C@@H]1NC(=O)c1cnccn1
BRD-K54553362-001-01-8	144195691	Broad Institute DOS	0.904385	0.0370416	2.5												SaLSSA, 1536		COc1ccc2c3c([C@@H](CO)N(C[C@]33CN(C3)C(=O)NC(C)C)C(=O)CC3CC3)n(C)c2c1
BRD-K66056873-001-01-0	131452891	Broad Institute DOS	0.904557	0.120637	2.5												SaLSSA, 1536		CCS(=O)(=O)Nc1ccc2OC[C@H]3O[C@@H](CC(=O)NC4CCCCC4)CC[C@H]3N(C)C(=O)c2c1
BRD-K39917559-001-01-8	85801481	Broad Institute DOS	0.90466	0.00686802	2.5												SaLSSA, 1536		C[C@H](CO)N1C[C@@H](C)[C@H](CN(C)C(=O)Nc2ccc3OCOc3c2)Oc2c(NC(=O)c3nc4ccccc4s3)cccc2C1=O
BRD-K44715408-001-01-2	144195798	Broad Institute DOS	0.904674	0.0388393	2.5												SaLSSA, 1536		COc1ccc2c3c([C@@H](CO)N(Cc4nccs4)C[C@]33CCN(CC3)C(=O)CN(C)C)n(C)c2c1
BRD-K27682288-001-01-0	144196107	Broad Institute DOS	0.905007	0.0134792	2.5												SaLSSA, 1536		COc1ccc2c3c([C@@H](CO)N(C[C@]33CN(C3)C(=O)Nc3ccc(F)cc3)C(=O)c3ccc(F)cc3)n(C)c2c1
BRD-K46302082-001-01-0	131437473	Broad Institute DOS	0.905322	0.127276	2.5												SaLSSA, 1536		COc1cccc(c1)S(=O)(=O)N[C@H]1CC[C@H](CC(=O)NC2Cc3ccccc3C2)O[C@H]1CO
BRD-K51292965-001-01-7	85810543	Broad Institute DOS	0.905872	0.066929	2.5												SaLSSA, 1536		COc1ccc(cc1)S(=O)(=O)Nc1ccc2O[C@H](CN(C)C(=O)Nc3c(C)noc3C)[C@H](C)CN([C@@H](C)CO)C(=O)Cc2c1
BRD-K96127942-001-01-0	85810529	Broad Institute DOS	0.906693	0.201454	2.5												SaLSSA, 1536		C[C@H](CO)N1C[C@H](C)[C@H](CN(C)S(C)(=O)=O)Oc2ccc(NC(=O)Nc3ccc(F)cc3)cc2CC1=O
BRD-K92855168-001-01-7	131452241	Broad Institute DOS	0.907159	0.0242938	2.5												SaLSSA, 1536		CN1[C@@H]2CC[C@@H](CC(O)=O)O[C@H]2COc2ccc(NC(=O)Nc3ccccc3Cl)cc2C1=O
BRD-K36194373-001-01-1	144195694	Broad Institute DOS	0.907389	0.085744	2.5												SaLSSA, 1536		CCS(=O)(=O)N1C[C@@]2(C1)CN(Cc1cccc(Cl)c1)[C@H](CO)c1c2c2ccc(OC)cc2n1C
BRD-K41559133-001-01-9	131437477	Broad Institute DOS	0.907444	0.176122	2.5												SaLSSA, 1536		COc1cccc(c1)S(=O)(=O)N[C@@H]1CC[C@H](CC(=O)NC2Cc3ccccc3C2)O[C@H]1CO
BRD-K63391137-001-01-6	144189525	Broad Institute DOS	0.908155	0.0548759	2.5												SaLSSA, 1536		COc1ccc2c3c([nH]c2c1)[C@@H](CO)N(Cc1ccncc1)C[C@]31CN(Cc2ccc(cc2)-c2ccccn2)C1
BRD-K51890373-001-01-4	85789918	Broad Institute DOS	0.908313	0.0689923	2.5												SaLSSA, 1536		C[C@H](CO)N1C[C@H](C)[C@H](CN(C)C(=O)Nc2ccccc2)Oc2ccc(NS(=O)(=O)c3ccc(F)cc3)cc2C1=O
BRD-K25791914-001-01-3	131436764	Broad Institute DOS	0.908356	0.0898911	2.5												SaLSSA, 1536		OC[C@@H]1O[C@H](CC(=O)NCCc2ccncc2)C=C[C@H]1NC(=O)Cc1ccccn1
BRD-K65494976-001-01-0	131440471	Broad Institute DOS	0.908444	0.0566736	2.5												SaLSSA, 1536		OC[C@H]1O[C@@H](CC(=O)NCc2cccc(F)c2)CC[C@H]1NC(=O)Nc1ccc(cc1)C(F)(F)F
BRD-K80749795-001-01-7	144195905	Broad Institute DOS	0.908616	0.102761	2.5												SaLSSA, 1536		COc1ccc2c3c([C@@H](CO)N(Cc4ccc(Cl)cc4)C[C@]33CCN(CC4CC4)CC3)n(C)c2c1
BRD-K96636673-001-01-5	85810661	Broad Institute DOS	0.908675	0.0431088	2.5												SaLSSA, 1536		C[C@@H](CO)N1C[C@H](C)[C@@H](CN(C)S(=O)(=O)c2ccccc2)Oc2ccc(NS(=O)(=O)c3ccc(C)cc3)cc2CC1=O
BRD-K31635696-001-01-8	144195854	Broad Institute DOS	0.908849	0.0141814	2.5												SaLSSA, 1536		COc1ccc2c3c([C@H](CO)N(C[C@]33CCN(Cc4ccncc4)CC3)C(=O)CN3CCOCC3)n(C)c2c1
BRD-K46373821-001-01-7	131450598	Broad Institute DOS	0.908906	0.0670515	2.5												SaLSSA, 1536		COc1cccc(CNC(=O)C[C@H]2CC[C@H]3[C@H](COc4ccc(NC(=O)c5cccs5)cc4C(=O)N3C)O2)c1
BRD-K26664579-001-01-7	85797383	Broad Institute DOS	0.909051	0.0491966	2.5												SaLSSA, 1536		COc1ccc(cc1)S(=O)(=O)N(C)C[C@@H]1Oc2ccc(NC(=O)Nc3ccc(cc3)C(F)(F)F)cc2C(=O)N(C[C@@H]1C)[C@@H](C)CO
BRD-K95132654-001-01-9	85801901	Broad Institute DOS	0.90918	0.0743855	2.5												SaLSSA, 1536		C[C@H](CO)N1C[C@H](C)[C@@H](CN(C)C(=O)Nc2ccc(F)cc2)Oc2ccc(NC(=O)c3ccncc3)cc2CC1=O
BRD-K69901388-001-01-2	131436511	Broad Institute DOS	0.909253	0.0467043	2.5												SaLSSA, 1536		C[C@@H](NC(=O)C[C@@H]1O[C@H](CO)[C@@H](NC(=O)c2cccnc2)C=C1)c1ccccc1
BRD-K28120240-001-01-7	131441671	Broad Institute DOS	0.909338	0.126009	2.5												SaLSSA, 1536		OC[C@H]1O[C@@H](CCNC(=O)c2cnccn2)CC[C@H]1NC(=O)c1ccccc1F
BRD-K03223506-001-01-7	144195720	Broad Institute DOS	0.909411	0.0983282	2.5												SaLSSA, 1536		COc1ccc2c3c([nH]c2c1)[C@@H](CO)N(C[C@]31CN(Cc2ccccc2)C1)S(=O)(=O)c1ccc(C)cc1
BRD-K81559336-001-01-5	131435034	Broad Institute DOS	0.909456	0.00670439	2.5												SaLSSA, 1536		OC[C@@H]1O[C@H](CCNC(=O)CCN2CCCCC2)CC[C@@H]1NS(=O)(=O)c1cccc(Cl)c1
BRD-K09345520-001-01-4	131408924	Broad Institute DOS	0.909843	0.157286	2.5												SaLSSA, 1536		C[C@H](CO)N1C[C@H](C)[C@@H](CN(C)Cc2ccc(cc2)-c2ccccc2)Oc2ccc(cc2CC1=O)N(C)C
BRD-K86048057-001-01-1	144193030	Broad Institute DOS	0.910468	0.0432648	2.5												SaLSSA, 1536		COc1ccc2c3c([C@@H](CO)N(CC4CC4)C[C@]33CN(C3)S(=O)(=O)c3cn(C)cn3)n(C)c2c1
BRD-K24888130-001-01-6	131452381	Broad Institute DOS	0.910841	0.0753456	2.5												SaLSSA, 1536		CN1[C@H]2CC[C@H](CC(=O)NC3CCCCC3)O[C@H]2COc2ccc(NC(=O)c3cccc(Cl)c3)cc2C1=O
BRD-K24529791-001-01-6	131437157	Broad Institute DOS	0.911002	0.0230606	2.5												SaLSSA, 1536		OC[C@H]1O[C@H](CC(=O)NCc2ccc(Cl)c(Cl)c2)CC[C@@H]1NC(=O)c1cccnc1
BRD-K22291309-001-01-0	85791291	Broad Institute DOS	0.911101	0.0882158	2.5												SaLSSA, 1536		C[C@@H](CO)N1C[C@H](C)[C@H](CN(C)S(=O)(=O)c2cccs2)Oc2ccc(NC(=O)Nc3cccc4ccccc34)cc2C1=O
BRD-K28987821-001-01-6	131450649	Broad Institute DOS	0.911146	0.003408	2.5												SaLSSA, 1536		CN1[C@H]2CC[C@@H](CC(=O)N3CCc4ccccc4C3)O[C@H]2COc2ccc(NS(=O)(=O)c3cccc(F)c3)cc2C1=O
BRD-K64271573-001-01-0	85795759	Broad Institute DOS	0.911738	0.0321588	2.5												SaLSSA, 1536		C[C@H](CO)N1C[C@H](C)[C@H](CN(C)S(=O)(=O)c2cn(C)cn2)Oc2ccc(NC(=O)C3CC3)cc2CC1=O
BRD-K65422430-001-01-1	85811105	Broad Institute DOS	0.912013	0.0019852	2.5												SaLSSA, 1536		CC(C)NC(=O)N(C)C[C@H]1Oc2ccc(NC(=O)Cc3ccccc3)cc2CC(=O)N(C[C@@H]1C)[C@@H](C)CO
BRD-K31431427-001-01-8	131409617	Broad Institute DOS	0.912041	0.0284202	2.5												SaLSSA, 1536		C[C@@H](CO)N1C[C@@H](C)[C@H](CN(C)S(=O)(=O)c2ccccc2)Oc2ccc(NS(=O)(=O)c3ccc(C)cc3)cc2CC1=O
BRD-K97408390-001-01-0	131450442	Broad Institute DOS	0.91224	0.213466	2.5												SaLSSA, 1536		CN1[C@@H]2CC[C@H](CC(O)=O)O[C@H]2COc2ccc(NS(=O)(=O)c3ccccc3C)cc2C1=O
BRD-K88725345-001-01-4	85811068	Broad Institute DOS	0.91226	0.0921309	2.5												SaLSSA, 1536		C[C@@H](CO)N1C[C@H](C)[C@H](CN(C)S(=O)(=O)c2ccccc2)Oc2ccc(NS(=O)(=O)c3ccc(C)cc3)cc2CC1=O
BRD-K06828696-001-01-0	131453354	Broad Institute DOS	0.912401	0.0775518	2.5												SaLSSA, 1536		CN1[C@@H]2CC[C@H](CC(=O)N3CCCCC3)O[C@H]2COc2ccc(NC(=O)c3ccc(F)c(F)c3)cc2C1=O
BRD-K45712538-001-01-1	131437234	Broad Institute DOS	0.912778	0.00862457	2.5												SaLSSA, 1536		OC[C@@H]1O[C@H](CC(=O)Nc2nccs2)C=C[C@H]1NC(=O)CCN1CCCCC1
BRD-K83386479-001-01-8	131453497	Broad Institute DOS	0.912834	0.0990022	2.5												SaLSSA, 1536		CN1[C@H]2CC[C@@H](CC(=O)NCc3ccccc3F)O[C@@H]2COc2ccc(NC(=O)C3CCOCC3)cc2C1=O
BRD-K36405425-001-01-9	131440686	Broad Institute DOS	0.912849	0.0934659	2.5												SaLSSA, 1536		COc1ccccc1NC(=O)N[C@@H]1CC[C@@H](CCNS(=O)(=O)c2ccc(Cl)cc2)O[C@@H]1CO
BRD-K68645163-001-01-7	131451042	Broad Institute DOS	0.912935	0.135264	2.5												SaLSSA, 1536		CN1[C@H]2CC[C@@H](CC(=O)N[C@H]3CCN(Cc4ccccc4)C3)O[C@H]2COc2ccc(NC(=O)c3cnccn3)cc2C1=O
BRD-K75967530-001-02-0	85806236	Broad Institute DOS	0.913052	0.0534661	2.5												SaLSSA, 1536		COc1ccc(cc1)S(=O)(=O)Nc1cccc2c1O[C@H](CN(C)CC1CCCCC1)[C@@H](C)CN([C@H](C)CO)C2=O
BRD-K92924609-001-01-8	131450564	Broad Institute DOS	0.913151	0.127235	2.5												SaLSSA, 1536		CN1[C@H]2CC[C@H](CC(=O)NCCN3CCCCC3)O[C@H]2COc2ccc(NS(=O)(=O)c3cccc(F)c3)cc2C1=O
BRD-K26355776-001-01-3	144200120	Broad Institute DOS	0.913297	0.0718725	2.5												SaLSSA, 1536		COc1ccc2c3c([nH]c2c1)[C@H](CO)N(C[C@]31CCN(CC1)C(=O)C1CCCCC1)C(=O)NC(C)C
BRD-K47950966-001-01-6	144196104	Broad Institute DOS	0.913471	0.0429452	2.5												SaLSSA, 1536		COc1ccc2c3c([nH]c2c1)[C@@H](CO)NC[C@]31CCN(CC1)C(=O)C1CCOCC1
BRD-K43452442-001-01-1	131441495	Broad Institute DOS	0.913587	0.0361627	2.5												SaLSSA, 1536		OC[C@H]1O[C@@H](CCn2cc(nn2)C2CCCCC2)CC[C@H]1NC(=O)Nc1cc(F)ccc1F
BRD-K75406585-001-01-5	144193700	Broad Institute DOS	0.913661	0.0665335	2.5												SaLSSA, 1536		COc1ccc(NC(=O)N2CC[C@@]3(CC2)CN([C@H](CO)c2[nH]c4cc(OC)ccc4c32)C(=O)c2cccnc2)cc1
BRD-K91965323-001-02-5	131452239	Broad Institute DOS	0.913889	0.107439	2.5												SaLSSA, 1536		CNC(=O)C[C@H]1CC[C@H]2[C@@H](COc3ccc(NS(=O)(=O)c4ccc(F)cc4)cc3C(=O)N2C)O1
BRD-K20371712-001-01-3	85795044	Broad Institute DOS	0.914062	0.116019	2.5												SaLSSA, 1536		C[C@@H](CO)N1C[C@@H](C)[C@H](CN(C)C(=O)Nc2c(C)noc2C)Oc2ccc(NC(=O)CCCN(C)C)cc2C1=O
BRD-K35522326-001-01-2	144196110	Broad Institute DOS	0.914568	0.0722811	2.5												SaLSSA, 1536		COc1ccc2c3c([nH]c2c1)[C@@H](CO)N(C[C@]31CCN(Cc2nccs2)CC1)C(=O)C1CCOCC1
BRD-K80790879-001-01-0	131452532	Broad Institute DOS	0.914654	0.114079	2.5												SaLSSA, 1536		CN1[C@@H]2CC[C@H](CC(O)=O)O[C@H]2COc2ccc(NC(=O)c3cc(C)on3)cc2C1=O
BRD-K98444789-001-01-3	131436513	Broad Institute DOS	0.914786	0.026745	2.5												SaLSSA, 1536		C[C@H](NC(=O)C[C@H]1O[C@@H](CO)[C@H](NC(=O)c2cccnc2)C=C1)c1ccccc1
BRD-K80345430-001-01-5	131437789	Broad Institute DOS	0.914816	0.0593426	2.5												SaLSSA, 1536		OC[C@@H]1O[C@H](CC(=O)NCCCN2CCOCC2)C=C[C@H]1NC(=O)Nc1ccc2OCOc2c1
BRD-K54878264-001-01-8	131437986	Broad Institute DOS	0.914901	0.0574701	2.5												SaLSSA, 1536		COc1cccc(c1)-c1cn(CC[C@@H]2CC[C@@H](NS(=O)(=O)c3ccccc3Cl)[C@H](CO)O2)nn1
BRD-K55181906-001-01-0	85792983	Broad Institute DOS	0.915232	0.117674	2.5												SaLSSA, 1536		C[C@H](CO)N1C[C@@H](C)[C@H](CN(C)C(=O)Nc2ccccc2)Oc2ccc(NS(=O)(=O)c3ccc(F)cc3)cc2C1=O
BRD-K85236313-001-01-3	144195749	Broad Institute DOS	0.915567	0.00965944	2.5												SaLSSA, 1536		COc1ccc2c3c([C@@H](CO)N(C[C@]33CCN(Cc4ccccc4OC)CC3)C(C)=O)n(C)c2c1
BRD-K32757729-001-01-0	131440011	Broad Institute DOS	0.915695	0.053037	2.5												SaLSSA, 1536		CCS(=O)(=O)NCC[C@H]1CC[C@H](NS(=O)(=O)c2ccccc2C)[C@@H](CO)O1
BRD-K15261426-001-01-0	85803386	Broad Institute DOS	0.915795	0.126806	2.5												SaLSSA, 1536		C[C@H](CO)N1C[C@@H](C)[C@H](CN(C)Cc2ccc(cc2)-c2ccccc2)Oc2c(NS(C)(=O)=O)cccc2C1=O
BRD-K59180308-001-01-2	85792291	Broad Institute DOS	0.915795	0.126806	2.5												SaLSSA, 1536		C[C@H](CO)N1C[C@H](C)[C@@H](CN(C)Cc2ccc(Cl)c(Cl)c2)Oc2ccc(NC(=O)CCCN(C)C)cc2C1=O
BRD-K76050206-001-01-9	144195686	Broad Institute DOS	0.915853	0.104661	2.5												SaLSSA, 1536		COc1ccc2c3c([C@@H](CO)N(Cc4ccc(F)cc4)C[C@]33CCN(C)CC3)n(C)c2c1
BRD-K06663690-001-01-7	131439550	Broad Institute DOS	0.915882	0.131096	2.5												SaLSSA, 1536		Cc1ccc(cc1)S(=O)(=O)N[C@@H]1C=C[C@@H](CC(=O)NCc2ccc(Cl)c(Cl)c2)O[C@@H]1CO
BRD-K66702489-001-01-5	131437475	Broad Institute DOS	0.916099	0.0855598	2.5												SaLSSA, 1536		COc1cccc(c1)S(=O)(=O)N[C@H]1CC[C@@H](CC(=O)NC2Cc3ccccc3C2)O[C@H]1CO
BRD-K91787616-001-01-1	131434494	Broad Institute DOS	0.91623	0.0357336	2.5												SaLSSA, 1536		OC[C@@H]1O[C@H](CC(=O)Nc2ccccc2)CC[C@@H]1NC(=O)C1CC1
BRD-K97725234-001-01-7	85806864	Broad Institute DOS	0.916244	0.0677049	2.5												SaLSSA, 1536		C[C@@H](CO)N1C[C@@H](C)[C@H](CN(C)C(=O)Nc2ccc(F)cc2)Oc2c(cccc2C1=O)N(C)C
BRD-K28138218-001-01-7	144196143	Broad Institute DOS	0.916809	0.00182157	2.5												SaLSSA, 1536		COc1ccc2c3c([nH]c2c1)[C@@H](CO)N(C[C@]31CN(Cc2cc(F)ccc2F)C1)C(=O)Nc1ccc(F)cc1
BRD-K12623669-001-01-0	85801608	Broad Institute DOS	0.917141	0.0129894	2.5												SaLSSA, 1536		C[C@H](CO)N1C[C@@H](C)[C@@H](CN(C)C(=O)Nc2ccc3OCOc3c2)Oc2c(NC(=O)c3nc4ccccc4s3)cccc2C1=O
BRD-K78124775-001-01-1	144196097	Broad Institute DOS	0.91724	0.098287	2.5												SaLSSA, 1536		CCS(=O)(=O)N1C[C@@]2(C1)CN([C@@H](CO)c1[nH]c3cc(OC)ccc3c21)S(=O)(=O)c1cn(C)cn1
BRD-K76322731-001-01-6	85792512	Broad Institute DOS	0.917342	0.0595333	2.5												SaLSSA, 1536		C[C@@H](CO)N1C[C@@H](C)[C@@H](CN(C)S(=O)(=O)c2ccc(F)cc2)Oc2ccc(NS(=O)(=O)c3cn(C)cn3)cc2C1=O
BRD-K38965191-001-01-2	144195693	Broad Institute DOS	0.9174	0.0373883	2.5												SaLSSA, 1536		CCCNC(=O)N1C[C@]2(CN(CC3CCCCC3)C2)c2c([C@@H]1CO)n(C)c1cc(OC)ccc21
BRD-K87252271-001-01-8	131450545	Broad Institute DOS	0.917862	0.0477662	2.5												SaLSSA, 1536		CN1[C@H]2CC[C@@H](CC(=O)NCCc3ccncc3)O[C@H]2COc2ccc(NS(=O)(=O)c3ccc(C)cc3)cc2C1=O
BRD-K86404171-001-01-7	131440687	Broad Institute DOS	0.91795	0.0145488	2.5												SaLSSA, 1536		COc1ccccc1NC(=O)N[C@H]1CC[C@H](CCNS(=O)(=O)c2ccc(Cl)cc2)O[C@H]1CO
BRD-K09081347-001-01-6	85809965	Broad Institute DOS	0.918268	0.00527401	2.5												SaLSSA, 1536		C[C@@H](CO)N1C[C@H](C)[C@H](CN(C)C(=O)NC2CCCCC2)Oc2ccc(cc2CC1=O)N(C)C
BRD-K03067757-001-01-4	85803799	Broad Institute DOS	0.918311	0.0261728	2.5												SaLSSA, 1536		COc1ccc(CN(C)C[C@@H]2Oc3ccc(NC(=O)Nc4ccc5OCOc5c4)cc3CC(=O)N(C[C@H]2C)[C@@H](C)CO)cc1
BRD-K96288136-001-01-6	85801126	Broad Institute DOS	0.918398	0.00704465	2.5												SaLSSA, 1536		COc1ccc(NC(=O)N(C)C[C@@H]2Oc3c(NS(=O)(=O)c4c(C)noc4C)cccc3C(=O)N(C[C@@H]2C)[C@@H](C)CO)cc1
BRD-K06209369-001-01-9	144195979	Broad Institute DOS	0.918412	0.0249266	2.5												SaLSSA, 1536		COc1ccc2c3c([C@H](CO)NC[C@]33CCN(CC3)C(=O)c3ccc(F)cc3)n(C)c2c1
BRD-K13162802-001-01-6	131437787	Broad Institute DOS	0.918772	0.0740582	2.5												SaLSSA, 1536		OC[C@@H]1O[C@@H](CC(=O)NCCCN2CCOCC2)C=C[C@H]1NC(=O)Nc1ccc2OCOc2c1
BRD-K14163651-001-01-5	164339250	Broad Institute DOS	0.918815	0.094957	2.5												SaLSSA, 1536		OC[C@H]1O[C@@H](CC(O)=O)C=C[C@H]1NC(=O)Nc1cc(F)ccc1F
BRD-K72701433-001-01-6	131440690	Broad Institute DOS	0.918887	0.104783	2.5												SaLSSA, 1536		COc1ccccc1NC(=O)N[C@@H]1CC[C@H](CCNS(=O)(=O)c2ccc(Cl)cc2)O[C@@H]1CO
BRD-K32857328-001-01-3	144196147	Broad Institute DOS	0.919019	0.0174496	2.5												SaLSSA, 1536		COc1ccc2c3c([nH]c2c1)[C@H](CO)N(C)C[C@]31CCN(CC1)C(=O)CN(C)C
BRD-K02592971-001-01-2	85789800	Broad Institute DOS	0.919074	0.107827	2.5												SaLSSA, 1536		C[C@H](CO)N1C[C@@H](C)[C@H](CN(C)S(=O)(=O)c2ccc(F)cc2)Oc2ccc(NS(=O)(=O)c3cn(C)cn3)cc2C1=O
BRD-K54338925-001-01-4	131451591	Broad Institute DOS	0.919161	0.112117	2.5												SaLSSA, 1536		CN1[C@H]2CC[C@H](CC(=O)NCCN3CCCC3)O[C@H]2COc2ccc(NC(=O)c3cccc(c3)C(F)(F)F)cc2C1=O
BRD-K86297017-001-01-3	85807994	Broad Institute DOS	0.919178	0.00594152	2.5												SaLSSA, 1536		C[C@@H](CO)N1C[C@@H](C)[C@@H](CN(C)S(=O)(=O)c2ccccc2)Oc2ccc(NS(=O)(=O)c3ccc(C)cc3)cc2CC1=O
BRD-K82602524-001-01-4	131450806	Broad Institute DOS	0.919251	0.0336227	2.5												SaLSSA, 1536		CC(C)NC(=O)Nc1ccc2OC[C@@H]3O[C@@H](CC(=O)NCc4ccc(F)cc4)CC[C@@H]3N(C)C(=O)c2c1
BRD-K60305479-001-01-5	85793037	Broad Institute DOS	0.919406	0.130524	2.5												SaLSSA, 1536		C[C@H](CO)N1C[C@H](C)[C@H](CN(C)S(=O)(=O)c2ccccc2)Oc2ccc(NC(=O)C3CC3)cc2C1=O
BRD-K65081680-001-02-0	131451110	Broad Institute DOS	0.919609	0.0905239	2.5												SaLSSA, 1536		COc1cccc(c1)C(=O)Nc1ccc2OC[C@H]3O[C@@H](CC(=O)Nc4ccc5CCCCc5c4)CC[C@@H]3N(C)C(=O)c2c1
BRD-K76691125-001-01-8	85803161	Broad Institute DOS	0.91965	0.223945	2.5												SaLSSA, 1536		C[C@H](CO)N1C[C@@H](C)[C@H](CN(C)S(=O)(=O)c2ccc(Cl)cc2)Oc2c(NC(=O)Nc3ccc(F)cc3)cccc2C1=O
BRD-K79528081-001-01-1	85811791	Broad Institute DOS	0.919986	0.0591042	2.5												SaLSSA, 1536		C[C@H](CO)N1C[C@H](C)[C@@H](CN(C)S(=O)(=O)c2ccc(C)cc2)Oc2c(NS(C)(=O)=O)cccc2C1=O
BRD-K69237309-001-01-7	144195974	Broad Institute DOS	0.920259	0.103946	2.5												SaLSSA, 1536		CCS(=O)(=O)N1C[C@@]2(C1)CN([C@@H](CO)c1c2c2ccc(OC)cc2n1C)C(=O)c1ccc(F)cc1
BRD-K70842558-001-01-9	144195965	Broad Institute DOS	0.920547	0.143251	2.5												SaLSSA, 1536		CCCNC(=O)N1CC[C@@]2(CC1)CN([C@@H](CO)c1[nH]c3cc(OC)ccc3c21)C(=O)COC
BRD-K79855212-001-01-0	85802222	Broad Institute DOS	0.920677	0.130932	2.5												SaLSSA, 1536		C[C@H](CO)N1C[C@@H](C)[C@@H](CN(C)S(=O)(=O)c2cn(C)cn2)Oc2c(NC(=O)Nc3ccc(cc3)C(F)(F)F)cccc2C1=O
BRD-K21343619-001-01-5	131451235	Broad Institute DOS	0.920952	0.100759	2.5												SaLSSA, 1536		COC(=O)C[C@@H]1CC[C@@H]2[C@@H](COc3ccc(NC(=O)Nc4c(C)noc4C)cc3C(=O)N2C)O1
BRD-K34604832-001-01-6	131450551	Broad Institute DOS	0.92146	0.0195128	2.5												SaLSSA, 1536		CN1[C@@H]2CC[C@H](CC(=O)NCCc3ccncc3)O[C@@H]2COc2ccc(NS(=O)(=O)c3ccc(C)cc3)cc2C1=O
BRD-K86149906-001-01-0	144196052	Broad Institute DOS	0.922038	0.0143992	2.5												SaLSSA, 1536		COc1ccc2c3c([C@H](CO)N(Cc4ccccc4Cl)C[C@]33CCN(CC3)C(=O)CC3CC3)n(C)c2c1
BRD-K10300086-001-01-2	85800301	Broad Institute DOS	0.922713	0.212995	2.5												SaLSSA, 1536		C[C@@H](CO)N1C[C@H](C)[C@H](CN(C)C(=O)Nc2ccc(F)cc2)Oc2ccc(NC(=O)c3ccncc3)cc2CC1=O
BRD-K13116312-001-01-5	131438580	Broad Institute DOS	0.922714	0.13798	2.5												SaLSSA, 1536		COc1ccc(CNC(=O)C[C@@H]2O[C@H](CO)[C@H](NC(=O)c3cccc(F)c3)C=C2)cc1
BRD-K70953119-001-01-6	85808303	Broad Institute DOS	0.922804	0.0452674	2.5												SaLSSA, 1536		C[C@@H](CO)N1C[C@H](C)[C@H](CN(C)Cc2ccc(Oc3ccccc3)cc2)Oc2ccc(NS(=O)(=O)c3c(C)noc3C)cc2CC1=O
BRD-K23217353-001-01-9	144196106	Broad Institute DOS	0.922892	0.0784848	2.5												SaLSSA, 1536		COc1ccc2c3c([C@H](CO)N(C[C@]33CN(C3)C(=O)Nc3ccc(F)cc3)C(=O)c3ccc(F)cc3)n(C)c2c1
BRD-K33821902-001-01-2	144196154	Broad Institute DOS	0.92302	0.0217191	2.5												SaLSSA, 1536		COc1ccc2c3c([C@H](CO)N(Cc4ccccc4)C[C@]33CN(CC4CC4)C3)n(C)c2c1
BRD-K71673735-001-01-3	144196137	Broad Institute DOS	0.923582	0.0683583	2.5												SaLSSA, 1536		COc1ccc(NC(=O)N2C[C@@]3(C2)CN([C@H](CO)c2[nH]c4cc(OC)ccc4c32)C(C)=O)cc1
BRD-K32662651-001-01-4	85806950	Broad Institute DOS	0.923916	0.0160398	2.5												SaLSSA, 1536		C[C@@H](CO)N1C[C@@H](C)[C@@H](CN(C)C(=O)Nc2ccc(F)cc2)Oc2c(cccc2C1=O)N(C)C
BRD-K90679612-001-01-5	131450563	Broad Institute DOS	0.924016	0.0523012	2.5												SaLSSA, 1536		CN1[C@@H]2CC[C@H](CC(=O)NCCN3CCCCC3)O[C@@H]2COc2ccc(NS(=O)(=O)c3cccc(F)c3)cc2C1=O
BRD-K45530709-001-01-0	131452237	Broad Institute DOS	0.924593	0.0934042	2.5												SaLSSA, 1536		CNC(=O)C[C@@H]1CC[C@H]2[C@@H](COc3ccc(NS(=O)(=O)c4ccc(F)cc4)cc3C(=O)N2C)O1
BRD-K89255395-001-01-0	131435087	Broad Institute DOS	0.925244	0.0318109	2.5												SaLSSA, 1536		CN(C)Cc1cn(CC[C@H]2CC[C@H](NC(=O)Cc3cccnc3)[C@H](CO)O2)nn1
BRD-K46344849-001-01-6	85804377	Broad Institute DOS	0.925547	0.0655799	2.5												SaLSSA, 1536		COc1ccc(NC(=O)Nc2cccc3c2O[C@@H](CN(C)Cc2ccc(cc2)C(O)=O)[C@@H](C)CN([C@H](C)CO)C3=O)cc1
BRD-K01286616-001-01-3	85798450	Broad Institute DOS	0.925737	0.0438988	2.5												SaLSSA, 1536		C[C@@H](CO)N1C[C@@H](C)[C@@H](CN(C)Cc2ccc(Oc3ccccc3)cc2)Oc2ccc(cc2C1=O)N(C)C
BRD-K22764346-001-01-1	85806294	Broad Institute DOS	0.925908	0.077204	2.5												SaLSSA, 1536		COc1ccc(cc1)S(=O)(=O)Nc1cccc2c1O[C@@H](CN(C)CC1CCCCC1)[C@H](C)CN([C@@H](C)CO)C2=O
BRD-K16328398-001-01-0	131451348	Broad Institute DOS	0.926284	0.0457843	2.5												SaLSSA, 1536		CN1[C@H]2CC[C@@H](CC(=O)NCC3CCCCC3)O[C@@H]2COc2ccc(NC(=O)NCc3ccccc3)cc2C1=O
BRD-K16761868-001-02-1	131452537	Broad Institute DOS	0.926586	0.117061	2.5												SaLSSA, 1536		CN1[C@H]2CC[C@H](CC(O)=O)O[C@@H]2COc2ccc(NC(=O)c3cc(C)on3)cc2C1=O
BRD-K05984448-001-01-3	131450662	Broad Institute DOS	0.926615	0.105988	2.5												SaLSSA, 1536		CN1[C@H]2CC[C@@H](CC(=O)N[C@@H]3CCN(Cc4ccccc4)C3)O[C@H]2COc2ccc(NC(=O)Nc3c(C)noc3C)cc2C1=O
BRD-K51471107-001-01-6	131450691	Broad Institute DOS	0.926645	0.0574083	2.5												SaLSSA, 1536		C[C@H](NC(=O)C[C@@H]1CC[C@H]2[C@H](COc3ccc(NS(=O)(=O)c4ccc(Cl)cc4)cc3C(=O)N2C)O1)c1ccccc1
BRD-K31300534-001-01-5	85800849	Broad Institute DOS	0.926688	0.0783071	2.5												SaLSSA, 1536		COc1ccc(CN(C)C[C@@H]2Oc3ccc(NC(=O)Nc4ccc5OCOc5c4)cc3CC(=O)N(C[C@@H]2C)[C@@H](C)CO)cc1
BRD-K44806584-001-01-5	131434950	Broad Institute DOS	0.926803	0.0715247	2.5												SaLSSA, 1536		OC[C@@H]1O[C@H](CC(=O)NCC2CCCCC2)C=C[C@H]1NC(=O)Nc1cccc(F)c1
BRD-K48448518-001-01-3	131437137	Broad Institute DOS	0.927208	0.06654	2.5												SaLSSA, 1536		COCc1cn(CC[C@H]2CC[C@H](NC(=O)Nc3c(C)noc3C)[C@@H](CO)O2)nn1
BRD-K58027156-001-01-9	144193527	Broad Institute DOS	0.927353	0.0486851	2.5												SaLSSA, 1536		Cc1ccc(cc1)S(=O)(=O)N[C@@H]1C=C[C@H](CC(=O)NCc2ccc(Cl)c(Cl)c2)O[C@@H]1CO
BRD-K85943989-001-01-7	144189993	Broad Institute DOS	0.927585	0.00238723	2.5												SaLSSA, 1536		CCCNC(=O)N1C[C@@]2(C1)CN([C@H](CO)c1[nH]c3cc(OC)ccc3c21)C(=O)NC1CCCC1
BRD-K46529048-001-01-1	144196283	Broad Institute DOS	0.927628	0.0185116	2.5												SaLSSA, 1536		COc1ccc2c3c([nH]c2c1)[C@@H](CO)N(C[C@]31CCN(CC1)C(=O)c1ccncc1)C(=O)C1CC1
BRD-K73830970-001-01-1	85790805	Broad Institute DOS	0.92773	0.0202421	2.5												SaLSSA, 1536		CNC[C@@H]1Oc2c(NC(=O)Nc3cccc4ccccc34)cccc2C(=O)N(C[C@H]1C)[C@@H](C)CO
BRD-K19402218-001-01-8	144195794	Broad Institute DOS	0.927857	0.117469	2.5												SaLSSA, 1536		COc1ccc2c3c([C@@H](CO)N(C[C@]33CCN(C)CC3)C(=O)NC3CCCCC3)n(C)c2c1
BRD-K85527716-001-01-8	131437153	Broad Institute DOS	0.928131	0.124803	2.5												SaLSSA, 1536		OC[C@@H]1O[C@@H](CC(=O)NCc2ccc(Cl)c(Cl)c2)CC[C@@H]1NC(=O)c1cccnc1
BRD-K61886116-001-01-2	131436185	Broad Institute DOS	0.928652	0.0755287	2.5												SaLSSA, 1536		Cc1ccc(cc1)S(=O)(=O)N[C@@H]1CC[C@@H](CC(=O)NCc2ccncn2)O[C@H]1CO
BRD-K96396151-001-01-7	144196254	Broad Institute DOS	0.928783	0.0257025	2.5												SaLSSA, 1536		COc1ccc2c3c([C@@H](CO)NC[C@]33CCN(CC3)S(=O)(=O)c3cccc(C)c3)n(C)c2c1
BRD-K15524596-001-01-5	144193268	Broad Institute DOS	0.929406	0.0623258	2.5												SaLSSA, 1536		COc1ccc2c3c([C@H](CO)N(C)C[C@]33CCN(CC3)C(=O)c3ccccc3F)n(C)c2c1
BRD-K06500227-001-01-3	131440010	Broad Institute DOS	0.929519	0.0809219	2.5												SaLSSA, 1536		CCS(=O)(=O)NCC[C@H]1CC[C@@H](NS(=O)(=O)c2ccccc2C)[C@H](CO)O1
BRD-K65490644-001-01-0	85793179	Broad Institute DOS	0.929665	0.0255595	2.5												SaLSSA, 1536		C[C@@H](CO)N1C[C@@H](C)[C@@H](CN(C)S(C)(=O)=O)Oc2ccc(NC(=O)NC3CCCCC3)cc2C1=O
BRD-K76175992-001-01-2	85795351	Broad Institute DOS	0.929723	0.0034145	2.5												SaLSSA, 1536		C[C@H](CO)N1C[C@H](C)[C@@H](CN(C)Cc2ccc3OCOc3c2)Oc2ccc(NC(=O)C3CCCCC3)cc2C1=O
BRD-K36235941-001-01-5	131452889	Broad Institute DOS	0.929952	0.102372	2.5												SaLSSA, 1536		CCS(=O)(=O)Nc1ccc2OC[C@H]3O[C@H](CC(=O)NC4CCCCC4)CC[C@@H]3N(C)C(=O)c2c1
BRD-K77758624-001-01-0	144193225	Broad Institute DOS	0.930042	0.0808753	2.5												SaLSSA, 1536		COc1ccc2c3c([nH]c2c1)[C@@H](CO)N(Cc1ccccc1F)C[C@]31CCN(CC1)C(=O)C1CC1
BRD-K67402106-001-01-4	131450596	Broad Institute DOS	0.930157	0.0126427	2.5												SaLSSA, 1536		COc1cccc(CNC(=O)C[C@@H]2CC[C@H]3[C@H](COc4ccc(NC(=O)c5cccs5)cc4C(=O)N3C)O2)c1
BRD-K93207153-001-01-7	144196160	Broad Institute DOS	0.930199	0.0457637	2.5												SaLSSA, 1536		COc1ccc2c3c([nH]c2c1)[C@H](CO)N(Cc1cccnc1)C[C@]31CCN(CC1)C(=O)CN(C)C
BRD-K70727050-001-01-5	144195699	Broad Institute DOS	0.930733	0.0659679	2.5												SaLSSA, 1536		COc1ccc2c3c([nH]c2c1)[C@H](CO)N(Cc1ccc(Cl)cc1)C[C@]31CN(C1)S(C)(=O)=O
BRD-K05142027-001-01-7	85811515	Broad Institute DOS	0.93079	0.0813304	2.5												SaLSSA, 1536		C[C@@H](CO)N1C[C@H](C)[C@H](CN(C)S(C)(=O)=O)Oc2ccc(NC(=O)Nc3ccc(F)cc3)cc2CC1=O
BRD-K27795874-001-01-0	131439949	Broad Institute DOS	0.930819	0.0702579	2.5												SaLSSA, 1536		OC[C@@H]1O[C@@H](CCNC(=O)c2ccc3OCOc3c2)CC[C@@H]1NS(=O)(=O)c1ccc(F)cc1
BRD-K79004751-001-01-2	131450668	Broad Institute DOS	0.930948	0.132954	2.5												SaLSSA, 1536		COc1cccc(CNC(=O)C[C@H]2CC[C@@H]3[C@@H](COc4ccc(NS(=O)(=O)c5ccccc5F)cc4C(=O)N3C)O2)c1
BRD-K50790730-001-01-5	144195788	Broad Institute DOS	0.931412	0.0308096	2.5												SaLSSA, 1536		COc1ccc2c3c([nH]c2c1)[C@H](CO)N(C[C@]31CN(Cc2ccccc2)C1)C(=O)c1cccnc1
BRD-K27882424-001-01-1	144195701	Broad Institute DOS	0.93144	0.0947522	2.5												SaLSSA, 1536		COc1ccc2c3c([nH]c2c1)[C@@H](CO)N(Cc1ccc(Cl)cc1)C[C@]31CN(C1)S(C)(=O)=O
BRD-K88289882-001-01-0	144190285	Broad Institute DOS	0.931527	0.0990423	2.5												SaLSSA, 1536		COc1ccc2c3c([C@H](CO)N(Cc4ccc(F)cc4)C[C@]33CCN(C)CC3)n(C)c2c1
BRD-K95052025-001-01-1	144195800	Broad Institute DOS	0.931746	0.0215089	2.5												SaLSSA, 1536		COc1ccc2c3c([C@@H](CO)N(C[C@]33CN(C3)C(=O)CC3CC3)C(=O)C3CCCC3)n(C)c2c1
BRD-K50953983-001-01-3	144195996	Broad Institute DOS	0.932017	0.135855	2.5												SaLSSA, 1536		COc1cccc(CN2C[C@]3(CCN(CC3)S(C)(=O)=O)c3c([C@@H]2CO)n(C)c2cc(OC)ccc32)c1
BRD-K04230416-001-01-0	131450827	Broad Institute DOS	0.932074	0.151218	2.5												SaLSSA, 1536		COc1ccc(cc1)C(=O)Nc1ccc2OC[C@@H]3O[C@H](CC(=O)NCC4CC4)CC[C@H]3N(C)C(=O)c2c1
BRD-K90820149-001-01-7	144193079	Broad Institute DOS	0.932235	0.0528116	2.5												SaLSSA, 1536		COCC(=O)N1CC[C@@]2(CC1)CN([C@H](CO)c1[nH]c3cc(OC)ccc3c21)S(C)(=O)=O
BRD-K98557975-001-01-6	131451136	Broad Institute DOS	0.932264	0.0417391	2.5												SaLSSA, 1536		CN1[C@H]2CC[C@@H](CC(=O)NCc3ccccc3Cl)O[C@H]2COc2ccc(NC(=O)c3cccc(F)c3)cc2C1=O
BRD-K70653574-001-01-0	131440586	Broad Institute DOS	0.93228	0.00130469	2.5												SaLSSA, 1536		COc1ccccc1-c1cn(CC[C@@H]2CC[C@@H](NC(=O)C3CCCCC3)[C@H](CO)O2)nn1
BRD-K86773689-001-01-0	85802269	Broad Institute DOS	0.932308	0.0251304	2.5												SaLSSA, 1536		C[C@@H](CO)N1C[C@H](C)[C@@H](CN(C)C(=O)Nc2ccc(F)cc2)Oc2ccc(NC(=O)c3ccncc3)cc2CC1=O
BRD-K02630367-001-01-2	131436848	Broad Institute DOS	0.932366	0.0404929	2.5												SaLSSA, 1536		OC[C@@H]1O[C@H](CC(=O)N2CCOCC2)CC[C@H]1NC(=O)c1cccc(F)c1
BRD-K88560304-001-01-4	131450671	Broad Institute DOS	0.932654	0.0422907	2.5												SaLSSA, 1536		COc1cccc(CNC(=O)C[C@@H]2CC[C@H]3[C@H](COc4ccc(NS(=O)(=O)c5ccccc5F)cc4C(=O)N3C)O2)c1
BRD-K83871946-001-01-4	144195743	Broad Institute DOS	0.932975	0.0795067	2.5												SaLSSA, 1536		COc1ccc2c3c([nH]c2c1)[C@H](CO)N(C[C@]31CN(CC2CC2)C1)C(=O)Nc1cccc(F)c1
BRD-K76604415-001-02-8	131451283	Broad Institute DOS	0.933071	0.144292	2.5												SaLSSA, 1536		CCS(=O)(=O)Nc1ccc2OC[C@H]3O[C@@H](CC(=O)NCc4ccc(OC)cc4)CC[C@@H]3N(C)C(=O)c2c1
BRD-K73336648-001-01-1	131434945	Broad Institute DOS	0.933635	0.153424	2.5												SaLSSA, 1536		OC[C@H]1O[C@@H](CC(=O)NCC2CCCCC2)C=C[C@H]1NC(=O)Nc1cccc(F)c1
BRD-K05202167-001-01-9	131409334	Broad Institute DOS	0.933638	0.00339391	2.5												SaLSSA, 1536		C[C@H](CO)N1C[C@H](C)[C@@H](CN(C)Cc2ccc(Oc3ccccc3)cc2)Oc2ccc(NS(=O)(=O)c3c(C)noc3C)cc2CC1=O
BRD-K58587197-001-01-3	164337554	Broad Institute DOS	0.93378	0.0980616	2.5												SaLSSA, 1536		COc1ccc2c3c([nH]c2c1)[C@H](CO)N(C[C@]31CCN(Cc2ccncc2)CC1)C(=O)CC1CC1
BRD-K08323222-001-01-3	85805979	Broad Institute DOS	0.934041	0.0359168	2.5												SaLSSA, 1536		COc1ccc(NC(=O)N(C)C[C@H]2Oc3c(NS(=O)(=O)c4c(C)noc4C)cccc3C(=O)N(C[C@H]2C)[C@H](C)CO)cc1
BRD-K56803310-001-01-8	131441672	Broad Institute DOS	0.934329	0.11273	2.5												SaLSSA, 1536		OC[C@@H]1O[C@H](CCNC(=O)c2cnccn2)CC[C@@H]1NC(=O)c1ccccc1F
BRD-K47415214-001-01-0	131437232	Broad Institute DOS	0.934474	0.0573671	2.5												SaLSSA, 1536		OC[C@@H]1O[C@@H](CC(=O)Nc2nccs2)C=C[C@H]1NC(=O)CCN1CCCCC1
BRD-K44937047-001-01-9	144195718	Broad Institute DOS	0.934487	0.126846	2.5												SaLSSA, 1536		COc1ccc2c3c([nH]c2c1)[C@H](CO)N(C[C@]31CN(Cc2ccccc2)C1)S(=O)(=O)c1ccc(C)cc1
BRD-K61753121-001-01-7	144196115	Broad Institute DOS	0.934489	0.0518309	2.5												SaLSSA, 1536		CCS(=O)(=O)N1CC[C@@]2(CC1)CN([C@@H](CO)c1[nH]c3cc(OC)ccc3c21)S(=O)(=O)c1ccc(C)cc1
BRD-K91907713-001-01-7	144193217	Broad Institute DOS	0.93466	0.172934	2.5												SaLSSA, 1536		CCCC(=O)N1C[C@@]2(C1)CN(Cc1ccccc1F)[C@H](CO)c1c2c2ccc(OC)cc2n1C
BRD-K63970106-001-01-4	85798399	Broad Institute DOS	0.934779	0.0213864	2.5												SaLSSA, 1536		C[C@H](CO)N1C[C@H](C)[C@H](CN(C)C)Oc2ccc(NS(C)(=O)=O)cc2C1=O
BRD-K52755190-001-01-9	144190920	Broad Institute DOS	0.935079	0.162413	2.5												SaLSSA, 1536		COc1ccc2c3c([nH]c2c1)[C@@H](CO)N(Cc1ccccn1)C[C@]31CN(Cc2cccc(F)c2)C1
BRD-K67498554-001-01-9	144193273	Broad Institute DOS	0.935081	0.0498901	2.5												SaLSSA, 1536		COCC(=O)N1C[C@@]2(C1)CN(Cc1ccc3OCOc3c1)[C@@H](CO)c1c2c2ccc(OC)cc2n1C
BRD-K70165913-001-01-5	144196176	Broad Institute DOS	0.935111	0.0013101	2.5												SaLSSA, 1536		COc1ccc2c3c([C@H](CO)N(C[C@]33CCN(CC3)C(=O)CN(C)C)C(=O)C3CC3)n(C)c2c1
BRD-K36853464-001-01-2	131450594	Broad Institute DOS	0.935123	0.145804	2.5												SaLSSA, 1536		COc1cccc(CNC(=O)C[C@H]2CC[C@@H]3[C@H](COc4ccc(NC(=O)c5cccs5)cc4C(=O)N3C)O2)c1
BRD-K22571527-001-01-1	144196116	Broad Institute DOS	0.935253	0.133485	2.5												SaLSSA, 1536		CCC(=O)N1C[C@]2(CCN(CC2)C(=O)Cc2ccccc2)c2c([C@@H]1CO)n(C)c1cc(OC)ccc21
BRD-K51417009-001-01-8	144192975	Broad Institute DOS	0.935297	0.0793691	2.5												SaLSSA, 1536		COc1ccc2c3c([nH]c2c1)[C@@H](CO)N(C[C@]31CCN(CC1)C(=O)C1CCCCC1)C(=O)NC(C)C
BRD-K17087588-001-01-1	144196201	Broad Institute DOS	0.935501	0.00186167	2.5												SaLSSA, 1536		CCS(=O)(=O)N1C[C@@]2(C1)CN(Cc1ccccc1F)[C@H](CO)c1[nH]c3cc(OC)ccc3c21
BRD-K05447618-001-01-5	85802615	Broad Institute DOS	0.935547	0.12727	2.5												SaLSSA, 1536		C[C@@H](CO)N1C[C@@H](C)[C@@H](CN(C)C(=O)Nc2ccc3OCOc3c2)Oc2c(NC(=O)c3nc4ccccc4s3)cccc2C1=O
BRD-K34256721-001-01-9	131436365	Broad Institute DOS	0.935773	0.121718	2.5												SaLSSA, 1536		CCCNC(=O)N[C@@H]1C=C[C@H](CC(=O)N2CCN(C)CC2)O[C@@H]1CO
BRD-K59644140-001-01-9	85798081	Broad Institute DOS	0.935801	0.185661	2.5												SaLSSA, 1536		C[C@@H](CO)N1C[C@H](C)[C@@H](CN(C)S(=O)(=O)c2cn(C)cn2)Oc2ccc(NC(=O)C3CC3)cc2CC1=O
BRD-K55916194-001-01-0	85811094	Broad Institute DOS	0.935831	0.137081	2.5												SaLSSA, 1536		COc1ccc(cc1)S(=O)(=O)Nc1ccc2O[C@@H](CN(C)C(=O)Nc3c(C)noc3C)[C@H](C)CN([C@H](C)CO)C(=O)Cc2c1
BRD-K24811698-001-01-2	87540537	Broad Institute DOS	0.935948	0.0552833	2.5												SaLSSA, 1536		C[C@H](CO)N1C[C@H](C)[C@@H](CN(C)S(=O)(=O)c2ccccc2)Oc2ccc(NS(=O)(=O)c3ccc(C)cc3)cc2CC1=O
BRD-K92028525-001-01-9	144196298	Broad Institute DOS	0.936238	0.017934	2.5												SaLSSA, 1536		COc1ccc2c3c([nH]c2c1)[C@@H](CO)N(Cc1ccc(F)cc1)C[C@]31CN(C)C1
BRD-K21294406-001-01-7	131440469	Broad Institute DOS	0.936571	0.032745	2.5												SaLSSA, 1536		OC[C@@H]1O[C@@H](CC(=O)NCc2cccc(F)c2)CC[C@@H]1NC(=O)Nc1ccc(cc1)C(F)(F)F
BRD-K87864638-001-01-8	144196247	Broad Institute DOS	0.936685	0.0354876	2.5												SaLSSA, 1536		COc1cccc(CN2C[C@]3(CN(CC4CCOCC4)C3)c3c([nH]c4cc(OC)ccc34)[C@@H]2CO)c1
BRD-K02750843-001-01-2	131450828	Broad Institute DOS	0.936743	0.0133427	2.5												SaLSSA, 1536		COc1ccc(cc1)C(=O)Nc1ccc2OC[C@@H]3O[C@@H](CC(=O)NCC4CC4)CC[C@H]3N(C)C(=O)c2c1
BRD-K29243968-001-01-6	144195782	Broad Institute DOS	0.936872	0.0760391	2.5												SaLSSA, 1536		COc1ccc2c3c([C@@H](CO)N(C[C@]33CCN(CC4CC4)CC3)C(=O)c3ccncc3)n(C)c2c1
BRD-K01084176-001-01-4	144196367	Broad Institute DOS	0.93729	0.103026	2.5												SaLSSA, 1536		COc1ccc2c3c([nH]c2c1)[C@@H](CO)N(C[C@]31CN(Cc2ccccc2)C1)C(=O)CN1CCOCC1
BRD-K82118651-001-01-6	131435093	Broad Institute DOS	0.937436	0.0476633	2.5												SaLSSA, 1536		CN(C)Cc1cn(CC[C@@H]2CC[C@@H](NC(=O)Cc3cccnc3)[C@H](CO)O2)nn1
BRD-K42752188-001-01-3	131450404	Broad Institute DOS	0.93745	0.0796346	2.5												SaLSSA, 1536		CN1[C@H]2CC[C@@H](CC(=O)NCCc3ccncc3)O[C@H]2COc2ccc(NC(=O)Nc3ccccc3F)cc2C1=O
BRD-K40013467-001-01-4	144196156	Broad Institute DOS	0.937884	0.0260699	2.5												SaLSSA, 1536		COc1ccc2c3c([C@@H](CO)N(C[C@]33CN(Cc4ccc(Cl)cc4)C3)C(C)=O)n(C)c2c1
BRD-K26066252-001-01-9	144196239	Broad Institute DOS	0.937968	0.142883	2.5												SaLSSA, 1536		COc1ccc2c3c([C@H](CO)N(CC4CC4)C[C@]33CN(C3)C(=O)CC3CC3)n(C)c2c1
BRD-K88537788-001-01-7	144193272	Broad Institute DOS	0.938132	0.0680463	2.5												SaLSSA, 1536		COCC(=O)N1C[C@@]2(C1)CN(Cc1ccc3OCOc3c1)[C@H](CO)c1c2c2ccc(OC)cc2n1C
BRD-K03899474-001-01-2	144193215	Broad Institute DOS	0.93823	0.0432302	2.5												SaLSSA, 1536		COc1ccc2c3c([nH]c2c1)[C@H](CO)N(C[C@]31CN(C1)S(=O)(=O)c1cccs1)C(C)=O
BRD-K10342111-001-01-3	131451232	Broad Institute DOS	0.938259	0.0696652	2.5												SaLSSA, 1536		COC(=O)C[C@H]1CC[C@@H]2[C@H](COc3ccc(NC(=O)Nc4c(C)noc4C)cc3C(=O)N2C)O1
BRD-K15400067-001-01-8	85795741	Broad Institute DOS	0.938418	0.0462741	2.5												SaLSSA, 1536		C[C@@H](CO)N1C[C@@H](C)[C@@H](CN(C)Cc2ccc(cc2)C(F)(F)F)Oc2c(NS(=O)(=O)c3c(C)noc3C)cccc2C1=O
BRD-K26584989-001-01-1	85800311	Broad Institute DOS	0.938753	0.0810595	2.5												SaLSSA, 1536		COc1ccc(CN(C)C[C@@H]2Oc3ccc(NC(=O)Nc4ccc5OCOc5c4)cc3CC(=O)N(C[C@H]2C)[C@H](C)CO)cc1
BRD-K92277695-001-01-6	85806523	Broad Institute DOS	0.938879	0.131667	2.5												SaLSSA, 1536		C[C@H](CO)N1C[C@H](C)[C@H](CN(C)S(=O)(=O)c2ccc(C)cc2)Oc2c(NS(C)(=O)=O)cccc2C1=O
BRD-K86694468-001-01-5	144196141	Broad Institute DOS	0.938882	0.0183631	2.5												SaLSSA, 1536		COc1ccc2c3c([nH]c2c1)[C@@H](CO)N(C[C@]31CN(CC2CC2)C1)C(=O)CN(C)C
BRD-K55981249-001-01-9	164338101	Broad Institute DOS	0.938997	0.0251455	2.5												SaLSSA, 1536		COc1ccc2c3c([C@@H](CO)N(Cc4ccccc4Cl)C[C@]33CCN(CC3)C(=O)CC3CC3)n(C)c2c1
BRD-K67887361-001-01-6	144195818	Broad Institute DOS	0.939169	0.0584497	2.5												SaLSSA, 1536		CCCNC(=O)N1C[C@]2(CN(C2)C(=O)c2cnccn2)c2c([nH]c3cc(OC)ccc23)[C@H]1CO
BRD-K00559512-001-01-9	85805462	Broad Institute DOS	0.939398	0.157407	2.5												SaLSSA, 1536		C[C@H](CO)N1C[C@@H](C)[C@H](CN(C)S(C)(=O)=O)Oc2ccc(NC(=O)Nc3ccc(F)cc3)cc2CC1=O
BRD-K49955466-001-01-8	144196202	Broad Institute DOS	0.939472	0.0547112	2.5												SaLSSA, 1536		CCS(=O)(=O)N1C[C@@]2(C1)CN(Cc1ccccc1F)[C@@H](CO)c1[nH]c3cc(OC)ccc3c21
BRD-K05344363-001-01-1	144196148	Broad Institute DOS	0.93962	0.113174	2.5												SaLSSA, 1536		COc1ccc2c3c([C@@H](CO)N(C)C[C@]33CN(C3)S(=O)(=O)c3cccc(C)c3)n(C)c2c1
BRD-K42702351-001-01-9	131450599	Broad Institute DOS	0.939704	0.0411463	2.5												SaLSSA, 1536		COc1cccc(CNC(=O)C[C@@H]2CC[C@@H]3[C@H](COc4ccc(NC(=O)c5cccs5)cc4C(=O)N3C)O2)c1
BRD-K06630024-001-01-3	131438584	Broad Institute DOS	0.939747	0.0620451	2.5												SaLSSA, 1536		COc1ccc(CNC(=O)C[C@@H]2O[C@H](CO)[C@@H](NC(=O)c3cccc(F)c3)C=C2)cc1
BRD-K43194164-001-01-5	85796630	Broad Institute DOS	0.939965	0.0209985	2.5												SaLSSA, 1536		C[C@@H](CO)N1C[C@H](C)[C@@H](CN(C)Cc2ccc(Oc3ccccc3)cc2)Oc2ccc(cc2C1=O)N(C)C
BRD-K20661169-001-01-5	85799230	Broad Institute DOS	0.940341	0.0524182	2.5												SaLSSA, 1536		COc1ccc(CN(C)C[C@H]2Oc3ccc(NC(=O)Nc4ccc5OCOc5c4)cc3CC(=O)N(C[C@H]2C)[C@@H](C)CO)cc1
BRD-K10657952-001-01-6	131435032	Broad Institute DOS	0.94037	0.0259832	2.5												SaLSSA, 1536		OC[C@H]1O[C@@H](CCNC(=O)CCN2CCCCC2)CC[C@H]1NS(=O)(=O)c1cccc(Cl)c1
BRD-K48969847-001-01-0	131441669	Broad Institute DOS	0.940454	0.0908295	2.5												SaLSSA, 1536		OC[C@@H]1O[C@@H](CCNC(=O)c2cnccn2)CC[C@@H]1NC(=O)c1ccccc1F
BRD-K48263613-001-01-0	131436619	Broad Institute DOS	0.940512	0.0686845	2.5												SaLSSA, 1536		OC[C@@H]1O[C@@H](CC(=O)NC2Cc3ccccc3C2)C=C[C@H]1NC(=O)c1ccc2OCOc2c1
BRD-K65124350-001-01-9	131450615	Broad Institute DOS	0.940571	0.0465395	2.5												SaLSSA, 1536		CN1[C@H]2CC[C@@H](CC(=O)NCCN3CCCCC3)O[C@@H]2COc2ccc(NC(=O)Nc3ccc(Cl)cc3)cc2C1=O
BRD-K66732564-001-02-8	131450708	Broad Institute DOS	0.940631	0.088128	2.5												SaLSSA, 1536		COc1ccccc1NC(=O)Nc1ccc2OC[C@H]3O[C@@H](CC(=O)Nc4ccc5COCc5c4)CC[C@@H]3N(C)C(=O)c2c1
BRD-K61589964-001-01-5	85798246	Broad Institute DOS	0.940639	0.243903	2.5												SaLSSA, 1536		C[C@H](CO)N1C[C@H](C)[C@@H](CN(C)S(=O)(=O)c2ccc(F)cc2)Oc2ccc(NS(=O)(=O)c3cn(C)cn3)cc2C1=O
BRD-K91588908-001-01-0	131435670	Broad Institute DOS	0.940643	0.0563659	2.5												SaLSSA, 1536		CC(C)NC(=O)N[C@@H]1CC[C@@H](CC(=O)NCCCN(C)C)O[C@@H]1CO
BRD-K57420195-001-01-0	144195790	Broad Institute DOS	0.940699	0.109236	2.5												SaLSSA, 1536		COc1ccc2c3c([nH]c2c1)[C@@H](CO)N(C[C@]31CN(Cc2ccccc2)C1)C(=O)c1cccnc1
BRD-K27925875-001-01-2	144196051	Broad Institute DOS	0.941034	0.0180976	2.5												SaLSSA, 1536		COc1ccc2c3c([C@H](CO)N(C[C@]33CCN(CC3)C(=O)Nc3cccc(F)c3)C(=O)CN3CCOCC3)n(C)c2c1
BRD-K47512679-001-01-2	144195901	Broad Institute DOS	0.941148	0.050135	2.5												SaLSSA, 1536		COc1ccc2c3c([C@@H](CO)N(Cc4cc(F)ccc4F)C[C@]33CN(C3)C(=O)C3CC3)n(C)c2c1
BRD-K29454760-001-01-9	131441554	Broad Institute DOS	0.941205	0.103005	2.5												SaLSSA, 1536		OC[C@@H]1O[C@H](CCNC(=O)C2CCCCC2)CC[C@H]1NS(=O)(=O)Cc1ccccc1
BRD-K62993927-001-01-4	131450560	Broad Institute DOS	0.941336	0.0531789	2.5												SaLSSA, 1536		CN1[C@@H]2CC[C@@H](CC(=O)NCCN3CCCCC3)O[C@H]2COc2ccc(NS(=O)(=O)c3cccc(F)c3)cc2C1=O
BRD-K70040598-001-03-8	152146812	Broad Institute DOS	0.941452	0.00888898	2.5												SaLSSA, 1536		C[C@@H](CO)N1C[C@@H](C)[C@H](CN(C)Cc2ccc3OCOc3c2)Oc2c(NC(=O)c3ccncc3)cccc2C1=O
BRD-K92110346-001-01-2	131437579	Broad Institute DOS	0.941482	0.039691	2.5												SaLSSA, 1536		OC[C@@H]1O[C@H](CC(=O)NCCCN2CCOCC2)CC[C@@H]1NS(=O)(=O)c1ccccc1F
BRD-K40591230-001-01-5	131434948	Broad Institute DOS	0.941612	0.0145022	2.5												SaLSSA, 1536		OC[C@@H]1O[C@@H](CC(=O)NCC2CCCCC2)C=C[C@H]1NC(=O)Nc1cccc(F)c1
BRD-K22873750-001-01-9	131440580	Broad Institute DOS	0.942088	0.027847	2.5												SaLSSA, 1536		COc1ccccc1-c1cn(CC[C@H]2CC[C@H](NC(=O)C3CCCCC3)[C@H](CO)O2)nn1
BRD-K25485272-001-01-8	131439951	Broad Institute DOS	0.942158	0.112688	2.5												SaLSSA, 1536		OC[C@@H]1O[C@@H](CCNC(=O)c2ccc3OCOc3c2)CC[C@H]1NS(=O)(=O)c1ccc(F)cc1
BRD-K28659150-001-01-2	85791139	Broad Institute DOS	0.94239	0.061616	2.5												SaLSSA, 1536		C[C@@H](CO)N1C[C@H](C)[C@@H](CN(C)S(C)(=O)=O)Oc2ccc(NC(=O)NC3CCCCC3)cc2C1=O
BRD-K64618697-001-01-3	131438499	Broad Institute DOS	0.942911	0.0123414	2.5												SaLSSA, 1536		OC[C@H]1O[C@H](CC(=O)N2CCc3ccccc3C2)C=C[C@@H]1NS(=O)(=O)c1ccc(F)cc1
BRD-K23546451-001-01-2	85801072	Broad Institute DOS	0.942998	0.0166315	2.5												SaLSSA, 1536		C[C@@H](CO)N1C[C@H](C)[C@@H](CN(C)C(=O)Nc2ccc(F)cc2)Oc2c(cccc2C1=O)N(C)C
BRD-K87674929-001-01-9	131437474	Broad Institute DOS	0.943387	0.0546906	2.5												SaLSSA, 1536		COc1cccc(c1)S(=O)(=O)N[C@@H]1CC[C@H](CC(=O)NC2Cc3ccccc3C2)O[C@@H]1CO
BRD-K19187703-001-01-7	131438136	Broad Institute DOS	0.943503	0.0479082	2.5												SaLSSA, 1536		COc1ccc(NC(=O)N[C@H]2CC[C@H](CCNC(=O)CN3CCOCC3)O[C@@H]2CO)cc1
BRD-K19590873-001-01-6	131439953	Broad Institute DOS	0.943547	0.00620809	2.5												SaLSSA, 1536		OC[C@H]1O[C@@H](CCNC(=O)c2ccc3OCOc3c2)CC[C@H]1NS(=O)(=O)c1ccc(F)cc1
BRD-K17514221-001-01-7	85806485	Broad Institute DOS	0.94359	0.0146907	2.5												SaLSSA, 1536		C[C@@H](CO)N1C[C@H](C)[C@@H](CN(C)C(=O)Nc2ccc3OCOc3c2)Oc2c(NC(=O)c3nc4ccccc4s3)cccc2C1=O
BRD-K26270893-001-01-2	131453564	Broad Institute DOS	0.943632	0.073097	2.5												SaLSSA, 1536		CN1CCN(CC1)C(=O)C[C@@H]1CC[C@@H]2[C@H](COc3ccc(NC(=O)c4cccs4)cc3C(=O)N2C)O1
BRD-K59744203-001-01-1	144196242	Broad Institute DOS	0.943735	0.00316419	2.5												SaLSSA, 1536		CCCC(=O)N1C[C@@]2(C1)CN([C@H](CO)c1c2c2ccc(OC)cc2n1C)C(=O)Nc1cccc(F)c1
BRD-K69453266-001-01-1	131436368	Broad Institute DOS	0.94388	0.0210191	2.5												SaLSSA, 1536		CCCNC(=O)N[C@@H]1C=C[C@H](CC(=O)N2CCN(C)CC2)O[C@H]1CO
BRD-K37882241-001-01-0	85799789	Broad Institute DOS	0.943906	0.117939	2.5												SaLSSA, 1536		C[C@H](CO)N1C[C@@H](C)[C@H](CN(C)C(=O)Nc2ccc(F)cc2)Oc2ccc(NC(=O)c3ccncc3)cc2CC1=O
BRD-K02737601-001-01-1	131451143	Broad Institute DOS	0.944153	0.0613299	2.5												SaLSSA, 1536		CN1[C@H]2CC[C@@H](CC(=O)NCc3ccccc3Cl)O[C@@H]2COc2ccc(NC(=O)c3cccc(F)c3)cc2C1=O
BRD-K78718490-001-01-4	131452533	Broad Institute DOS	0.944543	0.024374	2.5												SaLSSA, 1536		CN1[C@H]2CC[C@@H](CC(O)=O)O[C@H]2COc2ccc(NC(=O)c3cc(C)on3)cc2C1=O
BRD-K56805641-001-01-3	87541669	Broad Institute DOS	0.944613	0.146723	2.5												SaLSSA, 1536		CC(C)NC(=O)N(C)C[C@H]1Oc2ccc(NC(=O)Cc3ccccc3)cc2CC(=O)N(C[C@@H]1C)[C@H](C)CO
BRD-K64646189-001-01-9	131436366	Broad Institute DOS	0.94463	0.0286641	2.5												SaLSSA, 1536		CCCNC(=O)N[C@H]1C=C[C@@H](CC(=O)N2CCN(C)CC2)O[C@H]1CO
BRD-K99102143-001-01-7	144196109	Broad Institute DOS	0.944819	0.00579956	2.5												SaLSSA, 1536		COc1ccc2c3c([C@@H](CO)N(C[C@]33CCN(CC3)C(=O)CN(C)C)C(=O)C3CC3)n(C)c2c1
BRD-K40212960-001-01-4	131450610	Broad Institute DOS	0.944848	0.016872	2.5												SaLSSA, 1536		CN1[C@H]2CC[C@@H](CC(=O)NCCN3CCCCC3)O[C@H]2COc2ccc(NC(=O)Nc3ccc(Cl)cc3)cc2C1=O
BRD-K53372121-001-01-6	85798435	Broad Institute DOS	0.945065	0.0624082	2.5												SaLSSA, 1536		C[C@@H](CO)N1C[C@@H](C)[C@@H](CN(C)Cc2ccc(Cl)c(Cl)c2)Oc2ccc(NC(=O)CCCN(C)C)cc2C1=O
BRD-K24911990-001-01-5	131451282	Broad Institute DOS	0.945162	0.161391	2.5												SaLSSA, 1536		CCS(=O)(=O)Nc1ccc2OC[C@@H]3O[C@H](CC(=O)NCc4ccc(OC)cc4)CC[C@H]3N(C)C(=O)c2c1
BRD-K31633278-001-01-9	144195795	Broad Institute DOS	0.945568	0.0813911	2.5												SaLSSA, 1536		COc1ccc2c3c([nH]c2c1)[C@H](CO)N(Cc1nccs1)C[C@]31CCN(Cc2cccnc2)CC1
BRD-K55260239-001-01-0	144193031	Broad Institute DOS	0.945743	0.0149562	2.5												SaLSSA, 1536		COc1ccc2c3c([C@H](CO)N(CC4CC4)C[C@]33CN(C3)S(=O)(=O)c3cn(C)cn3)n(C)c2c1
BRD-K87282660-001-01-4	85800258	Broad Institute DOS	0.945744	0.0600589	2.5												SaLSSA, 1536		C[C@H](CO)N1C[C@@H](C)[C@@H](CN(C)S(=O)(=O)c2c(C)noc2C)Oc2c(NC(=O)c3ccc(cc3)-c3nccs3)cccc2C1=O
BRD-K34781530-001-01-7	131452379	Broad Institute DOS	0.945859	0.0293337	2.5												SaLSSA, 1536		CN1[C@@H]2CC[C@H](CC(=O)NC3CCCCC3)O[C@@H]2COc2ccc(NC(=O)c3cccc(Cl)c3)cc2C1=O
BRD-K10937407-001-01-3	144193032	Broad Institute DOS	0.945915	0.0610439	2.5												SaLSSA, 1536		CCCNC(=O)N1C[C@]2(CCN(Cc3nccs3)CC2)c2c([nH]c3cc(OC)ccc23)[C@H]1CO
BRD-K39367499-001-01-9	131450407	Broad Institute DOS	0.946146	0.047479	2.5												SaLSSA, 1536		CN1[C@H]2CC[C@@H](CC(=O)NCCc3ccncc3)O[C@@H]2COc2ccc(NC(=O)Nc3ccccc3F)cc2C1=O
BRD-K50429711-001-01-3	131439553	Broad Institute DOS	0.946218	0.0948129	2.5												SaLSSA, 1536		Cc1ccc(cc1)S(=O)(=O)N[C@H]1C=C[C@@H](CC(=O)NCc2ccc(Cl)c(Cl)c2)O[C@@H]1CO
BRD-K36852613-001-01-4	131436182	Broad Institute DOS	0.946235	0.0607535	2.5												SaLSSA, 1536		Cc1ccc(cc1)S(=O)(=O)N[C@H]1CC[C@@H](CC(=O)NCc2ccncn2)O[C@H]1CO
BRD-K88701555-003-01-6	144196055	Broad Institute DOS	0.946535	0.123046	2.5												SaLSSA, 1536		CCCC(=O)N1CC[C@@]2(CC1)CN([C@@H](CO)c1[nH]c3cc(OC)ccc3c21)C(=O)Cc1ccccn1
BRD-K19619133-001-01-9	131451043	Broad Institute DOS	0.946563	0.149481	2.5												SaLSSA, 1536		CN1[C@@H]2CC[C@H](CC(=O)N[C@@H]3CCN(Cc4ccccc4)C3)O[C@H]2COc2ccc(NC(=O)c3cnccn3)cc2C1=O
BRD-K67872215-001-01-6	131437785	Broad Institute DOS	0.946868	0.0707271	2.5												SaLSSA, 1536		OC[C@@H]1O[C@H](CC(=O)NCCCN2CCOCC2)C=C[C@@H]1NC(=O)Nc1ccc2OCOc2c1
BRD-K77624301-001-01-4	85808220	Broad Institute DOS	0.946926	0.0860897	2.5												SaLSSA, 1536		C[C@H](CO)N1C[C@H](C)[C@H](CN(C)Cc2ccc(cc2)-c2ccccc2)Oc2ccc(cc2CC1=O)N(C)C
BRD-K53540914-001-01-9	131437135	Broad Institute DOS	0.947055	0.111279	2.5												SaLSSA, 1536		COCc1cn(CC[C@H]2CC[C@@H](NC(=O)Nc3c(C)noc3C)[C@@H](CO)O2)nn1
BRD-K31987020-001-01-0	131438053	Broad Institute DOS	0.947098	0.132177	2.5												SaLSSA, 1536		OC[C@H]1O[C@H](CC(O)=O)C=C[C@@H]1NC(=O)Nc1cc(F)ccc1F
BRD-K23174965-001-01-2	85796232	Broad Institute DOS	0.94713	0.0289252	2.5												SaLSSA, 1536		CNC[C@H]1Oc2c(NS(=O)(=O)c3ccc(Cl)cc3)cccc2C(=O)N(C[C@@H]1C)[C@H](C)CO
BRD-K43876570-001-01-5	131451276	Broad Institute DOS	0.947344	0.113076	2.5												SaLSSA, 1536		CCS(=O)(=O)Nc1ccc2OC[C@@H]3O[C@@H](CC(=O)NCc4ccc(OC)cc4)CC[C@@H]3N(C)C(=O)c2c1
BRD-K03413212-001-01-9	131450602	Broad Institute DOS	0.947548	0.0355689	2.5												SaLSSA, 1536		COCC(=O)Nc1ccc2OC[C@H]3O[C@H](CC(=O)N4CCc5ccccc5C4)CC[C@@H]3N(C)C(=O)c2c1
BRD-K99264503-001-01-9	85811522	Broad Institute DOS	0.947622	0.0671273	2.5												SaLSSA, 1536		C[C@H](CO)N1C[C@@H](C)[C@H](CN(C)Cc2ccc(Oc3ccccc3)cc2)Oc2ccc(NS(=O)(=O)c3c(C)noc3C)cc2CC1=O
BRD-K42995703-001-01-4	131436180	Broad Institute DOS	0.947638	0.110171	2.5												SaLSSA, 1536		Cc1ccc(cc1)S(=O)(=O)N[C@@H]1CC[C@@H](CC(=O)NCc2ccncn2)O[C@@H]1CO
BRD-K82866457-001-01-6	85800239	Broad Institute DOS	0.94775	0.0330766	2.5												SaLSSA, 1536		C[C@H](CO)N1C[C@H](C)[C@H](CN(C)Cc2ccc3OCOc3c2)Oc2c(NC(=O)c3ccncc3)cccc2C1=O
BRD-K63688927-001-01-9	85799678	Broad Institute DOS	0.947864	0.101309	2.5												SaLSSA, 1536		C[C@H](CO)N1C[C@@H](C)[C@H](CN(C)S(=O)(=O)c2cccs2)Oc2c(NC(=O)c3ccno3)cccc2C1=O
BRD-K32146232-001-01-6	131438134	Broad Institute DOS	0.94814	0.0336281	2.5												SaLSSA, 1536		COc1ccc(NC(=O)N[C@H]2CC[C@@H](CCNC(=O)CN3CCOCC3)O[C@H]2CO)cc1
BRD-K72691853-001-01-0	85804101	Broad Institute DOS	0.948185	0.0204881	2.5												SaLSSA, 1536		C[C@H](CO)N1C[C@@H](C)[C@@H](CN(C)Cc2ccc(Oc3ccccc3)cc2)Oc2ccc(NS(=O)(=O)c3c(C)noc3C)cc2CC1=O
BRD-K60479257-001-01-6	131451676	Broad Institute DOS	0.948254	0.139368	2.5												SaLSSA, 1536		COCC(=O)Nc1ccc2OC[C@@H]3O[C@@H](CC(=O)NCCCN(C)C)CC[C@H]3N(C)C(=O)c2c1
BRD-K76837587-001-01-8	144192933	Broad Institute DOS	0.948386	0.0145271	2.5												SaLSSA, 1536		COc1ccc2c3c([nH]c2c1)[C@@H](CO)N(C[C@]31CCN(CC1)C(=O)c1ccccc1F)C(=O)Nc1ccc(F)cc1
BRD-K38422075-001-01-5	87542061	Broad Institute DOS	0.9486	0.156529	2.5												SaLSSA, 1536		CC(C)NC(=O)N(C)C[C@@H]1Oc2ccc(NC(=O)Cc3ccccc3)cc2CC(=O)N(C[C@H]1C)[C@@H](C)CO
BRD-K50322918-001-01-1	85808018	Broad Institute DOS	0.948762	0.0206149	2.5												SaLSSA, 1536		C[C@H](CO)N1C[C@@H](C)[C@@H](CN(C)S(=O)(=O)c2ccccc2)Oc2ccc(NS(=O)(=O)c3ccc(C)cc3)cc2CC1=O
BRD-K05333330-001-01-4	131453498	Broad Institute DOS	0.949163	0.16566	2.5												SaLSSA, 1536		CN1[C@@H]2CC[C@H](CC(=O)NCc3ccccc3F)O[C@@H]2COc2ccc(NC(=O)C3CCOCC3)cc2C1=O
BRD-K14989056-001-01-4	144196015	Broad Institute DOS	0.949354	0.0186741	2.5												SaLSSA, 1536		COc1ccc2c3c([C@H](CO)NC[C@]33CN(C3)C(=O)Nc3ccccc3F)n(C)c2c1
BRD-K19995377-001-01-8	131450693	Broad Institute DOS	0.949398	0.00206539	2.5												SaLSSA, 1536		C[C@H](NC(=O)C[C@@H]1CC[C@H]2[C@@H](COc3ccc(NS(=O)(=O)c4ccc(Cl)cc4)cc3C(=O)N2C)O1)c1ccccc1
BRD-K45599469-001-01-5	85808554	Broad Institute DOS	0.949612	0.106559	2.5												SaLSSA, 1536		C[C@H](CO)N1C[C@@H](C)[C@H](CN(C)CC2CC2)Oc2ccc(NC(=O)CCC(F)(F)F)cc2CC1=O
BRD-K96455474-001-01-1	131438501	Broad Institute DOS	0.949743	0.0567332	2.5												SaLSSA, 1536		OC[C@H]1O[C@@H](CC(=O)N2CCc3ccccc3C2)C=C[C@@H]1NS(=O)(=O)c1ccc(F)cc1
BRD-K76527818-001-01-6	131434943	Broad Institute DOS	0.949902	0.0708496	2.5												SaLSSA, 1536		OC[C@H]1O[C@H](CC(=O)NCC2CCCCC2)C=C[C@H]1NC(=O)Nc1cccc(F)c1
BRD-K74405511-001-01-7	144193064	Broad Institute DOS	0.950032	0.0585309	2.5												SaLSSA, 1536		COc1ccc(cc1)S(=O)(=O)N1C[C@@]2(C1)CN([C@@H](CO)c1c2c2ccc(OC)cc2n1C)C(=O)CN(C)C
BRD-K31928320-001-01-1	144195935	Broad Institute DOS	0.950204	0.104619	2.5												SaLSSA, 1536		COc1ccc2c3c([nH]c2c1)[C@H](CO)N(C[C@]31CCN(CC1)C(=O)Nc1ccc2OCOc2c1)C(=O)Nc1ccc(F)cc1
BRD-K22097595-001-01-4	131434944	Broad Institute DOS	0.95022	0.0615748	2.5												SaLSSA, 1536		OC[C@@H]1O[C@@H](CC(=O)NCC2CCCCC2)C=C[C@@H]1NC(=O)Nc1cccc(F)c1
BRD-K31418530-001-01-9	131434949	Broad Institute DOS	0.950335	0.0547924	2.5												SaLSSA, 1536		OC[C@H]1O[C@@H](CC(=O)NCC2CCCCC2)C=C[C@@H]1NC(=O)Nc1cccc(F)c1
BRD-K39244231-001-01-3	131436503	Broad Institute DOS	0.950407	0.0646188	2.5												SaLSSA, 1536		C[C@H](NC(=O)C[C@@H]1O[C@@H](CO)[C@@H](NC(=O)c2cccnc2)C=C1)c1ccccc1
BRD-K50818553-001-01-8	85805805	Broad Institute DOS	0.950434	0.166069	2.5												SaLSSA, 1536		COc1ccc(NC(=O)Nc2cccc3c2O[C@@H](CN(C)Cc2ccc(cc2)C(O)=O)[C@@H](C)CN([C@@H](C)CO)C3=O)cc1
BRD-K54588025-001-01-3	144196048	Broad Institute DOS	0.950464	0.117489	2.5												SaLSSA, 1536		COc1ccc2c3c([C@@H](CO)N(C[C@]33CN(C)C3)C(=O)C3CCOCC3)n(C)c2c1
BRD-K42855618-001-01-4	131437138	Broad Institute DOS	0.950551	0.121779	2.5												SaLSSA, 1536		COCc1cn(CC[C@@H]2CC[C@H](NC(=O)Nc3c(C)noc3C)[C@H](CO)O2)nn1
BRD-K40986359-001-01-2	131452243	Broad Institute DOS	0.950653	0.0830252	2.5												SaLSSA, 1536		CN1[C@H]2CC[C@@H](CC(O)=O)O[C@H]2COc2ccc(NC(=O)Nc3ccccc3Cl)cc2C1=O
BRD-K72648699-001-01-8	131435676	Broad Institute DOS	0.950898	0.101432	2.5												SaLSSA, 1536		CC(C)NC(=O)N[C@H]1CC[C@H](CC(=O)NCCCN(C)C)O[C@@H]1CO
BRD-K14419040-001-01-1	144189944	Broad Institute DOS	0.951	0.062678	2.5												SaLSSA, 1536		Cc1noc(C)c1NC(=O)N[C@@H]1C=C[C@H](CC(=O)Nc2ccc(cc2)-c2ccccc2)O[C@@H]1CO
BRD-K60528884-001-01-1	144195714	Broad Institute DOS	0.951029	0.0516055	2.5												SaLSSA, 1536		CCCNC(=O)N1C[C@@]2(C1)CN([C@H](CO)c1[nH]c3cc(OC)ccc3c21)C(=O)Nc1ccc(F)cc1
BRD-K35643416-001-01-7	131437917	Broad Institute DOS	0.95103	0.0234096	2.5												SaLSSA, 1536		NCC[C@@H]1CC[C@@H](NC(=O)NC2CCCCC2)[C@@H](CO)O1
BRD-K14695950-001-01-4	85802055	Broad Institute DOS	0.95107	0.185027	2.5												SaLSSA, 1536		COc1ccc(cc1)S(=O)(=O)Nc1cccc2c1O[C@H](CN(C)CC1CCCCC1)[C@@H](C)CN([C@@H](C)CO)C2=O
BRD-K69785679-001-01-7	85794909	Broad Institute DOS	0.95129	0.0105393	2.5												SaLSSA, 1536		C[C@H](CO)N1C[C@@H](C)[C@@H](CN(C)S(=O)(=O)c2ccc(F)cc2)Oc2ccc(NS(=O)(=O)c3cn(C)cn3)cc2C1=O
BRD-K25298922-001-01-9	144196238	Broad Institute DOS	0.951404	0.0952008	2.5												SaLSSA, 1536		COc1ccc2c3c([nH]c2c1)[C@@H](CO)N(C)C[C@]31CCN(CC1)C(=O)CN(C)C
BRD-K45986013-001-01-5	144196056	Broad Institute DOS	0.951433	0.0466208	2.5												SaLSSA, 1536		CCS(=O)(=O)N1C[C@@]2(C1)CN([C@@H](CO)c1[nH]c3cc(OC)ccc3c21)C(=O)Nc1c(C)noc1C
BRD-K26522558-001-01-2	144196112	Broad Institute DOS	0.951651	0.00108471	2.5												SaLSSA, 1536		COc1ccc2c3c([C@@H](CO)N(C)C[C@]33CCN(CC3)C(=O)c3ccc4OCOc4c3)n(C)c2c1
BRD-K07951568-001-01-4	85799130	Broad Institute DOS	0.951692	0.0969986	2.5												SaLSSA, 1536		C[C@@H](CO)N1C[C@@H](C)[C@H](CN(C)S(=O)(=O)c2cn(C)cn2)Oc2c(NC(=O)Nc3ccc(cc3)C(F)(F)F)cccc2C1=O
BRD-K74704013-001-01-6	144195843	Broad Institute DOS	0.951722	0.0484186	2.5												SaLSSA, 1536		COc1ccc2c3c([C@@H](CO)N(Cc4ccccc4)C[C@]33CN(C3)C(=O)c3ccccc3F)n(C)c2c1
BRD-K12873492-001-01-4	144198300	Broad Institute DOS	0.951752	0.00016146	2.5												SaLSSA, 1536		CCS(=O)(=O)N[C@H]1C=C[C@@H](CC(O)=O)O[C@@H]1CO
BRD-K94373667-001-01-5	131450826	Broad Institute DOS	0.952344	0.0354053	2.5												SaLSSA, 1536		COc1ccc(cc1)C(=O)Nc1ccc2OC[C@H]3O[C@H](CC(=O)NCC4CC4)CC[C@@H]3N(C)C(=O)c2c1
BRD-K98710661-001-01-0	144190797	Broad Institute DOS	0.952415	0.0827391	2.5												SaLSSA, 1536		COc1ccc2c3c([nH]c2c1)[C@@H](CO)N(Cc1cccc(F)c1)C[C@]31CCN(CC1)C(C)=O
BRD-K82727768-001-01-4	131440474	Broad Institute DOS	0.952558	0.139899	2.5												SaLSSA, 1536		OC[C@@H]1O[C@@H](CC(=O)NCc2cccc(F)c2)CC[C@H]1NC(=O)Nc1ccc(cc1)C(F)(F)F
BRD-K54004072-001-01-3	85799237	Broad Institute DOS	0.952616	0.155262	2.5												SaLSSA, 1536		C[C@@H](CO)N1C[C@@H](C)[C@@H](CN(C)C(=O)Nc2ccc(F)cc2)Oc2ccc(NC(=O)c3ccncc3)cc2CC1=O
BRD-K88901529-001-01-9	131450549	Broad Institute DOS	0.952678	0.0544208	2.5												SaLSSA, 1536		CN1[C@H]2CC[C@@H](CC(=O)NCCc3ccncc3)O[C@@H]2COc2ccc(NS(=O)(=O)c3ccc(C)cc3)cc2C1=O
BRD-K47280580-001-01-4	131453358	Broad Institute DOS	0.95279	0.126334	2.5												SaLSSA, 1536		CN1[C@H]2CC[C@H](CC(=O)N3CCCCC3)O[C@H]2COc2ccc(NC(=O)c3ccc(F)c(F)c3)cc2C1=O
BRD-K55345900-001-02-5	131450698	Broad Institute DOS	0.95289	0.162596	2.5												SaLSSA, 1536		C[C@@H](NC(=O)C[C@H]1CC[C@H]2[C@@H](COc3ccc(NS(=O)(=O)c4ccc(Cl)cc4)cc3C(=O)N2C)O1)c1ccccc1
BRD-K88820027-001-01-8	85796107	Broad Institute DOS	0.953138	0.0684797	2.5												SaLSSA, 1536		C[C@H](CO)N1C[C@@H](C)[C@H](CN(C)Cc2ccc(Oc3ccccc3)cc2)Oc2ccc(cc2C1=O)N(C)C
BRD-K99447506-001-01-7	85795074	Broad Institute DOS	0.953153	0.0254359	2.5												SaLSSA, 1536		CNC[C@H]1Oc2c(NC(=O)Nc3cccc4ccccc34)cccc2C(=O)N(C[C@@H]1C)[C@H](C)CO
BRD-K02625776-001-01-7	85799945	Broad Institute DOS	0.953253	0.0616973	2.5												SaLSSA, 1536		C[C@@H](CO)N1C[C@@H](C)[C@H](CN(C)Cc2ccc(Cl)c(Cl)c2)Oc2ccc(NC(=O)CCCN(C)C)cc2C1=O
BRD-K87151520-001-01-1	85794551	Broad Institute DOS	0.953253	0.0616973	2.5												SaLSSA, 1536		C[C@@H](CO)N1C[C@H](C)[C@H](CN(C)Cc2ccc(cc2)C(F)(F)F)Oc2c(NS(=O)(=O)c3c(C)noc3C)cccc2C1=O
BRD-K91708324-001-01-0	85811856	Broad Institute DOS	0.953456	0.0216974	2.5												SaLSSA, 1536		C[C@H](CO)N1C[C@H](C)[C@H](CN(C)CC2CC2)Oc2ccc(NC(=O)CCC(F)(F)F)cc2CC1=O
BRD-K15961418-001-01-5	85808048	Broad Institute DOS	0.953803	0.0388577	2.5												SaLSSA, 1536		C[C@H](CO)N1C[C@@H](C)[C@H](CN(C)Cc2ccc(cc2)-c2ccccc2)Oc2ccc(cc2CC1=O)N(C)C
BRD-K39981103-001-01-5	144189182	Broad Institute DOS	0.953919	0.00543221	2.5												SaLSSA, 1536		CNC[C@H]1Oc2c(NC(=O)Nc3cccc4ccccc34)cccc2C(=O)N(C[C@H]1C)[C@@H](C)CO
BRD-K22778942-001-01-9	131435369	Broad Institute DOS	0.954104	0.147642	2.5												SaLSSA, 1536		OC[C@H]1O[C@H](CC(=O)N2CCC(Cc3ccccc3)CC2)CC[C@H]1NC(=O)CCN1CCCCC1
BRD-K87492806-001-01-4	131450548	Broad Institute DOS	0.954208	0.00363448	2.5												SaLSSA, 1536		CN1[C@@H]2CC[C@@H](CC(=O)NCCc3ccncc3)O[C@@H]2COc2ccc(NS(=O)(=O)c3ccc(C)cc3)cc2C1=O
BRD-K02516190-001-02-4	144188956	Broad Institute DOS	0.954367	0.0104819	2.5												SaLSSA, 1536		CNC[C@@H]1Oc2ccc(N)cc2CC(=O)N(C[C@H]1C)[C@H](C)CO
BRD-K77687238-001-01-9	144190521	Broad Institute DOS	0.954479	0.15373	2.5												SaLSSA, 1536		COc1cccc(CN2C[C@@]3(C2)CN([C@H](CO)c2[nH]c4cc(OC)ccc4c32)S(C)(=O)=O)c1
BRD-K36569977-001-01-4	144196263	Broad Institute DOS	0.954541	0.0184455	2.5												SaLSSA, 1536		COc1ccc2c3c([nH]c2c1)[C@@H](CO)N(C[C@]31CCN(Cc2ccccc2Cl)CC1)S(=O)(=O)c1cn(C)cn1
BRD-K14200107-001-01-5	144195791	Broad Institute DOS	0.954653	0.124802	2.5												SaLSSA, 1536		COCC(=O)N1C[C@@]2(C1)CN([C@H](CO)c1c2c2ccc(OC)cc2n1C)S(C)(=O)=O
BRD-K96987864-001-01-1	85804825	Broad Institute DOS	0.954654	0.0872947	2.5												SaLSSA, 1536		COc1ccc(cc1)S(=O)(=O)Nc1cccc2c1O[C@@H](CN(C)CC1CCCCC1)[C@@H](C)CN([C@H](C)CO)C2=O
BRD-K50917266-001-01-6	85801127	Broad Institute DOS	0.954886	0.0362223	2.5												SaLSSA, 1536		C[C@@H](CO)N1C[C@H](C)[C@H](CN(C)S(=O)(=O)c2c(C)noc2C)Oc2c(NC(=O)c3ccc(cc3)-c3nccs3)cccc2C1=O
BRD-K48225424-001-01-8	131450614	Broad Institute DOS	0.954899	0.105701	2.5												SaLSSA, 1536		CN1[C@@H]2CC[C@@H](CC(=O)NCCN3CCCCC3)O[C@H]2COc2ccc(NC(=O)Nc3ccc(Cl)cc3)cc2C1=O
BRD-K78710535-001-01-8	131450600	Broad Institute DOS	0.954942	0.1266	2.5												SaLSSA, 1536		COc1cccc(CNC(=O)C[C@H]2CC[C@@H]3[C@@H](COc4ccc(NC(=O)c5cccs5)cc4C(=O)N3C)O2)c1
BRD-K87573133-001-01-5	85792027	Broad Institute DOS	0.954957	0.0835562	2.5												SaLSSA, 1536		C[C@@H](CO)N1C[C@H](C)[C@H](CN(C)C(=O)Nc2c(C)noc2C)Oc2ccc(NC(=O)CCCN(C)C)cc2C1=O
BRD-K52692635-001-01-7	131439954	Broad Institute DOS	0.954958	0.0460487	2.5												SaLSSA, 1536		OC[C@@H]1O[C@H](CCNC(=O)c2ccc3OCOc3c2)CC[C@@H]1NS(=O)(=O)c1ccc(F)cc1
BRD-K99354840-001-01-0	144195797	Broad Institute DOS	0.955043	0.125354	2.5												SaLSSA, 1536		COc1ccc2c3c([C@H](CO)N(Cc4nccs4)C[C@]33CCN(CC3)C(=O)CN(C)C)n(C)c2c1
BRD-K62219715-001-01-0	131450446	Broad Institute DOS	0.95555	0.0441079	2.5												SaLSSA, 1536		CN1[C@H]2CC[C@@H](CC(O)=O)O[C@H]2COc2ccc(NS(=O)(=O)c3ccccc3C)cc2C1=O
BRD-K28929159-001-01-0	144196090	Broad Institute DOS	0.955552	0.0309072	2.5												SaLSSA, 1536		COc1ccc2c3c([C@@H](CO)N(C[C@]33CN(C3)S(=O)(=O)c3ccccc3)C(C)=O)n(C)c2c1
BRD-K57520086-001-01-9	87543068	Broad Institute DOS	0.955826	0.0139343	2.5												SaLSSA, 1536		C[C@@H](CO)N1C[C@@H](C)[C@H](CN(C)Cc2ccncc2)Oc2ccc(NS(=O)(=O)c3ccc(F)cc3)cc2CC1=O
BRD-K99321118-001-01-4	131439555	Broad Institute DOS	0.956013	0.0169782	2.5												SaLSSA, 1536		Cc1ccc(cc1)S(=O)(=O)N[C@H]1C=C[C@H](CC(=O)NCc2ccc(Cl)c(Cl)c2)O[C@@H]1CO
BRD-K70581786-001-01-7	131435372	Broad Institute DOS	0.956258	0.0353847	2.5												SaLSSA, 1536		OC[C@@H]1O[C@H](CC(=O)N2CCC(Cc3ccccc3)CC2)CC[C@@H]1NC(=O)CCN1CCCCC1
BRD-K81953058-001-01-6	144196103	Broad Institute DOS	0.956445	0.113444	2.5												SaLSSA, 1536		COc1cccc(CN2C[C@@]3(C2)CN([C@@H](CO)c2[nH]c4cc(OC)ccc4c32)C(=O)C2CC2)c1
BRD-K25765811-001-01-1	131450408	Broad Institute DOS	0.956605	0.052545	2.5												SaLSSA, 1536		CN1[C@@H]2CC[C@H](CC(=O)NCCc3ccncc3)O[C@H]2COc2ccc(NC(=O)Nc3ccccc3F)cc2C1=O
BRD-K20272026-001-01-4	131450673	Broad Institute DOS	0.956737	0.0722962	2.5												SaLSSA, 1536		COc1cccc(CNC(=O)C[C@H]2CC[C@@H]3[C@H](COc4ccc(NS(=O)(=O)c5ccccc5F)cc4C(=O)N3C)O2)c1
BRD-K68340318-001-01-9	131434553	Broad Institute DOS	0.956894	0.0543427	2.5												SaLSSA, 1536		Cn1cnc(c1)S(=O)(=O)N[C@H]1CC[C@@H](CC(=O)NCC2CCCCC2)O[C@H]1CO
BRD-K33841609-001-01-6	144196021	Broad Institute DOS	0.957068	0.0254154	2.5												SaLSSA, 1536		COc1ccc2c3c([C@H](CO)N(CC4CC4)C[C@]33CN(C3)C(=O)Nc3ccc(F)cc3F)n(C)c2c1
BRD-K35193027-001-01-4	131450444	Broad Institute DOS	0.95717	0.0133383	2.5												SaLSSA, 1536		CN1[C@H]2CC[C@@H](CC(O)=O)O[C@@H]2COc2ccc(NS(=O)(=O)c3ccccc3C)cc2C1=O
BRD-K19888970-001-01-6	144195667	Broad Institute DOS	0.957227	0.00202421	2.5												SaLSSA, 1536		COc1ccc2c3c([C@@H](CO)N(Cc4ccccc4OC)C[C@]33CN(C)C3)n(C)c2c1
BRD-K78327149-001-01-9	144196240	Broad Institute DOS	0.957326	0.113301	2.5												SaLSSA, 1536		COc1ccc2c3c([C@@H](CO)N(CC4CC4)C[C@]33CN(C3)C(=O)CC3CC3)n(C)c2c1
BRD-K26619830-001-01-6	85790118	Broad Institute DOS	0.957344	0.0797733	2.5												SaLSSA, 1536		COc1ccc(cc1)S(=O)(=O)N(C)C[C@@H]1Oc2ccc(NC(=O)Nc3ccc(cc3)C(F)(F)F)cc2C(=O)N(C[C@H]1C)[C@H](C)CO
BRD-K43838298-001-01-6	131452020	Broad Institute DOS	0.957487	0.0148944	2.5												SaLSSA, 1536		COc1ccccc1CNC(=O)C[C@H]1CC[C@@H]2[C@@H](COc3ccc(NC(C)=O)cc3C(=O)N2C)O1
BRD-K79116978-001-01-1	131450561	Broad Institute DOS	0.957558	0.0622283	2.5												SaLSSA, 1536		CN1[C@H]2CC[C@@H](CC(=O)NCCN3CCCCC3)O[C@H]2COc2ccc(NS(=O)(=O)c3cccc(F)c3)cc2C1=O
BRD-K74873347-001-01-6	144198510	Broad Institute DOS	0.957775	0.0541997	2.5												SaLSSA, 1536		COCC(=O)N1C[C@]2(CCN(CC2)C(=O)c2cccnc2)c2c([nH]c3cc(OC)ccc23)[C@@H]1CO
BRD-K13860832-001-01-9	131434729	Broad Institute DOS	0.957847	0.064026	2.5												SaLSSA, 1536		OC[C@@H]1O[C@@H](CC(=O)N2CCC(Cc3ccccc3)CC2)C=C[C@H]1NC(=O)c1cnccn1
BRD-K17298344-001-01-9	85791186	Broad Institute DOS	0.957906	0.00437351	2.5												SaLSSA, 1536		C[C@H](CO)N1C[C@H](C)[C@H](CN(C)S(=O)(=O)c2cccs2)Oc2ccc(NC(=O)Nc3cccc4ccccc34)cc2C1=O
BRD-K87228949-001-01-0	131451147	Broad Institute DOS	0.957992	0.00866359	2.5												SaLSSA, 1536		COc1cccc(c1)S(=O)(=O)Nc1ccc2OC[C@H]3O[C@H](CC(=O)NCC4CCCCC4)CC[C@@H]3N(C)C(=O)c2c1
BRD-K89949593-001-01-8	85789994	Broad Institute DOS	0.958135	0.103331	2.5												SaLSSA, 1536		C[C@@H](CO)N1C[C@H](C)[C@H](CN(C)S(=O)(=O)c2ccc(F)cc2)Oc2ccc(NS(=O)(=O)c3cn(C)cn3)cc2C1=O
BRD-K76373654-001-01-2	144195784	Broad Institute DOS	0.958353	0.0577952	2.5												SaLSSA, 1536		COc1ccc2c3c([C@@H](CO)N(C[C@]33CCN(CC3)C(=O)c3cnccn3)C(C)=O)n(C)c2c1
BRD-K07152092-001-01-4	85802949	Broad Institute DOS	0.958453	0.0940565	2.5												SaLSSA, 1536		COc1ccc(cc1)S(=O)(=O)Nc1cccc2c1O[C@@H](CN(C)CC1CCCCC1)[C@H](C)CN([C@H](C)CO)C2=O
BRD-K16492430-001-01-4	85806731	Broad Institute DOS	0.958483	0.0454765	2.5												SaLSSA, 1536		C[C@H](CO)N1C[C@H](C)[C@H](CN(C)Cc2ccc(Oc3ccccc3)cc2)Oc2c(NS(=O)(=O)c3cn(C)cn3)cccc2C1=O
BRD-K27151060-001-01-0	85801655	Broad Institute DOS	0.95854	0.0983466	2.5												SaLSSA, 1536		C[C@@H](CO)N1C[C@H](C)[C@H](CN(C)S(=O)(=O)c2ccc(Cl)cc2)Oc2c(NC(=O)Nc3ccc(F)cc3)cccc2C1=O
BRD-K28619632-001-01-4	85796765	Broad Institute DOS	0.958626	0.102637	2.5												SaLSSA, 1536		C[C@@H](CO)N1C[C@H](C)[C@H](CN(C)Cc2ccc(Oc3ccccc3)cc2)Oc2ccc(cc2C1=O)N(C)C
BRD-K82886296-001-01-9	144196161	Broad Institute DOS	0.958684	0.0804917	2.5												SaLSSA, 1536		COc1ccc2c3c([nH]c2c1)[C@@H](CO)N(Cc1cccnc1)C[C@]31CCN(CC1)C(=O)CN(C)C
BRD-K87552123-001-01-1	131437645	Broad Institute DOS	0.958684	0.0804917	2.5												SaLSSA, 1536		OC[C@@H]1O[C@H](CCNS(=O)(=O)c2cccc(F)c2)CC[C@@H]1NC(=O)Cc1ccccn1
BRD-K98061177-001-01-5	131436505	Broad Institute DOS	0.958799	0.111217	2.5												SaLSSA, 1536		C[C@@H](NC(=O)C[C@@H]1O[C@H](CO)[C@H](NC(=O)c2cccnc2)C=C1)c1ccccc1
BRD-K44302407-001-01-0	85806760	Broad Institute DOS	0.958976	0.0677407	2.5												SaLSSA, 1536		COc1ccc(cc1)S(=O)(=O)N(C)C[C@H]1Oc2c(cccc2C(=O)N(C[C@H]1C)[C@@H](C)CO)N(C)C
BRD-K16939073-001-01-6	131450968	Broad Institute DOS	0.959018	0.0281732	2.5												SaLSSA, 1536		CN1[C@H]2CC[C@@H](CC(=O)NCC3CCCCC3)O[C@@H]2COc2ccc(NC(=O)c3cnccn3)cc2C1=O
BRD-K50543623-001-01-8	85799939	Broad Institute DOS	0.959176	0.0422896	2.5												SaLSSA, 1536		C[C@H](CO)N1C[C@H](C)[C@@H](CN(C)Cc2ccc(Oc3ccccc3)cc2)Oc2ccc(cc2C1=O)N(C)C
BRD-K46517648-001-01-0	131452023	Broad Institute DOS	0.959248	0.0896234	2.5												SaLSSA, 1536		COc1ccccc1CNC(=O)C[C@@H]1CC[C@@H]2[C@@H](COc3ccc(NC(C)=O)cc3C(=O)N2C)O1
BRD-K46562329-001-01-2	85805172	Broad Institute DOS	0.959449	0.124639	2.5												SaLSSA, 1536		C[C@@H](CO)N1C[C@@H](C)[C@H](CN(C)CC2CC2)Oc2ccc(NC(=O)CCC(F)(F)F)cc2CC1=O
BRD-K01193369-001-01-0	144195897	Broad Institute DOS	0.959594	0.106784	2.5												SaLSSA, 1536		CCCNC(=O)N1C[C@]2(CN(Cc3cccc(F)c3)C2)c2c([nH]c3cc(OC)ccc23)[C@H]1CO
BRD-K90081575-001-01-9	144193179	Broad Institute DOS	0.959595	0.0692762	2.5												SaLSSA, 1536		OC[C@H]1O[C@H](CC(=O)N2CCc3ccccc3C2)C=C[C@H]1NS(=O)(=O)c1ccc(F)cc1
BRD-K78652944-001-01-7	131438056	Broad Institute DOS	0.960028	0.0907265	2.5												SaLSSA, 1536		OC[C@@H]1O[C@H](CC(O)=O)C=C[C@H]1NC(=O)Nc1cc(F)ccc1F
BRD-K95673125-001-01-3	85803927	Broad Institute DOS	0.960042	0.0851903	2.5												SaLSSA, 1536		C[C@@H](CO)N1C[C@H](C)[C@@H](CN(C)S(=O)(=O)c2ccc(Cl)cc2)Oc2c(NC(=O)Nc3ccc(F)cc3)cccc2C1=O
BRD-K10513366-001-01-1	131437160	Broad Institute DOS	0.960909	0.0905835	2.5												SaLSSA, 1536		OC[C@@H]1O[C@H](CC(=O)NCc2ccc(Cl)c(Cl)c2)CC[C@H]1NC(=O)c1cccnc1
BRD-K90842913-001-01-5	131450604	Broad Institute DOS	0.960982	0.0253948	2.5												SaLSSA, 1536		COCC(=O)Nc1ccc2OC[C@@H]3O[C@H](CC(=O)N4CCc5ccccc5C4)CC[C@@H]3N(C)C(=O)c2c1
BRD-K47149683-001-01-7	85794878	Broad Institute DOS	0.961142	0.00200362	2.5												SaLSSA, 1536		C[C@H](CO)N1C[C@@H](C)[C@H](CN(C)S(=O)(=O)c2ccccc2)Oc2ccc(NC(=O)C3CC3)cc2C1=O
BRD-K22798333-001-01-4	85797432	Broad Institute DOS	0.961215	0.0256776	2.5												SaLSSA, 1536		CNC[C@@H]1Oc2c(NS(=O)(=O)c3ccc(Cl)cc3)cccc2C(=O)N(C[C@@H]1C)[C@@H](C)CO
BRD-K95798163-001-01-1	144192934	Broad Institute DOS	0.961241	0.0757725	2.5												SaLSSA, 1536		COc1ccc2c3c([nH]c2c1)[C@H](CO)N(C[C@]31CCN(CC1)C(=O)c1ccccc1F)C(=O)Nc1ccc(F)cc1
BRD-K31581991-001-01-6	144198402	Broad Institute DOS	0.9614	0.0898889	2.5												SaLSSA, 1536		COc1ccc2c3c([C@@H](CO)N(C[C@]33CCN(CC3)C(=O)c3ccccn3)S(C)(=O)=O)n(C)c2c1
BRD-K21537090-001-01-0	144195999	Broad Institute DOS	0.961518	0.0294161	2.5												SaLSSA, 1536		COc1ccc2c3c([nH]c2c1)[C@@H](CO)N(Cc1ccccc1Cl)C[C@]31CN(C1)C(=O)C1CC1
BRD-K00546566-001-01-1	85794765	Broad Institute DOS	0.961921	0.0406143	2.5												SaLSSA, 1536		C[C@H](CO)N1C[C@H](C)[C@@H](CN(C)S(=O)(=O)c2cccs2)Oc2ccc(NC(=O)Nc3cccc4ccccc34)cc2C1=O
BRD-K94623924-001-01-2	131440476	Broad Institute DOS	0.962313	0.0338492	2.5												SaLSSA, 1536		OC[C@@H]1O[C@H](CC(=O)NCc2cccc(F)c2)CC[C@H]1NC(=O)Nc1ccc(cc1)C(F)(F)F
BRD-K92009254-001-01-6	131451810	Broad Institute DOS	0.9627	0.0792249	2.5									10			SaLSSA, 1536		CN1[C@H]2CC[C@@H](CC(=O)NCc3ccc4OCOc4c3)O[C@@H]2COc2ccc(NC(=O)c3ccc(cc3)C(F)(F)F)cc2C1=O
BRD-K47370004-001-01-1	131436617	Broad Institute DOS	0.962714	0.111196	2.5												SaLSSA, 1536		OC[C@H]1O[C@H](CC(=O)NC2Cc3ccccc3C2)C=C[C@H]1NC(=O)c1ccc2OCOc2c1
BRD-K68108189-001-01-6	131439948	Broad Institute DOS	0.962758	0.0945875	2.5												SaLSSA, 1536		OC[C@H]1O[C@H](CCNC(=O)c2ccc3OCOc3c2)CC[C@H]1NS(=O)(=O)c1ccc(F)cc1
BRD-K46996886-001-02-5	164336856	Broad Institute DOS	0.963237	0.0130934	2.5												SaLSSA, 1536		CCS(=O)(=O)N1C[C@]2(CN(C2)C(=O)c2cccnc2)c2c([C@H]1CO)n(C)c1cc(OC)ccc21
BRD-K19227646-001-01-1	131436509	Broad Institute DOS	0.963799	0.0335458	2.5												SaLSSA, 1536		C[C@@H](NC(=O)C[C@@H]1O[C@@H](CO)[C@H](NC(=O)c2cccnc2)C=C1)c1ccccc1
BRD-K11131032-001-01-5	131451146	Broad Institute DOS	0.963828	0.0224733	2.5												SaLSSA, 1536		COc1cccc(c1)S(=O)(=O)Nc1ccc2OC[C@@H]3O[C@@H](CC(=O)NCC4CCCCC4)CC[C@H]3N(C)C(=O)c2c1
BRD-K41423295-001-01-2	131434507	Broad Institute DOS	0.963942	0.090706	2.5												SaLSSA, 1536		N[C@@H]1CC[C@@H](CCn2cc(nn2)C2(O)CCCC2)O[C@H]1CO
BRD-K04515815-001-01-1	131434867	Broad Institute DOS	0.964014	0.100532	2.5												SaLSSA, 1536		OC[C@@H]1O[C@H](CCNC(=O)c2cc(Cl)cc(Cl)c2)CC[C@H]1NC(=O)C1CCOCC1
BRD-K15858225-001-01-6	144195895	Broad Institute DOS	0.964073	0.0408798	2.5												SaLSSA, 1536		COc1ccc2c3c([nH]c2c1)[C@H](CO)N(CC1CC1)C[C@]31CN(C1)C(=O)NC1CCCC1
BRD-K63798874-001-01-9	131434724	Broad Institute DOS	0.964074	0.00337224	2.5												SaLSSA, 1536		OC[C@H]1O[C@H](CC(=O)N2CCC(Cc3ccccc3)CC2)C=C[C@H]1NC(=O)c1cnccn1
BRD-K47233776-001-01-7	131437479	Broad Institute DOS	0.964361	0.117693	2.5												SaLSSA, 1536		COc1cccc(c1)S(=O)(=O)N[C@@H]1CC[C@@H](CC(=O)NC2Cc3ccccc3C2)O[C@H]1CO
BRD-K99342536-001-01-4	131408826	Broad Institute DOS	0.964378	0.000366265	2.5												SaLSSA, 1536		C[C@H](CO)N1C[C@H](C)[C@@H](CN(C)Cc2ccncc2)Oc2ccc(NS(=O)(=O)c3ccc(F)cc3)cc2CC1=O
BRD-K14695590-001-01-0	131437156	Broad Institute DOS	0.964649	0.156998	2.5												SaLSSA, 1536		OC[C@@H]1O[C@H](CC(=O)NCc2ccc(Cl)c(Cl)c2)CC[C@@H]1NC(=O)c1cccnc1
BRD-K64626674-001-01-3	131409017	Broad Institute DOS	0.964695	0.0278665	2.5												SaLSSA, 1536		C[C@H](CO)N1C[C@H](C)[C@@H](CN(C)S(C)(=O)=O)Oc2ccc(NC(=O)Nc3ccc(F)cc3)cc2CC1=O
BRD-K06718330-001-01-5	131437154	Broad Institute DOS	0.965041	0.0450268	2.5												SaLSSA, 1536		OC[C@H]1O[C@H](CC(=O)NCc2ccc(Cl)c(Cl)c2)CC[C@H]1NC(=O)c1cccnc1
BRD-K62473389-001-01-8	144195966	Broad Institute DOS	0.965085	0.0284181	2.5												SaLSSA, 1536		COc1ccc(CN2C[C@]3(CN(C3)C(C)=O)c3c([C@@H]2CO)n(C)c2cc(OC)ccc32)cc1
BRD-K40522524-001-01-5	144195886	Broad Institute DOS	0.965128	0.0493169	2.5												SaLSSA, 1536		COc1ccc2c3c([C@H](CO)N(Cc4ccccc4)C[C@]33CN(C3)C(=O)c3ccccc3F)n(C)c2c1
BRD-K20163346-001-01-8	131435031	Broad Institute DOS	0.965316	0.0148533	2.5												SaLSSA, 1536		OC[C@H]1O[C@H](CCNC(=O)CCN2CCCCC2)CC[C@H]1NS(=O)(=O)c1cccc(Cl)c1
BRD-K88239247-001-01-5	144199081	Broad Institute DOS	0.965446	0.0025346	2.5												SaLSSA, 1536		OC[C@H]1O[C@@H](CC(=O)NC2Cc3ccccc3C2)C=C[C@H]1NC(=O)c1ccc2OCOc2c1
BRD-K16769902-001-01-4	144195755	Broad Institute DOS	0.965473	0.103985	2.5												SaLSSA, 1536		CCS(=O)(=O)N1C[C@@]2(C1)CN([C@@H](CO)c1[nH]c3cc(OC)ccc3c21)C(=O)c1ccc(F)cc1
BRD-K22827077-001-02-9	131450618	Broad Institute DOS	0.965488	0.0984485	2.5												SaLSSA, 1536		CN1[C@H]2CC[C@H](CC(=O)NC3CCC3)O[C@@H]2COc2ccc(NC(=O)CC(F)(F)F)cc2C1=O
BRD-K15365200-001-01-1	85801095	Broad Institute DOS	0.965577	0.00978405	2.5												SaLSSA, 1536		C[C@H](CO)N1C[C@@H](C)[C@@H](CN(C)Cc2ccc3OCOc3c2)Oc2c(NC(=O)c3ccncc3)cccc2C1=O
BRD-K29880549-001-01-3	85795567	Broad Institute DOS	0.965646	0.112565	2.5												SaLSSA, 1536		C[C@H](CO)N1C[C@@H](C)[C@@H](CN(C)C(=O)Nc2ccccc2)Oc2ccc(NS(=O)(=O)c3ccc(F)cc3)cc2C1=O
BRD-K94518115-001-01-3	131437229	Broad Institute DOS	0.965691	0.0584486	2.5												SaLSSA, 1536		OC[C@H]1O[C@H](CC(=O)Nc2nccs2)C=C[C@H]1NC(=O)CCN1CCCCC1
BRD-K05702937-001-01-7	131451234	Broad Institute DOS	0.966095	0.0534639	2.5												SaLSSA, 1536		COC(=O)C[C@@H]1CC[C@@H]2[C@H](COc3ccc(NC(=O)Nc4c(C)noc4C)cc3C(=O)N2C)O1
BRD-K10495567-001-01-8	85806812	Broad Institute DOS	0.966095	0.0534639	2.5												SaLSSA, 1536		C[C@@H](CO)N1C[C@H](C)[C@H](CN(C)C(=O)Nc2ccc(F)cc2)Oc2c(cccc2C1=O)N(C)C
BRD-K09344309-001-01-4	85800744	Broad Institute DOS	0.966125	0.0423914	2.5												SaLSSA, 1536		C[C@H](CO)N1C[C@@H](C)[C@H](CN(C)Cc2ccc3OCOc3c2)Oc2c(NC(=O)c3ccncc3)cccc2C1=O
BRD-K25097691-001-01-4	131436842	Broad Institute DOS	0.966341	0.0343628	2.5												SaLSSA, 1536		OC[C@H]1O[C@H](CC(=O)N2CCOCC2)CC[C@H]1NC(=O)c1cccc(F)c1
BRD-K14518077-001-01-6	85799441	Broad Institute DOS	0.9664	0.0252897	2.5												SaLSSA, 1536		C[C@H](CO)N1C[C@@H](C)[C@H](CN(C)S(C)(=O)=O)Oc2ccc(NC(=O)NC3CCCCC3)cc2C1=O
BRD-K40115967-001-01-2	144195777	Broad Institute DOS	0.966528	0.112422	2.5												SaLSSA, 1536		CCCNC(=O)N1C[C@@]2(C1)CN([C@@H](CO)c1[nH]c3cc(OC)ccc3c21)C(=O)c1ccccc1
BRD-K05438180-001-01-2	85800949	Broad Institute DOS	0.966543	0.069378	2.5												SaLSSA, 1536		C[C@@H](CO)N1C[C@@H](C)[C@H](CN(C)Cc2ccc(Oc3ccccc3)cc2)Oc2c(NS(=O)(=O)c3cn(C)cn3)cccc2C1=O
BRD-K35088115-001-01-9	85800961	Broad Institute DOS	0.966572	0.0583056	2.5												SaLSSA, 1536		COc1ccc(cc1)S(=O)(=O)N(C)C[C@@H]1Oc2c(cccc2C(=O)N(C[C@H]1C)[C@@H](C)CO)N(C)C
BRD-K91676655-001-01-8	85795804	Broad Institute DOS	0.966601	0.0472331	2.5												SaLSSA, 1536		C[C@@H](CO)N1C[C@@H](C)[C@@H](CN(C)S(=O)(=O)c2cn(C)cn2)Oc2ccc(NC(=O)C3CC3)cc2CC1=O
BRD-K11159883-001-01-6	85800522	Broad Institute DOS	0.96676	0.0613495	2.5												SaLSSA, 1536		CNC[C@@H]1Oc2ccc(NS(=O)(=O)c3ccc(OC)cc3)cc2C(=O)N(C[C@H]1C)[C@H](C)CO
BRD-K92288082-001-01-4	131452382	Broad Institute DOS	0.967238	0.00882396	2.5												SaLSSA, 1536		CN1[C@H]2CC[C@@H](CC(=O)NC3CCCCC3)O[C@H]2COc2ccc(NC(=O)c3cccc(Cl)c3)cc2C1=O
BRD-K62688433-001-01-7	131437581	Broad Institute DOS	0.96728	0.0495824	2.5												SaLSSA, 1536		OC[C@@H]1O[C@@H](CC(=O)NCCCN2CCOCC2)CC[C@H]1NS(=O)(=O)c1ccccc1F
BRD-K95794801-001-01-8	131438582	Broad Institute DOS	0.967295	0.0440461	2.5												SaLSSA, 1536		COc1ccc(CNC(=O)C[C@H]2O[C@H](CO)[C@@H](NC(=O)c3cccc(F)c3)C=C2)cc1
BRD-K45849410-001-01-4	131451594	Broad Institute DOS	0.967393	0.155323	2.5												SaLSSA, 1536		CN1[C@@H]2CC[C@@H](CC(=O)NCCN3CCCC3)O[C@H]2COc2ccc(NC(=O)c3cccc(c3)C(F)(F)F)cc2C1=O
BRD-K36402050-001-02-6	131451048	Broad Institute DOS	0.967787	0.00584399	2.5												SaLSSA, 1536		CN1[C@H]2CC[C@H](CC(=O)N[C@H]3CCN(Cc4ccccc4)C3)O[C@@H]2COc2ccc(NC(=O)c3cnccn3)cc2C1=O
BRD-K68095812-001-01-0	131435371	Broad Institute DOS	0.967973	0.083903	2.5												SaLSSA, 1536		OC[C@H]1O[C@@H](CC(=O)N2CCC(Cc3ccccc3)CC2)CC[C@H]1NC(=O)CCN1CCCCC1
BRD-K38995546-001-01-1	85806014	Broad Institute DOS	0.967974	0.0088879	2.5												SaLSSA, 1536		C[C@@H](CO)N1C[C@H](C)[C@H](CN(C)S(=O)(=O)c2ccc(C)cc2)Oc2c(NS(C)(=O)=O)cccc2C1=O
BRD-K12299334-001-01-4	85810197	Broad Institute DOS	0.968088	0.114628	2.5												SaLSSA, 1536		C[C@@H](CO)N1C[C@H](C)[C@@H](CN(C)S(C)(=O)=O)Oc2ccc(NC(=O)Nc3ccc(F)cc3)cc2CC1=O
BRD-K97452545-001-01-2	131436370	Broad Institute DOS	0.968233	0.0592656	2.5												SaLSSA, 1536		CCCNC(=O)N[C@@H]1C=C[C@@H](CC(=O)N2CCN(C)CC2)O[C@H]1CO
BRD-K43345858-003-01-0	144196053	Broad Institute DOS	0.968262	0.0481932	2.5												SaLSSA, 1536		CCCC(=O)N1CC[C@@]2(CC1)CN([C@H](CO)c1[nH]c3cc(OC)ccc3c21)C(=O)Cc1ccccn1
BRD-K25152277-001-01-9	131441548	Broad Institute DOS	0.968477	0.152687	2.5												SaLSSA, 1536		OC[C@H]1O[C@H](CCNC(=O)C2CCCCC2)CC[C@H]1NS(=O)(=O)Cc1ccccc1
BRD-K35314570-001-01-7	131437644	Broad Institute DOS	0.968508	0.0290921	2.5												SaLSSA, 1536		OC[C@H]1O[C@@H](CCNS(=O)(=O)c2cccc(F)c2)CC[C@@H]1NC(=O)Cc1ccccn1
BRD-K48930263-001-01-7	144195893	Broad Institute DOS	0.968781	0.111441	2.5												SaLSSA, 1536		COc1ccc2c3c([C@H](CO)N(C)C[C@]33CCN(CC3)C(=O)c3cccnc3)n(C)c2c1
BRD-K96782963-001-01-6	144196124	Broad Institute DOS	0.968885	0.00232763	2.5												SaLSSA, 1536		COc1ccc2c3c([nH]c2c1)[C@@H](CO)N(C[C@]31CCN(CC1)C(C)=O)C(C)=O
BRD-K91573975-001-01-0	131437583	Broad Institute DOS	0.968912	0.0616149	2.5												SaLSSA, 1536		OC[C@@H]1O[C@H](CC(=O)NCCCN2CCOCC2)CC[C@H]1NS(=O)(=O)c1ccccc1F
BRD-K89840812-001-01-4	144195710	Broad Institute DOS	0.969013	0.0603688	2.5												SaLSSA, 1536		COc1ccc2c3c([C@@H](CO)N(C[C@]33CN(C3)C(=O)c3cccnc3)C(=O)Nc3ccc(F)cc3)n(C)c2c1
BRD-K63831401-001-01-0	85801143	Broad Institute DOS	0.969085	0.0701951	2.5												SaLSSA, 1536		COc1ccc(cc1)S(=O)(=O)Nc1cccc2c1O[C@@H](CN(C)CC1CCCCC1)[C@@H](C)CN([C@@H](C)CO)C2=O
BRD-K64694541-001-01-2	131450645	Broad Institute DOS	0.969344	0.120573	2.5												SaLSSA, 1536		CN1[C@@H]2CC[C@@H](CC(=O)N3CCc4ccccc4C3)O[C@H]2COc2ccc(NS(=O)(=O)c3cccc(F)c3)cc2C1=O
BRD-K91506006-001-01-3	131437155	Broad Institute DOS	0.969432	0.0498479	2.5												SaLSSA, 1536		OC[C@H]1O[C@@H](CC(=O)NCc2ccc(Cl)c(Cl)c2)CC[C@H]1NC(=O)c1cccnc1
BRD-K17289060-001-01-0	131450672	Broad Institute DOS	0.969635	0.0473555	2.5												SaLSSA, 1536		COc1cccc(CNC(=O)C[C@@H]2CC[C@@H]3[C@H](COc4ccc(NS(=O)(=O)c5ccccc5F)cc4C(=O)N3C)O2)c1
BRD-K21746605-001-01-5	144192939	Broad Institute DOS	0.969721	0.0891531	2.5												SaLSSA, 1536		COc1ccc2c3c([nH]c2c1)[C@@H](CO)N(C[C@]31CN(C1)C(=O)c1ccncc1)C(=O)NC(C)C
BRD-K69052920-001-01-9	131440691	Broad Institute DOS	0.969722	0.0141381	2.5												SaLSSA, 1536		COc1ccccc1NC(=O)N[C@H]1CC[C@@H](CCNS(=O)(=O)c2ccc(Cl)cc2)O[C@H]1CO
BRD-K14195731-001-01-1	85806726	Broad Institute DOS	0.969734	0.158632	2.5												SaLSSA, 1536		C[C@H](CO)N1C[C@H](C)[C@H](CN(C)C(=O)Nc2ccc(F)cc2)Oc2c(cccc2C1=O)N(C)C
BRD-K79833234-001-01-1	131451229	Broad Institute DOS	0.969939	0.00610948	2.5												SaLSSA, 1536		COC(=O)C[C@@H]1CC[C@H]2[C@@H](COc3ccc(NC(=O)Nc4c(C)noc4C)cc3C(=O)N2C)O1
BRD-K43524201-001-01-8	164337310	Broad Institute DOS	0.969939	0.00610948	2.5												SaLSSA, 1536		COc1ccc2c3c([C@@H](CO)N(C)C[C@]33CCN(CC3)C(=O)CN3CCOCC3)n(C)c2c1
BRD-K79734497-001-01-3	144195900	Broad Institute DOS	0.97011	0.127212	2.5												SaLSSA, 1536		COc1ccc2c3c([nH]c2c1)[C@H](CO)NC[C@]31CCN(CC1)C(=O)c1ccccc1
BRD-K45319476-001-01-9	131450694	Broad Institute DOS	0.970113	0.0228179	2.5												SaLSSA, 1536		C[C@H](NC(=O)C[C@H]1CC[C@@H]2[C@@H](COc3ccc(NS(=O)(=O)c4ccc(Cl)cc4)cc3C(=O)N2C)O1)c1ccccc1
BRD-K10562742-001-01-3	131434862	Broad Institute DOS	0.970313	0.0872123	2.5												SaLSSA, 1536		OC[C@H]1O[C@@H](CCNC(=O)c2cc(Cl)cc(Cl)c2)CC[C@H]1NC(=O)C1CCOCC1
BRD-K52191731-001-01-3	131434491	Broad Institute DOS	0.97037	0.102575	2.5												SaLSSA, 1536		OC[C@H]1O[C@H](CC(=O)Nc2ccccc2)CC[C@H]1NC(=O)C1CC1
BRD-K54706563-001-01-9	144192940	Broad Institute DOS	0.970399	0.12901	2.5												SaLSSA, 1536		COc1ccc2c3c([nH]c2c1)[C@H](CO)N(C[C@]31CN(C1)C(=O)c1ccncc1)C(=O)NC(C)C
BRD-K71138631-001-01-2	85799434	Broad Institute DOS	0.970602	0.0890101	2.5												SaLSSA, 1536		C[C@@H](CO)N1C[C@@H](C)[C@H](CN(C)S(C)(=O)=O)Oc2ccc(NC(=O)NC3CCCCC3)cc2C1=O
BRD-K27398156-001-01-2	144196000	Broad Institute DOS	0.970778	0.0524399	2.5												SaLSSA, 1536		COc1ccc2c3c([nH]c2c1)[C@H](CO)N(Cc1ccccc1Cl)C[C@]31CN(C1)C(=O)C1CC1
BRD-K74307669-001-02-3	144193562	Broad Institute DOS	0.97095	0.00635221	2.5												SaLSSA, 1536		CNC[C@H]1Oc2ccc(N)cc2CC(=O)N(C[C@H]1C)[C@@H](C)CO
BRD-K56040567-001-01-7	144195815	Broad Institute DOS	0.971123	0.0397355	2.5												SaLSSA, 1536		COc1ccc2c3c([C@@H](CO)N(C[C@]33CCN(Cc4cccnc4)CC3)S(=O)(=O)c3ccc(C)cc3)n(C)c2c1
BRD-K87458009-001-01-0	144196057	Broad Institute DOS	0.971135	0.146722	2.5												SaLSSA, 1536		CCS(=O)(=O)N1C[C@@]2(C1)CN([C@H](CO)c1[nH]c3cc(OC)ccc3c21)C(=O)Nc1c(C)noc1C
BRD-K23339036-001-01-6	131451145	Broad Institute DOS	0.97115	0.103678	2.5												SaLSSA, 1536		COc1cccc(c1)S(=O)(=O)Nc1ccc2OC[C@H]3O[C@H](CC(=O)NCC4CCCCC4)CC[C@H]3N(C)C(=O)c2c1
BRD-K69719570-001-01-6	85790300	Broad Institute DOS	0.971151	0.0661705	2.5												SaLSSA, 1536		C[C@H](CO)N1C[C@@H](C)[C@@H](CN(C)S(=O)(=O)c2cn(C)cn2)Oc2ccc(NC(=O)C3CC3)cc2CC1=O
BRD-K25911282-001-01-1	85794585	Broad Institute DOS	0.971426	0.035997	2.5												SaLSSA, 1536		C[C@@H](CO)N1C[C@H](C)[C@H](CN(C)S(=O)(=O)c2cn(C)cn2)Oc2ccc(NC(=O)C3CC3)cc2CC1=O
BRD-K00348196-001-01-0	144195661	Broad Institute DOS	0.97154	0.10423	2.5												SaLSSA, 1536		COCC(=O)N1C[C@]2(CN(Cc3ccccc3)C2)c2c([C@H]1CO)n(C)c1cc(OC)ccc21
BRD-K49148216-001-01-3	85807383	Broad Institute DOS	0.971572	0.0193655	2.5												SaLSSA, 1536		COc1ccc(cc1)S(=O)(=O)Nc1ccc2O[C@@H](CN(C)C(=O)Nc3c(C)noc3C)[C@@H](C)CN([C@@H](C)CO)C(=O)Cc2c1
BRD-K85173763-001-01-3	131438133	Broad Institute DOS	0.97193	0.104781	2.5												SaLSSA, 1536		COc1ccc(NC(=O)N[C@@H]2CC[C@H](CCNC(=O)CN3CCOCC3)O[C@H]2CO)cc1
BRD-K45153357-001-01-6	144196153	Broad Institute DOS	0.972061	0.054955	2.5												SaLSSA, 1536		COc1ccc2c3c([nH]c2c1)[C@@H](CO)NC[C@]31CN(C1)S(=O)(=O)c1cccs1
BRD-K47018052-001-01-7	131435035	Broad Institute DOS	0.972205	0.0746076	2.5												SaLSSA, 1536		OC[C@H]1O[C@H](CCNC(=O)CCN2CCCCC2)CC[C@@H]1NS(=O)(=O)c1cccc(Cl)c1
BRD-K88487651-001-01-9	164337155	Broad Institute DOS	0.972438	0.0235353	2.5												SaLSSA, 1536		COc1ccc2c3c([nH]c2c1)[C@H](CO)N(C[C@]31CCN(CC1)C(=O)c1ccncc1)C(=O)C1CC1
BRD-K13133968-001-02-5	131451314	Broad Institute DOS	0.972452	0.017999	2.5												SaLSSA, 1536		CCCNC(=O)Nc1ccc2OC[C@H]3O[C@@H](CC(=O)Nc4cc(F)ccc4F)CC[C@@H]3N(C)C(=O)c2c1
BRD-K72045985-001-01-0	131439552	Broad Institute DOS	0.972494	0.0764053	2.5												SaLSSA, 1536		Cc1ccc(cc1)S(=O)(=O)N[C@H]1C=C[C@@H](CC(=O)NCc2ccc(Cl)c(Cl)c2)O[C@H]1CO
BRD-K27767004-001-01-2	131434866	Broad Institute DOS	0.97258	0.118203	2.5												SaLSSA, 1536		OC[C@H]1O[C@@H](CCNC(=O)c2cc(Cl)cc(Cl)c2)CC[C@@H]1NC(=O)C1CCOCC1
BRD-K25255972-001-01-8	144195703	Broad Institute DOS	0.972711	0.0683768	2.5												SaLSSA, 1536		COc1ccc(NC(=O)N2CC[C@@]3(CC2)CN([C@H](CO)c2[nH]c4cc(OC)ccc4c32)C(=O)CN2CCOCC2)cc1
BRD-K58340898-001-01-9	144195937	Broad Institute DOS	0.972813	0.0296231	2.5												SaLSSA, 1536		COc1ccc2c3c([nH]c2c1)[C@@H](CO)NC[C@]31CCN(CC1)C(=O)c1ccccc1
BRD-K46790968-001-01-5	85799212	Broad Institute DOS	0.972842	0.0185506	2.5												SaLSSA, 1536		C[C@H](CO)N1C[C@H](C)[C@H](CN(C)C(=O)Nc2ccc(F)cc2)Oc2ccc(NC(=O)c3ccncc3)cc2CC1=O
BRD-K64544620-001-01-3	131450562	Broad Institute DOS	0.973059	0.010522	2.5												SaLSSA, 1536		CN1[C@@H]2CC[C@H](CC(=O)NCCN3CCCCC3)O[C@H]2COc2ccc(NS(=O)(=O)c3cccc(F)c3)cc2C1=O
BRD-K65167487-001-02-2	85797683	Broad Institute DOS	0.973087	0.036957	2.5												SaLSSA, 1536		C[C@H](CO)N1C[C@H](C)[C@@H](CN(C)C(=O)Nc2ccccc2)Oc2ccc(NS(=O)(=O)c3ccc(F)cc3)cc2C1=O
BRD-K99452176-001-01-6	131450787	Broad Institute DOS	0.973103	0.00608672	2.5												SaLSSA, 1536		CN1[C@@H]2CC[C@@H](CC(=O)NC3Cc4ccccc4C3)O[C@H]2COc2ccc(NS(=O)(=O)c3ccccc3F)cc2C1=O
BRD-K50115811-001-01-7	131435033	Broad Institute DOS	0.973103	0.0435943	2.5												SaLSSA, 1536		OC[C@@H]1O[C@@H](CCNC(=O)CCN2CCCCC2)CC[C@H]1NS(=O)(=O)c1cccc(Cl)c1
BRD-K75903264-001-01-9	131439955	Broad Institute DOS	0.973261	0.0455372	2.5												SaLSSA, 1536		OC[C@@H]1O[C@H](CCNC(=O)c2ccc3OCOc3c2)CC[C@H]1NS(=O)(=O)c1ccc(F)cc1
BRD-K17996849-001-01-8	144196145	Broad Institute DOS	0.973392	0.0417965	2.5												SaLSSA, 1536		COc1ccc2c3c([nH]c2c1)[C@H](CO)N(C[C@]31CN(Cc2cc(F)ccc2F)C1)C(=O)Nc1ccc(F)cc1
BRD-K89637659-001-02-8	131450448	Broad Institute DOS	0.973651	0.0460888	2.5												SaLSSA, 1536		CN1[C@H]2CC[C@H](CC(O)=O)O[C@@H]2COc2ccc(NS(=O)(=O)c3ccccc3C)cc2C1=O
BRD-K98386238-001-01-3	144196120	Broad Institute DOS	0.973953	0.0798578	2.5												SaLSSA, 1536		CCCC(=O)N1CC[C@@]2(CC1)CN[C@H](CO)c1[nH]c3cc(OC)ccc3c21
BRD-K14004872-001-01-4	131452021	Broad Institute DOS	0.973983	0.0312778	2.5												SaLSSA, 1536		COc1ccccc1CNC(=O)C[C@@H]1CC[C@H]2[C@@H](COc3ccc(NC(C)=O)cc3C(=O)N2C)O1
BRD-K20120164-001-01-7	144196108	Broad Institute DOS	0.974039	0.121655	2.5												SaLSSA, 1536		COc1ccc2c3c([nH]c2c1)[C@@H](CO)N(Cc1cc(OC)cc(OC)c1)C[C@]31CN(C1)C(=O)Nc1c(C)noc1C
BRD-K71829831-001-01-4	85789890	Broad Institute DOS	0.974215	0.0177129	2.5												SaLSSA, 1536		C[C@@H](CO)N1C[C@H](C)[C@@H](CN(C)S(=O)(=O)c2ccc(F)cc2)Oc2ccc(NS(=O)(=O)c3cn(C)cn3)cc2C1=O
BRD-K66314111-001-01-5	144193313	Broad Institute DOS	0.974358	0.0748731	2.5												SaLSSA, 1536		OC[C@H]1O[C@@H](CC(=O)N2CCc3ccccc3C2)C=C[C@H]1NS(=O)(=O)c1ccc(F)cc1
BRD-K01100412-001-02-0	85806842	Broad Institute DOS	0.974703	0.129541	2.5												SaLSSA, 1536		CC(C)NC(=O)Nc1cccc2C(=O)N([C@H](C)CO)C[C@H](C)[C@@H](CN(C)C(=O)Nc3ccccc3)Oc12
BRD-K67824699-001-01-2	85797272	Broad Institute DOS	0.97491	0.0979966	2.5												SaLSSA, 1536		C[C@@H](CO)N1C[C@@H](C)[C@@H](CN(C)Cc2ccc3OCOc3c2)Oc2ccc(NC(=O)C3CCCCC3)cc2C1=O
BRD-K40694453-001-01-7	85808617	Broad Institute DOS	0.975008	0.0507874	2.5												SaLSSA, 1536		C[C@@H](CO)N1C[C@@H](C)[C@@H](CN(C)Cc2ccncc2)Oc2ccc(NS(=O)(=O)c3ccc(F)cc3)cc2CC1=O
BRD-K11407763-001-02-2	131452025	Broad Institute DOS	0.97508	0.0981212	2.5												SaLSSA, 1536		COc1ccccc1CNC(=O)C[C@H]1CC[C@H]2[C@@H](COc3ccc(NC(C)=O)cc3C(=O)N2C)O1
BRD-K16805845-001-01-6	85792636	Broad Institute DOS	0.975093	0.1676	2.5												SaLSSA, 1536		C[C@H](CO)N1C[C@@H](C)[C@@H](CN(C)C(=O)Nc2c(C)noc2C)Oc2ccc(NC(=O)CCCN(C)C)cc2C1=O
BRD-K63263704-001-01-0	144193263	Broad Institute DOS	0.975251	0.181716	2.5												SaLSSA, 1536		COc1ccc2c3c([nH]c2c1)[C@@H](CO)N(Cc1ccccn1)C[C@]31CCN(CC1)C(C)=O
BRD-K49065291-001-01-7	85799672	Broad Institute DOS	0.9755	0.0125852	2.5												SaLSSA, 1536		C[C@H](CO)N1C[C@H](C)[C@@H](CN(C)S(=O)(=O)c2c(C)noc2C)Oc2c(NC(=O)c3ccc(cc3)-c3nccs3)cccc2C1=O
BRD-K67485291-001-01-4	144196047	Broad Institute DOS	0.975615	0.0433103	2.5												SaLSSA, 1536		CCCNC(=O)N1C[C@]2(CCN(CC2)S(=O)(=O)CC)c2c([nH]c3cc(OC)ccc23)[C@H]1CO
BRD-K63092231-001-01-5	131438170	Broad Institute DOS	0.975647	0.0802847	2.5												SaLSSA, 1536		COc1ccccc1CNC(=O)C[C@H]1O[C@H](CO)[C@H](NC(=O)CC2CC2)C=C1
BRD-K34238482-001-01-6	131450791	Broad Institute DOS	0.975788	0.089398	2.5												SaLSSA, 1536		CN1[C@@H]2CC[C@H](CC(=O)NC3Cc4ccccc4C3)O[C@@H]2COc2ccc(NS(=O)(=O)c3ccccc3F)cc2C1=O
BRD-K72892670-001-01-5	131437055	Broad Institute DOS	0.975847	0.00776201	2.5												SaLSSA, 1536		Cc1noc(C)c1NC(=O)N[C@@H]1C=C[C@H](CC(=O)Nc2ccc(cc2)-c2ccccc2)O[C@H]1CO
BRD-K94140012-001-01-0	131453804	Broad Institute DOS	0.975873	0.131196	2.5												SaLSSA, 1536		CN(C)C(=O)C[C@H]1CC[C@@H]2[C@@H](COc3ccc(NC(=O)C4CCCCC4)cc3C(=O)N2C)O1
BRD-K50358377-001-01-9	131441668	Broad Institute DOS	0.975888	0.125659	2.5												SaLSSA, 1536		OC[C@H]1O[C@H](CCNC(=O)c2cnccn2)CC[C@H]1NC(=O)c1ccccc1F
BRD-K89299825-001-01-8	131409204	Broad Institute DOS	0.976033	0.107804	2.5												SaLSSA, 1536		C[C@H](CO)N1C[C@H](C)[C@@H](CN(C)Cc2ccc(cc2)C(=O)Nc2ccccc2N)Oc2ccc(NC(=O)Cn3cnnn3)cc2C1=O
BRD-K48424967-001-01-0	144195793	Broad Institute DOS	0.976076	0.0911958	2.5												SaLSSA, 1536		COc1ccc2c3c([C@H](CO)N(C[C@]33CCN(C)CC3)C(=O)NC3CCCCC3)n(C)c2c1
BRD-K80998388-001-01-3	131450410	Broad Institute DOS	0.976134	0.106558	2.5												SaLSSA, 1536		CN1[C@H]2CC[C@H](CC(=O)NCCc3ccncc3)O[C@@H]2COc2ccc(NC(=O)Nc3ccccc3F)cc2C1=O
BRD-K02598395-001-01-7	85803601	Broad Institute DOS	0.976178	0.0899496	2.5												SaLSSA, 1536		C[C@@H](CO)N1C[C@@H](C)[C@H](CN(C)S(=O)(=O)c2ccc(Cl)cc2)Oc2c(NC(=O)Nc3ccc(F)cc3)cccc2C1=O
BRD-K97065672-001-01-7	131451590	Broad Institute DOS	0.976365	0.0929935	2.5												SaLSSA, 1536		CN1[C@@H]2CC[C@@H](CC(=O)NCCN3CCCC3)O[C@@H]2COc2ccc(NC(=O)c3cccc(c3)C(F)(F)F)cc2C1=O
BRD-K51703152-001-01-6	131450689	Broad Institute DOS	0.976482	0.0487035	2.5												SaLSSA, 1536		C[C@H](NC(=O)C[C@H]1CC[C@H]2[C@H](COc3ccc(NS(=O)(=O)c4ccc(Cl)cc4)cc3C(=O)N2C)O1)c1ccccc1
BRD-K52146895-001-01-9	131440688	Broad Institute DOS	0.976684	0.0462112	2.5												SaLSSA, 1536		COc1ccccc1NC(=O)N[C@H]1CC[C@@H](CCNS(=O)(=O)c2ccc(Cl)cc2)O[C@@H]1CO
BRD-K61315077-001-01-9	131435673	Broad Institute DOS	0.976833	0.159181	2.5												SaLSSA, 1536		CC(C)NC(=O)N[C@H]1CC[C@@H](CC(=O)NCCCN(C)C)O[C@H]1CO
BRD-K18813459-001-01-5	131441202	Broad Institute DOS	0.977115	0.180184	2.5												SaLSSA, 1536		OC[C@@H]1O[C@H](CC(=O)NC2CCCCC2)C=C[C@H]1NC(=O)C1CCC1
BRD-K78361941-001-01-8	85798504	Broad Institute DOS	0.977276	0.081778	2.5												SaLSSA, 1536		C[C@H](CO)N1C[C@@H](C)[C@@H](CN(C)S(=O)(=O)c2cccs2)Oc2ccc(NC(=O)Nc3cccc4ccccc34)cc2C1=O
BRD-K33762302-001-01-4	85801163	Broad Institute DOS	0.97745	0.0528506	2.5												SaLSSA, 1536		C[C@H](CO)N1C[C@H](C)[C@@H](CN(C)S(=O)(=O)c2ccc(Cl)cc2)Oc2c(NC(=O)Nc3ccc(F)cc3)cccc2C1=O
BRD-K99455613-001-01-0	131436757	Broad Institute DOS	0.977464	0.0473143	2.5												SaLSSA, 1536		OC[C@H]1O[C@H](CC(=O)NCCc2ccncc2)C=C[C@H]1NC(=O)Cc1ccccn1
BRD-K51709481-001-01-5	85790183	Broad Institute DOS	0.977566	0.00856064	2.5												SaLSSA, 1536		CNC[C@@H]1Oc2c(NS(=O)(=O)c3ccc(Cl)cc3)cccc2C(=O)N(C[C@H]1C)[C@H](C)CO
BRD-K86981020-001-01-7	131450409	Broad Institute DOS	0.97761	0.00804809	2.5												SaLSSA, 1536		CN1[C@@H]2CC[C@@H](CC(=O)NCCc3ccncc3)O[C@H]2COc2ccc(NC(=O)Nc3ccccc3F)cc2C1=O
BRD-K20013944-001-01-1	85810382	Broad Institute DOS	0.977781	0.0755471	2.5												SaLSSA, 1536		CC(C)NC(=O)N(C)C[C@@H]1Oc2ccc(NC(=O)Cc3ccccc3)cc2CC(=O)N(C[C@H]1C)[C@H](C)CO
BRD-K11628545-001-01-0	144195744	Broad Institute DOS	0.977896	0.106272	2.5												SaLSSA, 1536		CCCC(=O)N1C[C@@]2(C1)CN(Cc1cccnc1)[C@@H](CO)c1[nH]c3cc(OC)ccc3c21
BRD-K66658536-001-01-2	144195712	Broad Institute DOS	0.977913	0.0117866	2.5												SaLSSA, 1536		COc1ccc2c3c([C@H](CO)N(Cc4ccccc4OC)C[C@]33CN(C)C3)n(C)c2c1
BRD-K08138659-001-01-7	85800770	Broad Institute DOS	0.97816	0.0683952	2.5												SaLSSA, 1536		C[C@H](CO)N1C[C@H](C)[C@H](CN(C)S(=O)(=O)c2c(C)noc2C)Oc2c(NC(=O)c3ccc(cc3)-c3nccs3)cccc2C1=O
BRD-K05649944-001-01-1	85803153	Broad Institute DOS	0.978201	0.0650262	2.5												SaLSSA, 1536		COc1ccc(NC(=O)Nc2cccc3c2O[C@@H](CN(C)Cc2ccc(cc2)C(O)=O)[C@H](C)CN([C@@H](C)CO)C3=O)cc1
BRD-K58493165-001-01-2	131450414	Broad Institute DOS	0.978401	0.137549	2.5												SaLSSA, 1536		CN1[C@@H]2CC[C@@H](CC(=O)NCc3ccc(Cl)c(Cl)c3)O[C@H]2COc2ccc(NC(=O)c3cscn3)cc2C1=O
BRD-K88180879-001-01-6	131450931	Broad Institute DOS	0.978474	0.109868	2.5												SaLSSA, 1536		CN1[C@H]2CC[C@H](CC(=O)Nc3cn(C)nc3C)O[C@H]2COc2ccc(NC(=O)C3CCOCC3)cc2C1=O
BRD-K07974357-001-01-1	131452894	Broad Institute DOS	0.978492	0.0456987	2.5												SaLSSA, 1536		CCS(=O)(=O)Nc1ccc2OC[C@@H]3O[C@H](CC(=O)NC4CCCCC4)CC[C@H]3N(C)C(=O)c2c1
BRD-K30214445-001-01-7	131436844	Broad Institute DOS	0.978504	0.0612877	2.5												SaLSSA, 1536		OC[C@@H]1O[C@H](CC(=O)N2CCOCC2)CC[C@@H]1NC(=O)c1cccc(F)c1
BRD-K93866368-001-01-1	87541537	Broad Institute DOS	0.978521	0.0567711	2.5												SaLSSA, 1536		C[C@H](CO)N1C[C@H](C)[C@@H](CN(C)CC2CC2)Oc2ccc(NC(=O)CCC(F)(F)F)cc2CC1=O
BRD-K73860091-001-01-2	131434865	Broad Institute DOS	0.978564	0.0358723	2.5												SaLSSA, 1536		OC[C@H]1O[C@H](CCNC(=O)c2cc(Cl)cc(Cl)c2)CC[C@@H]1NC(=O)C1CCOCC1
BRD-K01159372-001-01-6	85811851	Broad Institute DOS	0.978623	0.0955248	2.5												SaLSSA, 1536		C[C@H](CO)N1C[C@H](C)[C@H](CN(C)Cc2ccncc2)Oc2ccc(NS(=O)(=O)c3ccc(F)cc3)cc2CC1=O
BRD-K64404931-001-01-4	144195994	Broad Institute DOS	0.978679	0.00514722	2.5												SaLSSA, 1536		COc1ccc2c3c([C@H](CO)N(C[C@]33CCN(C)CC3)S(=O)(=O)c3cn(C)cn3)n(C)c2c1
BRD-K65824347-001-02-8	131450793	Broad Institute DOS	0.978705	0.0963029	2.5												SaLSSA, 1536		CN1[C@H]2CC[C@H](CC(=O)NC3Cc4ccccc4C3)O[C@@H]2COc2ccc(NS(=O)(=O)c3ccccc3F)cc2C1=O
BRD-K07472106-001-02-8	85806034	Broad Institute DOS	0.978865	0.0729117	2.5												SaLSSA, 1536		COc1ccc(cc1)S(=O)(=O)N(C)C[C@H]1Oc2c(cccc2C(=O)N(C[C@@H]1C)[C@H](C)CO)N(C)C
BRD-K19180550-001-01-6	131451811	Broad Institute DOS	0.978924	0.0132592	2.5												SaLSSA, 1536		CN1[C@H]2CC[C@@H](CC(=O)NCc3ccc4OCOc4c3)O[C@H]2COc2ccc(NC(=O)c3ccc(cc3)C(F)(F)F)cc2C1=O
BRD-K04883778-001-01-8	131437051	Broad Institute DOS	0.97898	0.103637	2.5												SaLSSA, 1536		Cc1noc(C)c1NC(=O)N[C@@H]1C=C[C@@H](CC(=O)Nc2ccc(cc2)-c2ccccc2)O[C@@H]1CO
BRD-K50608891-001-01-4	131435089	Broad Institute DOS	0.979112	0.0212044	2.5												SaLSSA, 1536		CN(C)Cc1cn(CC[C@H]2CC[C@@H](NC(=O)Cc3cccnc3)[C@H](CO)O2)nn1
BRD-K85306612-001-01-2	85792919	Broad Institute DOS	0.979315	0.0236967	2.5												SaLSSA, 1536		C[C@H](CO)N1C[C@H](C)[C@H](CN(C)S(C)(=O)=O)Oc2ccc(NC(=O)NC3CCCCC3)cc2C1=O
BRD-K91535031-001-01-1	131450670	Broad Institute DOS	0.979384	0.0986522	2.5												SaLSSA, 1536		COc1cccc(CNC(=O)C[C@@H]2CC[C@H]3[C@@H](COc4ccc(NS(=O)(=O)c5ccccc5F)cc4C(=O)N3C)O2)c1
BRD-K15712294-001-01-1	131451349	Broad Institute DOS	0.979459	0.0415516	2.5												SaLSSA, 1536		CN1[C@@H]2CC[C@@H](CC(=O)NCC3CCCCC3)O[C@@H]2COc2ccc(NC(=O)NCc3ccccc3)cc2C1=O
BRD-K81215201-001-01-6	85808031	Broad Institute DOS	0.979486	0.0598985	2.5												SaLSSA, 1536		C[C@@H](CO)N1C[C@H](C)[C@H](CN(C)Cc2ccc(cc2)-c2ccccc2)Oc2ccc(cc2CC1=O)N(C)C
BRD-K56685576-001-01-8	85811881	Broad Institute DOS	0.97979	0.0186524	2.5												SaLSSA, 1536		C[C@H](CO)N1C[C@@H](C)[C@@H](CN(C)Cc2ccc(cc2)-c2ccccc2)Oc2ccc(cc2CC1=O)N(C)C
BRD-K30007764-001-01-8	144196105	Broad Institute DOS	0.98002	0.0801027	2.5												SaLSSA, 1536		COc1ccc2c3c([nH]c2c1)[C@H](CO)NC[C@]31CCN(CC1)C(=O)C1CCOCC1
BRD-K27505432-001-01-8	131452247	Broad Institute DOS	0.980064	0.0634939	2.5												SaLSSA, 1536		CN1[C@H]2CC[C@@H](CC(O)=O)O[C@@H]2COc2ccc(NC(=O)Nc3ccccc3Cl)cc2C1=O
BRD-K99310510-001-01-1	144195796	Broad Institute DOS	0.980165	0.0622478	2.5												SaLSSA, 1536		COc1ccc2c3c([nH]c2c1)[C@@H](CO)N(Cc1nccs1)C[C@]31CCN(Cc2cccnc2)CC1
BRD-K78458834-001-01-2	131451674	Broad Institute DOS	0.980325	0.0388566	2.5												SaLSSA, 1536		COCC(=O)Nc1ccc2OC[C@H]3O[C@H](CC(=O)NCCCN(C)C)CC[C@H]3N(C)C(=O)c2c1
BRD-K16190564-001-01-2	85811269	Broad Institute DOS	0.980383	0.0167117	2.5												SaLSSA, 1536		C[C@@H](CO)N1C[C@H](C)[C@@H](CN(C)CC2CC2)Oc2ccc(NC(=O)CCC(F)(F)F)cc2CC1=O
BRD-K68870366-001-01-6	131434497	Broad Institute DOS	0.980541	0.0308281	2.5												SaLSSA, 1536		OC[C@H]1O[C@@H](CC(=O)Nc2ccccc2)CC[C@@H]1NC(=O)C1CC1
BRD-K46008933-001-01-4	131438137	Broad Institute DOS	0.98057	0.0572631	2.5												SaLSSA, 1536		COc1ccc(NC(=O)N[C@@H]2CC[C@@H](CCNC(=O)CN3CCOCC3)O[C@H]2CO)cc1
BRD-K16483711-001-01-3	144195820	Broad Institute DOS	0.980629	0.00238939	2.5												SaLSSA, 1536		CCCNC(=O)N1C[C@]2(CN(C2)C(=O)c2cnccn2)c2c([nH]c3cc(OC)ccc23)[C@@H]1CO
BRD-K10762823-001-01-1	85806699	Broad Institute DOS	0.980786	0.086742	2.5												SaLSSA, 1536		COc1ccc(NC(=O)Nc2cccc3c2O[C@@H](CN(C)Cc2ccc(cc2)C(O)=O)[C@H](C)CN([C@H](C)CO)C3=O)cc1
BRD-K66316065-001-01-6	85790053	Broad Institute DOS	0.980829	0.0701333	2.5												SaLSSA, 1536		C[C@@H](CO)N1C[C@H](C)[C@H](CN(C)C)Oc2ccc(NS(C)(=O)=O)cc2C1=O
BRD-K36307780-001-01-6	85811853	Broad Institute DOS	0.980846	0.010418	2.5												SaLSSA, 1536		C[C@H](CO)N1C[C@H](C)[C@H](CN(C)Cc2ccc(Oc3ccccc3)cc2)Oc2ccc(NS(=O)(=O)c3c(C)noc3C)cc2CC1=O
BRD-K65201129-001-01-5	85799801	Broad Institute DOS	0.980888	0.0479884	2.5												SaLSSA, 1536		COc1ccc(CN(C)C[C@H]2Oc3ccc(NC(=O)Nc4ccc5OCOc5c4)cc3CC(=O)N(C[C@@H]2C)[C@@H](C)CO)cc1
BRD-K54657536-001-01-8	85808283	Broad Institute DOS	0.980915	0.111931	2.5												SaLSSA, 1536		C[C@H](CO)N1C[C@@H](C)[C@@H](CN(C)C(=O)NC2CCCCC2)Oc2ccc(cc2CC1=O)N(C)C
BRD-K98493950-001-01-3	131438054	Broad Institute DOS	0.980931	0.0688872	2.5												SaLSSA, 1536		OC[C@@H]1O[C@@H](CC(O)=O)C=C[C@H]1NC(=O)Nc1cc(F)ccc1F
BRD-K08040026-001-01-1	131435037	Broad Institute DOS	0.981235	0.0276411	2.5												SaLSSA, 1536		OC[C@@H]1O[C@H](CCNC(=O)CCN2CCCCC2)CC[C@H]1NS(=O)(=O)c1cccc(Cl)c1
BRD-K49855360-001-01-7	85809896	Broad Institute DOS	0.981423	0.030685	2.5												SaLSSA, 1536		CC(C)NC(=O)N(C)C[C@@H]1Oc2ccc(NC(=O)Cc3ccccc3)cc2CC(=O)N(C[C@@H]1C)[C@H](C)CO
BRD-K54335715-001-01-4	144196150	Broad Institute DOS	0.981742	0.0536048	2.5												SaLSSA, 1536		COc1ccc2c3c([C@H](CO)N(C)C[C@]33CN(C3)S(=O)(=O)c3cccc(C)c3)n(C)c2c1
BRD-K36503229-001-01-9	164338334	Broad Institute DOS	0.981769	0.0478453	2.5												SaLSSA, 1536		COc1ccc2c3c([nH]c2c1)[C@H](CO)N(C[C@]31CCN(Cc2ccccc2Cl)CC1)S(=O)(=O)c1cn(C)cn1
BRD-K02138865-001-01-3	85792327	Broad Institute DOS	0.982073	0.00659928	2.5												SaLSSA, 1536		C[C@@H](CO)N1C[C@@H](C)[C@H](CN(C)S(=O)(=O)c2ccccc2)Oc2ccc(NC(=O)C3CC3)cc2C1=O
BRD-K48332223-001-01-5	131437231	Broad Institute DOS	0.982171	0.155383	2.5												SaLSSA, 1536		OC[C@H]1O[C@H](CC(=O)Nc2nccs2)C=C[C@@H]1NC(=O)CCN1CCCCC1
BRD-K16514811-001-01-4	131440583	Broad Institute DOS	0.982186	0.112339	2.5												SaLSSA, 1536		COc1ccccc1-c1cn(CC[C@H]2CC[C@@H](NC(=O)C3CCCCC3)[C@@H](CO)O2)nn1
BRD-K43479137-001-01-4	131439952	Broad Institute DOS	0.982245	0.0901945	2.5												SaLSSA, 1536		OC[C@H]1O[C@@H](CCNC(=O)c2ccc3OCOc3c2)CC[C@@H]1NS(=O)(=O)c1ccc(F)cc1
BRD-K08730634-001-01-1	131435677	Broad Institute DOS	0.982419	0.0237596	2.5												SaLSSA, 1536		CC(C)NC(=O)N[C@@H]1CC[C@@H](CC(=O)NCCCN(C)C)O[C@H]1CO
BRD-K57696989-001-01-5	131450999	Broad Institute DOS	0.982719	0.207559	2.5												SaLSSA, 1536		CN1[C@H]2CC[C@@H](CC(=O)N3CCOCC3)O[C@H]2COc2ccc(NS(C)(=O)=O)cc2C1=O
BRD-K84438254-001-01-7	85798300	Broad Institute DOS	0.98278	0.0353836	2.5												SaLSSA, 1536		C[C@@H](CO)N1C[C@@H](C)[C@H](CN(C)Cc2ccc(Oc3ccccc3)cc2)Oc2ccc(cc2C1=O)N(C)C
BRD-K79119108-001-01-8	85799204	Broad Institute DOS	0.982783	0.077139	2.5												SaLSSA, 1536		COc1ccc(CN(C)C[C@@H]2Oc3ccc(NC(=O)Nc4ccc5OCOc5c4)cc3CC(=O)N(C[C@@H]2C)[C@H](C)CO)cc1
BRD-K84988480-001-01-7	131436620	Broad Institute DOS	0.982794	0.0673549	2.5												SaLSSA, 1536		OC[C@H]1O[C@@H](CC(=O)NC2Cc3ccccc3C2)C=C[C@@H]1NC(=O)c1ccc2OCOc2c1
BRD-K16752617-001-01-6	131434495	Broad Institute DOS	0.982909	0.09808	2.5												SaLSSA, 1536		OC[C@H]1O[C@H](CC(=O)Nc2ccccc2)CC[C@@H]1NC(=O)C1CC1
BRD-K30029476-001-01-1	131440475	Broad Institute DOS	0.982925	0.0175287	2.5												SaLSSA, 1536		OC[C@H]1O[C@@H](CC(=O)NCc2cccc(F)c2)CC[C@@H]1NC(=O)Nc1ccc(cc1)C(F)(F)F
BRD-K26772093-001-01-5	164336709	Broad Institute DOS	0.983112	0.0580802	2.5												SaLSSA, 1536		COc1ccc2c3c([nH]c2c1)[C@@H](CO)N(CC1CC1)C[C@]31CN(Cc2cc(F)ccc2F)C1
BRD-K08478398-001-01-3	85804813	Broad Institute DOS	0.983272	0.00281851	2.5												SaLSSA, 1536		COc1ccc(NC(=O)N(C)C[C@@H]2Oc3c(NS(=O)(=O)c4c(C)noc4C)cccc3C(=O)N(C[C@@H]2C)[C@H](C)CO)cc1
BRD-K72964264-001-01-4	131453502	Broad Institute DOS	0.983386	0.0654141	2.5												SaLSSA, 1536		CN1[C@@H]2CC[C@@H](CC(=O)NCc3ccccc3F)O[C@@H]2COc2ccc(NC(=O)C3CCOCC3)cc2C1=O
BRD-K05721823-001-01-4	131451230	Broad Institute DOS	0.983399	0.134893	2.5												SaLSSA, 1536		COC(=O)C[C@H]1CC[C@@H]2[C@@H](COc3ccc(NC(=O)Nc4c(C)noc4C)cc3C(=O)N2C)O1
BRD-K10944526-001-01-5	131453801	Broad Institute DOS	0.983761	0.109009	2.5												SaLSSA, 1536		CN(C)C(=O)C[C@@H]1CC[C@H]2[C@@H](COc3ccc(NC(=O)C4CCCCC4)cc3C(=O)N2C)O1
BRD-K67242881-001-01-5	131450832	Broad Institute DOS	0.983775	0.140981	2.5												SaLSSA, 1536		COc1ccc(cc1)C(=O)Nc1ccc2OC[C@H]3O[C@@H](CC(=O)NCC4CC4)CC[C@H]3N(C)C(=O)c2c1
BRD-K56776985-001-01-0	131435917	Broad Institute DOS	0.983992	0.132952	2.5												SaLSSA, 1536		OC[C@H]1O[C@H](CC(=O)NCC(F)(F)F)CC[C@@H]1NC(=O)CC1CC1
BRD-K23920586-001-01-7	131451808	Broad Institute DOS	0.984037	0.0413284	2.5												SaLSSA, 1536		CN1[C@H]2CC[C@H](CC(=O)NCc3ccc4OCOc4c3)O[C@H]2COc2ccc(NC(=O)c3ccc(cc3)C(F)(F)F)cc2C1=O
BRD-K53156299-001-01-9	131437578	Broad Institute DOS	0.98415	0.147069	2.5												SaLSSA, 1536		OC[C@H]1O[C@@H](CC(=O)NCCCN2CCOCC2)CC[C@H]1NS(=O)(=O)c1ccccc1F
BRD-K96003120-001-01-7	131450684	Broad Institute DOS	0.984196	0.0179373	2.5												SaLSSA, 1536		C[C@@H](NC(=O)C[C@H]1CC[C@H]2[C@H](COc3ccc(NS(=O)(=O)c4ccc(Cl)cc4)cc3C(=O)N2C)O1)c1ccccc1
BRD-K03515135-001-01-5	144195779	Broad Institute DOS	0.984222	0.156895	2.5												SaLSSA, 1536		CCCC(=O)N1C[C@]2(CN(C2)C(=O)NC(C)C)c2c([nH]c3cc(OC)ccc23)[C@H]1CO
BRD-K80171496-001-01-6	131434731	Broad Institute DOS	0.984254	0.0332998	2.5												SaLSSA, 1536		OC[C@@H]1O[C@H](CC(=O)N2CCC(Cc3ccccc3)CC2)C=C[C@H]1NC(=O)c1cnccn1
BRD-K49534870-001-01-1	144196003	Broad Institute DOS	0.984397	0.09046	2.5												SaLSSA, 1536		COCC(=O)N1C[C@@]2(C1)CN(Cc1ccccc1F)[C@@H](CO)c1[nH]c3cc(OC)ccc3c21
BRD-K60590420-001-01-2	131441670	Broad Institute DOS	0.984585	0.0935039	2.5												SaLSSA, 1536		OC[C@@H]1O[C@@H](CCNC(=O)c2cnccn2)CC[C@H]1NC(=O)c1ccccc1F
BRD-K43010695-001-01-1	131452244	Broad Institute DOS	0.9847	0.124229	2.5												SaLSSA, 1536		CN1[C@@H]2CC[C@H](CC(O)=O)O[C@@H]2COc2ccc(NC(=O)Nc3ccccc3Cl)cc2C1=O
BRD-K67316542-001-01-8	85802510	Broad Institute DOS	0.984845	0.0688666	2.5												SaLSSA, 1536		C[C@H](CO)N1C[C@@H](C)[C@H](CN(C)Cc2ccc(Oc3ccccc3)cc2)Oc2c(NS(=O)(=O)c3cn(C)cn3)cccc2C1=O
BRD-K14447453-001-01-2	131452888	Broad Institute DOS	0.985077	0.0177942	2.5												SaLSSA, 1536		CCS(=O)(=O)Nc1ccc2OC[C@@H]3O[C@H](CC(=O)NC4CCCCC4)CC[C@@H]3N(C)C(=O)c2c1
BRD-K47281386-001-01-8	131451677	Broad Institute DOS	0.98515	0.0276205	2.5												SaLSSA, 1536		COCC(=O)Nc1ccc2OC[C@@H]3O[C@H](CC(=O)NCCCN(C)C)CC[C@@H]3N(C)C(=O)c2c1
BRD-K57669514-001-01-6	85813715	Broad Institute DOS	0.985351	0.0626357	2.5												SaLSSA, 1536		C[C@H](CO)N1C[C@@H](C)[C@@H](CN(C)Cc2ccc(cc2)C(=O)Nc2ccccc2N)Oc2ccc(NC(=O)Cn3cnnn3)cc2C1=O
BRD-K28764680-001-01-9	131436618	Broad Institute DOS	0.985351	0.0626357	2.5												SaLSSA, 1536		OC[C@@H]1O[C@H](CC(=O)NC2Cc3ccccc3C2)C=C[C@@H]1NC(=O)c1ccc2OCOc2c1
BRD-K19480945-001-01-4	131438052	Broad Institute DOS	0.985396	0.0289881	2.5												SaLSSA, 1536		OC[C@@H]1O[C@H](CC(O)=O)C=C[C@@H]1NC(=O)Nc1cc(F)ccc1F
BRD-K28263292-001-01-2	85803577	Broad Institute DOS	0.985451	0.136405	2.5												SaLSSA, 1536		COc1ccc(NC(=O)Nc2cccc3c2O[C@H](CN(C)Cc2ccc(cc2)C(O)=O)[C@@H](C)CN([C@H](C)CO)C3=O)cc1
BRD-K11062991-001-01-1	131434725	Broad Institute DOS	0.985467	0.0558533	2.5												SaLSSA, 1536		OC[C@@H]1O[C@@H](CC(=O)N2CCC(Cc3ccccc3)CC2)C=C[C@@H]1NC(=O)c1cnccn1
BRD-K63596086-001-01-1	144196173	Broad Institute DOS	0.985527	0.0413067	2.5												SaLSSA, 1536		COc1ccc2c3c([nH]c2c1)[C@@H](CO)N(CC1CCCC1)C[C@]31CN(C)C1
BRD-K23126815-001-01-4	131452242	Broad Institute DOS	0.985812	0.110521	2.5												SaLSSA, 1536		CN1[C@@H]2CC[C@H](CC(O)=O)O[C@H]2COc2ccc(NC(=O)Nc3ccccc3Cl)cc2C1=O
BRD-K77433548-001-01-3	144193219	Broad Institute DOS	0.985841	0.0994486	2.5												SaLSSA, 1536		COc1ccc2c3c([nH]c2c1)[C@H](CO)N(Cc1nccs1)C[C@]31CN(Cc2ccncc2)C1
BRD-K24871236-001-01-5	131452235	Broad Institute DOS	0.98593	0.0287237	2.5												SaLSSA, 1536		CNC(=O)C[C@H]1CC[C@@H]2[C@@H](COc3ccc(NS(=O)(=O)c4ccc(F)cc4)cc3C(=O)N2C)O1
BRD-K30054259-001-01-2	85793658	Broad Institute DOS	0.985943	0.0606949	2.5												SaLSSA, 1536		C[C@@H](CO)N1C[C@H](C)[C@@H](CN(C)S(=O)(=O)c2ccccc2)Oc2ccc(NC(=O)C3CC3)cc2C1=O
BRD-K03013810-001-01-3	131434493	Broad Institute DOS	0.985971	0.124638	2.5												SaLSSA, 1536		OC[C@H]1O[C@@H](CC(=O)Nc2ccccc2)CC[C@H]1NC(=O)C1CC1
BRD-K39507536-001-01-5	144196002	Broad Institute DOS	0.986015	0.108029	2.5												SaLSSA, 1536		COCC(=O)N1C[C@@]2(C1)CN(Cc1ccccc1F)[C@H](CO)c1[nH]c3cc(OC)ccc3c21
BRD-K70697816-001-01-5	144195713	Broad Institute DOS	0.986133	0.0112762	2.5												SaLSSA, 1536		CCCNC(=O)N1C[C@@]2(C1)CN([C@@H](CO)c1[nH]c3cc(OC)ccc3c21)C(=O)Nc1ccc(F)cc1
BRD-K92595231-001-01-2	131453560	Broad Institute DOS	0.986175	0.0471301	2.5												SaLSSA, 1536		CN1CCN(CC1)C(=O)C[C@H]1CC[C@@H]2[C@@H](COc3ccc(NC(=O)c4cccs4)cc3C(=O)N2C)O1
BRD-K09191014-001-01-5	131435674	Broad Institute DOS	0.986275	0.0833915	2.5												SaLSSA, 1536		CC(C)NC(=O)N[C@H]1CC[C@@H](CC(=O)NCCCN(C)C)O[C@@H]1CO
BRD-K22826644-001-01-7	85805319	Broad Institute DOS	0.986347	0.0932178	2.5												SaLSSA, 1536		C[C@@H](CO)N1C[C@@H](C)[C@@H](CN(C)Cc2ccc(Oc3ccccc3)cc2)Oc2c(NS(=O)(=O)c3cn(C)cn3)cccc2C1=O
BRD-K08035170-001-01-5	87543441	Broad Institute DOS	0.986349	0.0193048	2.5												SaLSSA, 1536		COc1ccc(cc1)S(=O)(=O)Nc1ccc2O[C@@H](CN(C)C(=O)Nc3c(C)noc3C)[C@H](C)CN([C@@H](C)CO)C(=O)Cc2c1
BRD-K13415098-001-01-1	131453356	Broad Institute DOS	0.986433	0.135015	2.5												SaLSSA, 1536		CN1[C@@H]2CC[C@@H](CC(=O)N3CCCCC3)O[C@H]2COc2ccc(NC(=O)c3ccc(F)c(F)c3)cc2C1=O
BRD-K49742959-001-01-4	85801083	Broad Institute DOS	0.986536	0.0212466	2.5												SaLSSA, 1536		C[C@H](CO)N1C[C@H](C)[C@H](CN(C)C(=O)Nc2ccc3OCOc3c2)Oc2c(NC(=O)c3nc4ccccc4s3)cccc2C1=O
BRD-K87707378-001-02-1	131450833	Broad Institute DOS	0.986651	0.0519718	2.5												SaLSSA, 1536		COc1ccc(cc1)C(=O)Nc1ccc2OC[C@H]3O[C@@H](CC(=O)NCC4CC4)CC[C@@H]3N(C)C(=O)c2c1
BRD-K75579936-001-01-5	144196162	Broad Institute DOS	0.986911	0.064842	2.5												SaLSSA, 1536		COc1ccc2c3c([nH]c2c1)[C@H](CO)N(C[C@]31CN(C1)C(=O)CN1CCOCC1)C(C)=O
BRD-K58607374-001-01-4	144195751	Broad Institute DOS	0.9871	0.0303784	2.5												SaLSSA, 1536		CCC(=O)N1C[C@]2(CCN(Cc3ccccc3Cl)CC2)c2c([nH]c3cc(OC)ccc23)[C@@H]1CO
BRD-K40737746-001-02-9	135701913	Broad Institute DOS	0.987331	0.0168135	2.5												SaLSSA, 1536		CN1[C@H]2CC[C@H](CC(=O)NCCc3ccncc3)O[C@@H]2COc2ccc(NS(=O)(=O)c3ccc(C)cc3)cc2C1=O
BRD-K71295156-001-01-5	131452022	Broad Institute DOS	0.987503	0.100409	2.5												SaLSSA, 1536		COc1ccccc1CNC(=O)C[C@H]1CC[C@H]2[C@H](COc3ccc(NC(C)=O)cc3C(=O)N2C)O1
BRD-K88217904-001-01-5	85806564	Broad Institute DOS	0.987664	0.00200254	2.5												SaLSSA, 1536		C[C@@H](CO)N1C[C@@H](C)[C@@H](CN(C)S(=O)(=O)c2ccc(Cl)cc2)Oc2c(NC(=O)Nc3ccc(F)cc3)cccc2C1=O
BRD-K94411351-001-01-4	131436843	Broad Institute DOS	0.988024	0.0511341	2.5												SaLSSA, 1536		OC[C@H]1O[C@@H](CC(=O)N2CCOCC2)CC[C@H]1NC(=O)c1cccc(F)c1
BRD-K14307849-001-01-1	85801922	Broad Institute DOS	0.988268	0.107048	2.5												SaLSSA, 1536		C[C@@H](CO)N1C[C@@H](C)[C@H](CN(C)C(=O)Nc2ccc(F)cc2)Oc2ccc(NC(=O)c3ccncc3)cc2CC1=O
BRD-K08006576-001-01-6	131436367	Broad Institute DOS	0.98827	0.0320331	2.5												SaLSSA, 1536		CCCNC(=O)N[C@H]1C=C[C@@H](CC(=O)N2CCN(C)CC2)O[C@@H]1CO
BRD-K80667451-001-01-6	131437920	Broad Institute DOS	0.988354	0.148846	2.5												SaLSSA, 1536		NCC[C@H]1CC[C@@H](NC(=O)NC2CCCCC2)[C@@H](CO)O1
BRD-K87748349-001-01-3	144196020	Broad Institute DOS	0.988359	0.113707	2.5												SaLSSA, 1536		COc1ccc2c3c([C@@H](CO)N(CC4CC4)C[C@]33CN(C3)C(=O)Nc3ccc(F)cc3F)n(C)c2c1
BRD-K10299971-001-01-4	131451351	Broad Institute DOS	0.988383	0.137773	2.5												SaLSSA, 1536		CN1[C@@H]2CC[C@H](CC(=O)NCC3CCCCC3)O[C@H]2COc2ccc(NC(=O)NCc3ccccc3)cc2C1=O
BRD-K40704335-001-01-8	131438173	Broad Institute DOS	0.988544	0.039367	2.5												SaLSSA, 1536		COc1ccccc1CNC(=O)C[C@H]1O[C@@H](CO)[C@@H](NC(=O)CC2CC2)C=C1
BRD-K40608370-001-01-7	131434551	Broad Institute DOS	0.988745	0.11189	2.5												SaLSSA, 1536		Cn1cnc(c1)S(=O)(=O)N[C@H]1CC[C@H](CC(=O)NCC2CCCCC2)O[C@H]1CO
BRD-K13688630-001-01-8	131440473	Broad Institute DOS	0.988833	0.0411648	2.5												SaLSSA, 1536		OC[C@H]1O[C@H](CC(=O)NCc2cccc(F)c2)CC[C@@H]1NC(=O)Nc1ccc(cc1)C(F)(F)F
BRD-K40099894-001-01-6	85802616	Broad Institute DOS	0.988834	0.00365724	2.5												SaLSSA, 1536		COc1ccc(NC(=O)N(C)C[C@H]2Oc3c(NS(=O)(=O)c4c(C)noc4C)cccc3C(=O)N(C[C@H]2C)[C@@H](C)CO)cc1
BRD-K13559434-001-01-9	144190796	Broad Institute DOS	0.989296	0.0234724	2.5												SaLSSA, 1536		COc1ccc2c3c([nH]c2c1)[C@H](CO)N(Cc1cccc(F)c1)C[C@]31CCN(CC1)C(C)=O
BRD-K22264435-001-01-4	144195852	Broad Institute DOS	0.989656	0.0631667	2.5												SaLSSA, 1536		COc1ccc2c3c([nH]c2c1)[C@@H](CO)NC[C@]31CN(C1)C(=O)Nc1ccc(F)cc1F
BRD-K35537946-001-01-0	85808001	Broad Institute DOS	0.989758	0.024413	2.5												SaLSSA, 1536		CC(C)NC(=O)N(C)C[C@H]1Oc2ccc(NC(=O)Cc3ccccc3)cc2CC(=O)N(C[C@H]1C)[C@@H](C)CO
BRD-K32547816-001-01-9	131451039	Broad Institute DOS	0.990105	0.00406576	2.5												SaLSSA, 1536		CN1[C@@H]2CC[C@H](CC(=O)N[C@H]3CCN(Cc4ccccc4)C3)O[C@@H]2COc2ccc(NC(=O)c3cnccn3)cc2C1=O
BRD-K17291009-001-01-0	85808594	Broad Institute DOS	0.990292	0.0446172	2.5												SaLSSA, 1536		C[C@H](CO)N1C[C@H](C)[C@H](CN(C)S(=O)(=O)c2ccccc2)Oc2ccc(NS(=O)(=O)c3ccc(C)cc3)cc2CC1=O
BRD-K04139743-001-01-7	144196163	Broad Institute DOS	0.990437	0.0267623	2.5												SaLSSA, 1536		COc1ccc2c3c([nH]c2c1)[C@@H](CO)N(C[C@]31CN(C1)C(=O)CN1CCOCC1)C(C)=O
BRD-K16884266-001-01-1	87543315	Broad Institute DOS	0.990479	0.0851686	2.5												SaLSSA, 1536		C[C@H](CO)N1C[C@H](C)[C@@H](CN(C)C(=O)NC2CCCCC2)Oc2ccc(cc2CC1=O)N(C)C
BRD-K17350012-001-01-9	164338196	Broad Institute DOS	0.99067	0.0618176	2.5												SaLSSA, 1536		COc1ccc2c3c([C@H](CO)N(C)C[C@]33CN(C3)C(=O)C3CCC3)n(C)c2c1
BRD-K62265198-001-01-9	131450688	Broad Institute DOS	0.990869	0.0482127	2.5												SaLSSA, 1536		C[C@@H](NC(=O)C[C@@H]1CC[C@H]2[C@H](COc3ccc(NS(=O)(=O)c4ccc(Cl)cc4)cc3C(=O)N2C)O1)c1ccccc1
BRD-K59722298-001-01-3	144195707	Broad Institute DOS	0.990928	0.0260677	2.5												SaLSSA, 1536		COc1ccc2c3c([nH]c2c1)[C@H](CO)N(C[C@]31CN(C1)C(=O)Nc1cccc(F)c1)C(=O)NC1CCCC1
BRD-K73937887-001-01-6	164337262	Broad Institute DOS	0.990984	0.0789378	2.5												SaLSSA, 1536		CCCNC(=O)N1C[C@]2(CCN(CC2)C(=O)Nc2cccc(F)c2)c2c([C@H]1CO)n(C)c1cc(OC)ccc21
BRD-K88520823-001-01-0	131437984	Broad Institute DOS	0.991029	0.0248215	2.5												SaLSSA, 1536		COc1cccc(c1)-c1cn(CC[C@H]2CC[C@@H](NS(=O)(=O)c3ccccc3Cl)[C@@H](CO)O2)nn1
BRD-K45711268-001-01-9	131434726	Broad Institute DOS	0.991075	0.10431	2.5												SaLSSA, 1536		OC[C@H]1O[C@@H](CC(=O)N2CCC(Cc3ccccc3)CC2)C=C[C@H]1NC(=O)c1cnccn1
BRD-K39649723-001-01-8	85810201	Broad Institute DOS	0.991115	0.0291116	2.5												SaLSSA, 1536		C[C@@H](CO)N1C[C@H](C)[C@@H](CN(C)Cc2ccncc2)Oc2ccc(NS(=O)(=O)c3ccc(F)cc3)cc2CC1=O
BRD-K34929727-001-01-5	131450542	Broad Institute DOS	0.991306	0.117875	2.5												SaLSSA, 1536		CCCC(=O)Nc1ccc2OC[C@@H]3O[C@H](CC(=O)NCc4cccc(F)c4)CC[C@H]3N(C)C(=O)c2c1
BRD-K25165092-001-01-4	131435376	Broad Institute DOS	0.991564	0.0299893	2.5												SaLSSA, 1536		OC[C@@H]1O[C@H](CC(=O)N2CCC(Cc3ccccc3)CC2)CC[C@H]1NC(=O)CCN1CCCCC1
BRD-K40036289-001-01-1	131437921	Broad Institute DOS	0.99204	0.0123598	2.5												SaLSSA, 1536		NCC[C@@H]1CC[C@H](NC(=O)NC2CCCCC2)[C@H](CO)O1
BRD-K80127972-001-01-1	131434492	Broad Institute DOS	0.992083	0.0332586	2.5												SaLSSA, 1536		OC[C@@H]1O[C@@H](CC(=O)Nc2ccccc2)CC[C@@H]1NC(=O)C1CC1
BRD-K46504268-001-01-7	144193223	Broad Institute DOS	0.992374	0.0399587	2.5												SaLSSA, 1536		COc1ccc2c3c([nH]c2c1)[C@@H](CO)N(C[C@]31CN(Cc2cccnc2)C1)C(=O)CC1CC1
BRD-K61636401-001-01-5	131434908	Broad Institute DOS	0.99246	0.0356686	2.5												SaLSSA, 1536		COC(=O)C[C@H]1CC[C@@H](N)[C@@H](CO)O1
BRD-K11424789-001-01-9	131450646	Broad Institute DOS	0.992516	0.054709	2.5												SaLSSA, 1536		CN1[C@@H]2CC[C@H](CC(=O)N3CCc4ccccc4C3)O[C@H]2COc2ccc(NS(=O)(=O)c3cccc(F)c3)cc2C1=O
BRD-K80712075-001-01-6	131437783	Broad Institute DOS	0.992748	0.00363665	2.5												SaLSSA, 1536		OC[C@@H]1O[C@@H](CC(=O)NCCCN2CCOCC2)C=C[C@@H]1NC(=O)Nc1ccc2OCOc2c1
BRD-K18981886-001-01-3	144196208	Broad Institute DOS	0.992794	0.0879871	2.5												SaLSSA, 1536		CCCN1CC[C@@]2(CC1)CN(Cc1ccc3OCOc3c1)[C@H](CO)c1[nH]c3cc(OC)ccc3c21
BRD-K27726273-001-01-2	131437158	Broad Institute DOS	0.992906	0.0552606	2.5												SaLSSA, 1536		OC[C@@H]1O[C@@H](CC(=O)NCc2ccc(Cl)c(Cl)c2)CC[C@H]1NC(=O)c1cccnc1
BRD-K02240568-001-01-7	85808080	Broad Institute DOS	0.992934	0.119203	2.5												SaLSSA, 1536		C[C@H](CO)N1C[C@@H](C)[C@H](CN(C)C(=O)NC2CCCCC2)Oc2ccc(cc2CC1=O)N(C)C
BRD-K62176618-001-01-0	144196245	Broad Institute DOS	0.993063	0.144392	2.5												SaLSSA, 1536		COCC(=O)N1C[C@]2(CN(C2)S(C)(=O)=O)c2c([C@@H]1CO)n(C)c1cc(OC)ccc21
BRD-K16643204-001-01-6	144196100	Broad Institute DOS	0.993136	0.116711	2.5												SaLSSA, 1536		COc1ccc2c3c([C@@H](CO)N(C[C@]33CCN(CC3)C(=O)Nc3cccc(F)c3)C(=O)CN3CCOCC3)n(C)c2c1
BRD-K19204484-001-01-5	131450613	Broad Institute DOS	0.993208	0.126537	2.5												SaLSSA, 1536		CN1[C@H]2CC[C@H](CC(=O)NCCN3CCCCC3)O[C@H]2COc2ccc(NC(=O)Nc3ccc(Cl)cc3)cc2C1=O
BRD-K00621941-001-02-6	131451746	Broad Institute DOS	0.993208	0.126537	2.5												SaLSSA, 1536		CN1[C@H]2CC[C@H](CC(=O)NC3Cc4ccccc4C3)O[C@@H]2COc2ccc(NC(=O)c3ccc(cc3)C#N)cc2C1=O
BRD-K91473136-001-01-9	144195846	Broad Institute DOS	0.993383	0.0601022	2.5												SaLSSA, 1536		COc1ccc2c3c([C@H](CO)N(C[C@]33CN(CC4CC4)C3)C(=O)Nc3c(C)noc3C)n(C)c2c1
BRD-K51908245-001-01-0	131450536	Broad Institute DOS	0.993397	0.054566	2.5												SaLSSA, 1536		CCCC(=O)Nc1ccc2OC[C@H]3O[C@H](CC(=O)NCc4cccc(F)c4)CC[C@@H]3N(C)C(=O)c2c1
BRD-K99484925-001-01-3	131451233	Broad Institute DOS	0.993511	0.122799	2.5												SaLSSA, 1536		COC(=O)C[C@@H]1CC[C@H]2[C@H](COc3ccc(NC(=O)Nc4c(C)noc4C)cc3C(=O)N2C)O1
BRD-K22033393-001-01-3	131450965	Broad Institute DOS	0.993557	0.0311748	2.5												SaLSSA, 1536		CN1[C@@H]2CC[C@H](CC(=O)NCC3CCCCC3)O[C@@H]2COc2ccc(NC(=O)c3cnccn3)cc2C1=O
BRD-K16097209-001-01-0	164338428	Broad Institute DOS	0.993718	0.0672314	2.5												SaLSSA, 1536		COc1ccc2c3c([C@H](CO)N(C[C@]33CCN(CC3)C(=O)Nc3ccccc3F)C(C)=O)n(C)c2c1
BRD-K92291448-001-01-7	131436179	Broad Institute DOS	0.99373	0.039755	2.5												SaLSSA, 1536		Cc1ccc(cc1)S(=O)(=O)N[C@H]1CC[C@H](CC(=O)NCc2ccncn2)O[C@H]1CO
BRD-K65437490-001-02-4	144189319	Broad Institute DOS	0.993817	0.00653751	2.5												SaLSSA, 1536		CN1[C@H]2CC[C@H](CC(=O)NCC3CCCCC3)O[C@@H]2COc2ccc(NC(=O)c3cnccn3)cc2C1=O
BRD-K35944577-001-01-4	131434947	Broad Institute DOS	0.993846	0.0329726	2.5												SaLSSA, 1536		OC[C@H]1O[C@H](CC(=O)NCC2CCCCC2)C=C[C@@H]1NC(=O)Nc1cccc(F)c1
BRD-K58868141-001-01-4	85804267	Broad Institute DOS	0.993902	0.0858426	2.5												SaLSSA, 1536		COc1ccc(cc1)S(=O)(=O)Nc1ccc2O[C@H](CN(C)C(=O)Nc3c(C)noc3C)[C@@H](C)CN([C@H](C)CO)C(=O)Cc2c1
BRD-K79118346-001-01-2	85791713	Broad Institute DOS	0.994179	0.019346	2.5												SaLSSA, 1536		CNC[C@@H]1Oc2ccc(NS(=O)(=O)c3ccc(OC)cc3)cc2C(=O)N(C[C@H]1C)[C@@H](C)CO
BRD-K85314854-001-02-1	131450617	Broad Institute DOS	0.994191	0.0876404	2.5												SaLSSA, 1536		CN1[C@H]2CC[C@H](CC(=O)NCCN3CCCCC3)O[C@@H]2COc2ccc(NC(=O)Nc3ccc(Cl)cc3)cc2C1=O
BRD-K79356120-001-01-0	144195821	Broad Institute DOS	0.994308	0.00584291	2.5												SaLSSA, 1536		CCCNC(=O)N1C[C@]2(CCN(Cc3cccc(OC)c3)CC2)c2c([C@H]1CO)n(C)c1cc(OC)ccc21
BRD-K38542964-001-01-4	131434550	Broad Institute DOS	0.994352	0.0107658	2.5												SaLSSA, 1536		Cn1cnc(c1)S(=O)(=O)N[C@@H]1CC[C@@H](CC(=O)NCC2CCCCC2)O[C@@H]1CO
BRD-K61975138-001-01-7	131451679	Broad Institute DOS	0.994439	0.00647575	2.5												SaLSSA, 1536		COCC(=O)Nc1ccc2OC[C@@H]3O[C@H](CC(=O)NCCCN(C)C)CC[C@H]3N(C)C(=O)c2c1
BRD-K61350272-001-01-9	131437922	Broad Institute DOS	0.994581	0.0881919	2.5												SaLSSA, 1536		NCC[C@H]1CC[C@H](NC(=O)NC2CCCCC2)[C@@H](CO)O1
BRD-K82324807-001-01-3	131436847	Broad Institute DOS	0.99542	0.0296426	2.5												SaLSSA, 1536		OC[C@H]1O[C@@H](CC(=O)N2CCOCC2)CC[C@@H]1NC(=O)c1cccc(F)c1
BRD-K42653521-001-01-9	131408754	Broad Institute DOS	0.995434	0.0616139	2.5												SaLSSA, 1536		C[C@@H](CO)N1C[C@@H](C)[C@H](CN(C)C(=O)NC2CCCCC2)Oc2ccc(cc2CC1=O)N(C)C
BRD-K19879633-001-01-4	85811245	Broad Institute DOS	0.995462	0.125556	2.5												SaLSSA, 1536		CC(C)NC(=O)N(C)C[C@@H]1Oc2ccc(NC(=O)Cc3ccccc3)cc2CC(=O)N(C[C@@H]1C)[C@@H](C)CO
BRD-K68108628-001-01-5	144196118	Broad Institute DOS	0.99555	0.0548314	2.5												SaLSSA, 1536		CCC(=O)N1C[C@]2(CCN(CC2)C(=O)Cc2ccccc2)c2c([C@H]1CO)n(C)c1cc(OC)ccc21
BRD-K47002284-001-01-1	131450651	Broad Institute DOS	0.995609	0.00482105	2.5												SaLSSA, 1536		CN1[C@H]2CC[C@@H](CC(=O)N3CCc4ccccc4C3)O[C@@H]2COc2ccc(NS(=O)(=O)c3cccc(F)c3)cc2C1=O
BRD-K84935712-001-01-8	131435036	Broad Institute DOS	0.995721	0.138427	2.5												SaLSSA, 1536		OC[C@H]1O[C@@H](CCNC(=O)CCN2CCCCC2)CC[C@@H]1NS(=O)(=O)c1cccc(Cl)c1
BRD-K85981997-001-01-7	144195778	Broad Institute DOS	0.9961	0.00551565	2.5												SaLSSA, 1536		COc1ccc2c3c([nH]c2c1)[C@H](CO)N(Cc1cc(F)ccc1F)C[C@]31CN(C1)C(=O)C1CCC1
BRD-K43722932-001-01-4	131441549	Broad Institute DOS	0.996647	0.0841674	2.5												SaLSSA, 1536		OC[C@@H]1O[C@@H](CCNC(=O)C2CCCCC2)CC[C@@H]1NS(=O)(=O)Cc1ccccc1
BRD-K91461129-001-01-3	144196241	Broad Institute DOS	0.996724	0.131051	2.5												SaLSSA, 1536		CCCC(=O)N1C[C@@]2(C1)CN([C@@H](CO)c1c2c2ccc(OC)cc2n1C)C(=O)Nc1cccc(F)c1
BRD-K48654093-001-01-9	131450964	Broad Institute DOS	0.996821	0.05524	2.5												SaLSSA, 1536		CN1[C@@H]2CC[C@H](CC(=O)NCC3CCCCC3)O[C@H]2COc2ccc(NC(=O)c3cnccn3)cc2C1=O
BRD-K79596575-001-01-1	131435374	Broad Institute DOS	0.996925	0.0960363	2.5												SaLSSA, 1536		OC[C@@H]1O[C@@H](CC(=O)N2CCC(Cc3ccccc3)CC2)CC[C@H]1NC(=O)CCN1CCCCC1
BRD-K97094882-001-01-3	131440585	Broad Institute DOS	0.99708	0.105618	2.5												SaLSSA, 1536		COc1ccccc1-c1cn(CC[C@H]2CC[C@H](NC(=O)C3CCCCC3)[C@@H](CO)O2)nn1
BRD-K15955205-001-01-4	131450685	Broad Institute DOS	0.997255	0.00167528	2.5												SaLSSA, 1536		C[C@@H](NC(=O)C[C@H]1CC[C@@H]2[C@@H](COc3ccc(NS(=O)(=O)c4ccc(Cl)cc4)cc3C(=O)N2C)O1)c1ccccc1
BRD-K91377183-001-01-4	131450541	Broad Institute DOS	0.997443	0.00471919	2.5												SaLSSA, 1536		CCCC(=O)Nc1ccc2OC[C@H]3O[C@@H](CC(=O)NCc4cccc(F)c4)CC[C@H]3N(C)C(=O)c2c1
BRD-K27484998-001-01-2	131451231	Broad Institute DOS	0.997906	0.0224105	2.5												SaLSSA, 1536		COC(=O)C[C@H]1CC[C@H]2[C@H](COc3ccc(NC(=O)Nc4c(C)noc4C)cc3C(=O)N2C)O1
BRD-K81614512-001-01-4	144196136	Broad Institute DOS	0.998264	0.101736	2.5												SaLSSA, 1536		COc1ccc2c3c([C@@H](CO)N(C[C@]33CN(Cc4nccs4)C3)C(=O)CN(C)C)n(C)c2c1
BRD-K49674930-001-01-3	131451675	Broad Institute DOS	0.998279	0.0961999	2.5												SaLSSA, 1536		COCC(=O)Nc1ccc2OC[C@H]3O[C@H](CC(=O)NCCCN(C)C)CC[C@@H]3N(C)C(=O)c2c1
BRD-K29756429-001-01-0	131435915	Broad Institute DOS	0.99828	0.0586924	2.5												SaLSSA, 1536		OC[C@H]1O[C@@H](CC(=O)NCC(F)(F)F)CC[C@H]1NC(=O)CC1CC1
BRD-K24379444-001-01-7	164337012	Broad Institute DOS	0.998423	0.115853	2.5												SaLSSA, 1536		COc1ccc2c3c([nH]c2c1)[C@@H](CO)N(C[C@]31CCN(Cc2ccncc2)CC1)C(=O)CC1CC1
BRD-K60901307-001-01-9	131441673	Broad Institute DOS	0.998453	0.0672726	2.5												SaLSSA, 1536		OC[C@H]1O[C@H](CCNC(=O)c2cnccn2)CC[C@@H]1NC(=O)c1ccccc1F
BRD-K90307712-001-01-2	85800460	Broad Institute DOS	0.998468	0.0617363	2.5												SaLSSA, 1536		CNC[C@H]1Oc2ccc(NS(=O)(=O)c3ccc(OC)cc3)cc2C(=O)N(C[C@@H]1C)[C@H](C)CO
BRD-K31593641-001-01-5	144195936	Broad Institute DOS	0.998483	0.0186925	2.5												SaLSSA, 1536		COc1ccc2c3c([nH]c2c1)[C@@H](CO)N(C[C@]31CCN(CC1)C(=O)Nc1ccc2OCOc2c1)C(=O)Nc1ccc(F)cc1
BRD-K45024646-001-01-0	164338607	Broad Institute DOS	0.998599	0.0119101	2.5												SaLSSA, 1536		COc1ccc2c3c([nH]c2c1)[C@H](CO)N(Cc1ccc(F)cc1)C[C@]31CN(C)C1
BRD-K47792093-001-01-8	131438135	Broad Institute DOS	0.998599	0.0119101	2.5												SaLSSA, 1536		COc1ccc(NC(=O)N[C@H]2CC[C@@H](CCNC(=O)CN3CCOCC3)O[C@@H]2CO)cc1
BRD-K29626061-001-01-8	131450966	Broad Institute DOS	0.998625	0.11336	2.5												SaLSSA, 1536		CN1[C@@H]2CC[C@@H](CC(=O)NCC3CCCCC3)O[C@H]2COc2ccc(NC(=O)c3cnccn3)cc2C1=O
BRD-K10839747-001-01-0	144193398	Broad Institute DOS	0.998714	0.00512772	2.5												SaLSSA, 1536		CCC(=O)N1C[C@]2(CCN(CC2)C(=O)Nc2ccccc2F)c2c([nH]c3cc(OC)ccc23)[C@H]1CO
BRD-K14225517-001-01-6	131451141	Broad Institute DOS	0.998872	0.0567516	2.5												SaLSSA, 1536		CN1[C@@H]2CC[C@H](CC(=O)NCc3ccccc3Cl)O[C@H]2COc2ccc(NC(=O)c3cccc(F)c3)cc2C1=O
BRD-K20689697-001-02-5	131452895	Broad Institute DOS	0.99903	0.108376	2.5												SaLSSA, 1536		CCS(=O)(=O)Nc1ccc2OC[C@H]3O[C@@H](CC(=O)NC4CCCCC4)CC[C@@H]3N(C)C(=O)c2c1
BRD-K96210205-001-01-6	131441198	Broad Institute DOS	0.999147	0.0265781	2.5												SaLSSA, 1536		OC[C@@H]1O[C@H](CC(=O)NC2CCCCC2)C=C[C@@H]1NC(=O)C1CCC1
BRD-K71101608-001-01-9	144196251	Broad Institute DOS	0.99932	0.0351582	2.5												SaLSSA, 1536		COc1ccc2c3c([C@@H](CO)N(C[C@]33CCN(Cc4cncnc4)CC3)C(=O)CN(C)C)n(C)c2c1
BRD-K10927790-001-01-9	131435370	Broad Institute DOS	0.999423	0.041103	2.5												SaLSSA, 1536		OC[C@@H]1O[C@@H](CC(=O)N2CCC(Cc3ccccc3)CC2)CC[C@@H]1NC(=O)CCN1CCCCC1
BRD-K37146519-001-01-5	131451138	Broad Institute DOS	0.999481	0.063248	2.5												SaLSSA, 1536		CN1[C@H]2CC[C@H](CC(=O)NCc3ccccc3Cl)O[C@H]2COc2ccc(NC(=O)c3cccc(F)c3)cc2C1=O
BRD-K94315978-001-01-0	131437476	Broad Institute DOS	0.999494	0.0437384	2.5												SaLSSA, 1536		COc1cccc(c1)S(=O)(=O)N[C@H]1CC[C@@H](CC(=O)NC2Cc3ccccc3C2)O[C@@H]1CO
BRD-K72213294-001-01-0	85808010	Broad Institute DOS	0.999523	0.0326659	2.5												SaLSSA, 1536		C[C@H](CO)N1C[C@@H](C)[C@@H](CN(C)Cc2ccncc2)Oc2ccc(NS(=O)(=O)c3ccc(F)cc3)cc2CC1=O
BRD-K60667054-001-01-1	131450696	Broad Institute DOS	0.999549	0.134116	2.5												SaLSSA, 1536		C[C@@H](NC(=O)C[C@H]1CC[C@@H]2[C@H](COc3ccc(NS(=O)(=O)c4ccc(Cl)cc4)cc3C(=O)N2C)O1)c1ccccc1
BRD-K30634914-001-01-8	85800838	Broad Institute DOS	0.999608	0.111971	2.5												SaLSSA, 1536		C[C@H](CO)N1C[C@@H](C)[C@@H](CN(C)C(=O)Nc2ccc(F)cc2)Oc2ccc(NC(=O)c3ccncc3)cc2CC1=O
BRD-K31235605-001-01-7	85804297	Broad Institute DOS	0.999652	0.0578548	2.5												SaLSSA, 1536		C[C@H](CO)N1C[C@H](C)[C@@H](CN(C)C(=O)Nc2ccc(F)cc2)Oc2c(cccc2C1=O)N(C)C
BRD-K74881104-001-01-2	131436621	Broad Institute DOS	1.00003	0.026435	2.5												SaLSSA, 1536		OC[C@@H]1O[C@H](CC(=O)NC2Cc3ccccc3C2)C=C[C@H]1NC(=O)c1ccc2OCOc2c1
BRD-K89142687-001-01-7	85790774	Broad Institute DOS	1.0002	0.0350152	2.5												SaLSSA, 1536		C[C@@H](CO)N1C[C@H](C)[C@@H](CN(C)C(=O)Nc2c(C)noc2C)Oc2ccc(NC(=O)CCCN(C)C)cc2C1=O
BRD-K93653328-001-02-0	131450811	Broad Institute DOS	1.00023	0.0239427	2.5												SaLSSA, 1536		CC(C)NC(=O)Nc1ccc2OC[C@H]3O[C@@H](CC(=O)NCc4ccc(F)cc4)CC[C@@H]3N(C)C(=O)c2c1
BRD-K32014638-001-01-6	144196050	Broad Institute DOS	1.00024	0.130929	2.5												SaLSSA, 1536		COc1ccc2c3c([nH]c2c1)[C@H](CO)N(C[C@]31CCN(CC1)S(C)(=O)=O)C(=O)C1CCOCC1
BRD-K58043445-001-01-7	144195742	Broad Institute DOS	1.00048	0.0326659	2.5												SaLSSA, 1536		COc1ccc2c3c([C@@H](CO)N(Cc4cccnc4)C[C@]33CCN(CC3)C(=O)NC(C)C)n(C)c2c1
BRD-K92302384-001-01-8	85813479	Broad Institute DOS	1.00048	0.107681	2.5												SaLSSA, 1536		C[C@@H](CO)N1C[C@@H](C)[C@@H](CN(C)Cc2ccc(cc2)C(=O)Nc2ccccc2N)Oc2ccc(NC(=O)Cn3cnnn3)cc2C1=O
BRD-K19507284-001-01-3	131453501	Broad Institute DOS	1.0005	0.0687842	2.5												SaLSSA, 1536		CN1[C@H]2CC[C@H](CC(=O)NCc3ccccc3F)O[C@H]2COc2ccc(NC(=O)C3CCOCC3)cc2C1=O
BRD-K91666889-001-01-7	85800221	Broad Institute DOS	1.00062	0.0244943	2.5												SaLSSA, 1536		C[C@@H](CO)N1C[C@H](C)[C@@H](CN(C)Cc2ccc3OCOc3c2)Oc2c(NC(=O)c3ccncc3)cccc2C1=O
BRD-K07660364-001-01-7	131450657	Broad Institute DOS	1.00087	0.0804083	2.5												SaLSSA, 1536		CN1[C@H]2CC[C@H](CC(=O)N[C@H]3CCN(Cc4ccccc4)C3)O[C@H]2COc2ccc(NC(=O)Nc3c(C)noc3C)cc2C1=O
BRD-K95518555-001-01-9	131450807	Broad Institute DOS	1.00091	0.0637995	2.5												SaLSSA, 1536		CC(C)NC(=O)Nc1ccc2OC[C@@H]3O[C@@H](CC(=O)NCc4ccc(F)cc4)CC[C@H]3N(C)C(=O)c2c1
BRD-K06237859-001-01-7	85803461	Broad Institute DOS	1.00107	0.0779159	2.5												SaLSSA, 1536		C[C@@H](CO)N1C[C@H](C)[C@@H](CN(C)Cc2ccc(cc2)-c2ccccc2)Oc2c(NS(C)(=O)=O)cccc2C1=O
BRD-K20681457-001-01-4	131453355	Broad Institute DOS	1.00113	0.0182634	2.5												SaLSSA, 1536		CN1[C@H]2CC[C@@H](CC(=O)N3CCCCC3)O[C@@H]2COc2ccc(NC(=O)c3ccc(F)c(F)c3)cc2C1=O
BRD-K98988824-001-01-6	144195747	Broad Institute DOS	1.00114	0.0622879	2.5												SaLSSA, 1536		COc1ccc2c3c([C@@H](CO)N(C[C@]33CCN(CC3)C(=O)Nc3c(C)noc3C)C(=O)Nc3ccc(F)cc3)n(C)c2c1
BRD-K51797651-001-01-4	144195695	Broad Institute DOS	1.00119	0.0413891	2.5												SaLSSA, 1536		CCS(=O)(=O)N1C[C@@]2(C1)CN(Cc1cccc(Cl)c1)[C@@H](CO)c1c2c2ccc(OC)cc2n1C
BRD-K81951474-001-02-4	144190039	Broad Institute DOS	1.00156	0.114729	2.5												SaLSSA, 1536		CC(C)NC(=O)Nc1ccc2OC[C@H]3O[C@@H](CC(=O)Nc4ccccc4C)CC[C@@H]3N(C)C(=O)c2c1
BRD-K43183834-001-01-8	85804771	Broad Institute DOS	1.00169	0.10241	2.5												SaLSSA, 1536		C[C@H](CO)N1C[C@@H](C)[C@H](CN(C)C(=O)Nc2ccc(F)cc2)Oc2c(cccc2C1=O)N(C)C
BRD-K32197572-001-01-7	144195776	Broad Institute DOS	1.00192	0.0138303	2.5												SaLSSA, 1536		CCCNC(=O)N1C[C@@]2(C1)CN([C@H](CO)c1[nH]c3cc(OC)ccc3c21)C(=O)c1ccccc1
BRD-K91486695-001-01-4	85814341	Broad Institute DOS	1.00196	0.00277842	2.5												SaLSSA, 1536		C[C@@H](CO)N1C[C@@H](C)[C@H](CN(C)Cc2ccc(cc2)C(=O)Nc2ccccc2N)Oc2ccc(NC(=O)Cn3cnnn3)cc2C1=O
BRD-K48803143-001-01-2	85807152	Broad Institute DOS	1.00221	0.0906431	2.5												SaLSSA, 1536		COc1ccc(NC(=O)Nc2cccc3c2O[C@H](CN(C)Cc2ccc(cc2)C(O)=O)[C@H](C)CN([C@@H](C)CO)C3=O)cc1
BRD-K40518011-001-01-3	131450605	Broad Institute DOS	1.00225	0.000980681	2.5												SaLSSA, 1536		COCC(=O)Nc1ccc2OC[C@H]3O[C@@H](CC(=O)N4CCc5ccccc5C4)CC[C@H]3N(C)C(=O)c2c1
BRD-K85429606-001-01-0	85805970	Broad Institute DOS	1.00235	0.110296	2.5												SaLSSA, 1536		C[C@H](CO)N1C[C@@H](C)[C@@H](CN(C)Cc2ccc(Oc3ccccc3)cc2)Oc2c(NS(=O)(=O)c3cn(C)cn3)cccc2C1=O
BRD-K22405104-001-01-3	85811931	Broad Institute DOS	1.00242	0.120122	2.5												SaLSSA, 1536		C[C@@H](CO)N1C[C@H](C)[C@H](CN(C)Cc2ccncc2)Oc2ccc(NS(=O)(=O)c3ccc(F)cc3)cc2CC1=O
BRD-K09335206-001-01-6	144196046	Broad Institute DOS	1.00258	0.0592234	2.5												SaLSSA, 1536		CCCNC(=O)N1C[C@]2(CCN(CC2)S(=O)(=O)CC)c2c([nH]c3cc(OC)ccc23)[C@@H]1CO
BRD-K58052990-001-01-7	85791733	Broad Institute DOS	1.00286	0.141572	2.5												SaLSSA, 1536		C[C@@H](CO)N1C[C@@H](C)[C@H](CN(C)C(=O)Nc2ccccc2)Oc2ccc(NS(=O)(=O)c3ccc(F)cc3)cc2C1=O
BRD-K85779012-001-02-4	131450567	Broad Institute DOS	1.0029	0.0124411	2.5												SaLSSA, 1536		CN1[C@H]2CC[C@H](CC(=O)NCCN3CCCCC3)O[C@@H]2COc2ccc(NS(=O)(=O)c3cccc(F)c3)cc2C1=O
BRD-K73701691-001-01-2	131450786	Broad Institute DOS	1.00297	0.0597749	2.5												SaLSSA, 1536		CN1[C@H]2CC[C@@H](CC(=O)NC3Cc4ccccc4C3)O[C@H]2COc2ccc(NS(=O)(=O)c3ccccc3F)cc2C1=O
BRD-K12154461-001-01-6	131441553	Broad Institute DOS	1.00301	0.0263126	2.5												SaLSSA, 1536		OC[C@H]1O[C@@H](CCNC(=O)C2CCCCC2)CC[C@@H]1NS(=O)(=O)Cc1ccccc1
BRD-K97395479-001-01-3	131436502	Broad Institute DOS	1.00316	0.0628189	2.5												SaLSSA, 1536		C[C@@H](NC(=O)C[C@@H]1O[C@@H](CO)[C@@H](NC(=O)c2cccnc2)C=C1)c1ccccc1
BRD-K68926762-001-01-6	144193699	Broad Institute DOS	1.00324	0.00236989	2.5												SaLSSA, 1536		COc1ccc(NC(=O)N2CC[C@@]3(CC2)CN([C@@H](CO)c2[nH]c4cc(OC)ccc4c32)C(=O)c2cccnc2)cc1
BRD-K96515491-001-01-1	85810404	Broad Institute DOS	1.00334	0.071399	2.5												SaLSSA, 1536		C[C@@H](CO)N1C[C@H](C)[C@@H](CN(C)Cc2ccc(Oc3ccccc3)cc2)Oc2ccc(NS(=O)(=O)c3c(C)noc3C)cc2CC1=O
BRD-K23282923-001-01-4	144190307	Broad Institute DOS	1.00355	0.100878	2.5												SaLSSA, 1536		OC[C@@H]1O[C@@H](CC(=O)NC2Cc3ccccc3C2)C=C[C@@H]1NC(=O)c1ccc2OCOc2c1
BRD-K16621373-001-01-7	144195890	Broad Institute DOS	1.00357	0.0203266	2.5												SaLSSA, 1536		COc1ccc2c3c([nH]c2c1)[C@H](CO)N(Cc1ccccc1)C[C@]31CN(C1)C(=O)Nc1cccc(F)c1
BRD-K62735972-001-01-3	131440581	Broad Institute DOS	1.00396	0.0583857	2.5												SaLSSA, 1536		COc1ccccc1-c1cn(CC[C@@H]2CC[C@H](NC(=O)C3CCCCC3)[C@@H](CO)O2)nn1
BRD-K69655916-001-01-5	131437576	Broad Institute DOS	1.00406	0.132155	2.5												SaLSSA, 1536		OC[C@H]1O[C@H](CC(=O)NCCCN2CCOCC2)CC[C@H]1NS(=O)(=O)c1ccccc1F
BRD-K95437400-001-01-9	144196064	Broad Institute DOS	1.00409	0.0460671	2.5												SaLSSA, 1536		CCS(=O)(=O)N1CC[C@@]2(CC1)CN([C@H](CO)c1[nH]c3cc(OC)ccc3c21)S(=O)(=O)c1ccc(C)cc1
BRD-K25611638-001-01-8	131451142	Broad Institute DOS	1.00452	0.157528	2.5												SaLSSA, 1536		CN1[C@@H]2CC[C@H](CC(=O)NCc3ccccc3Cl)O[C@@H]2COc2ccc(NC(=O)c3cccc(F)c3)cc2C1=O
BRD-K79376287-001-01-7	131436184	Broad Institute DOS	1.00461	0.0782226	2.5												SaLSSA, 1536		Cc1ccc(cc1)S(=O)(=O)N[C@H]1CC[C@H](CC(=O)NCc2ccncn2)O[C@@H]1CO
BRD-K43069557-001-01-4	131453500	Broad Institute DOS	1.00467	0.012155	2.5												SaLSSA, 1536		CN1[C@@H]2CC[C@H](CC(=O)NCc3ccccc3F)O[C@H]2COc2ccc(NC(=O)C3CCOCC3)cc2C1=O
BRD-K26371141-001-01-8	144196088	Broad Institute DOS	1.00475	0.0914602	2.5												SaLSSA, 1536		COc1ccc2c3c([C@H](CO)N(C[C@]33CN(Cc4ccccc4F)C3)C(=O)Nc3ccc(F)cc3)n(C)c2c1
BRD-K06690560-001-01-7	131438578	Broad Institute DOS	1.00484	0.0957502	2.5												SaLSSA, 1536		COc1ccc(CNC(=O)C[C@H]2O[C@H](CO)[C@H](NC(=O)c3cccc(F)c3)C=C2)cc1
BRD-K21029977-001-01-6	131440472	Broad Institute DOS	1.00503	0.0237791	2.5												SaLSSA, 1536		OC[C@@H]1O[C@H](CC(=O)NCc2cccc(F)c2)CC[C@@H]1NC(=O)Nc1ccc(cc1)C(F)(F)F
BRD-K08760804-001-01-2	131450927	Broad Institute DOS	1.00514	0.167027	2.5												SaLSSA, 1536		CN1[C@@H]2CC[C@@H](CC(=O)Nc3cn(C)nc3C)O[C@@H]2COc2ccc(NC(=O)C3CCOCC3)cc2C1=O
BRD-K63154426-001-01-8	85807349	Broad Institute DOS	1.00517	0.0315833	2.5												SaLSSA, 1536		C[C@@H](CO)N1C[C@@H](C)[C@@H](CN(C)C(=O)NC2CCCCC2)Oc2ccc(cc2CC1=O)N(C)C
BRD-K28435522-001-01-8	131453503	Broad Institute DOS	1.0052	0.0323592	2.5												SaLSSA, 1536		CN1[C@H]2CC[C@@H](CC(=O)NCc3ccccc3F)O[C@H]2COc2ccc(NC(=O)C3CCOCC3)cc2C1=O
BRD-K78865275-001-01-4	131439950	Broad Institute DOS	1.00526	0.0102143	2.5												SaLSSA, 1536		OC[C@H]1O[C@H](CCNC(=O)c2ccc3OCOc3c2)CC[C@@H]1NS(=O)(=O)c1ccc(F)cc1
BRD-K37556205-001-01-4	131434860	Broad Institute DOS	1.00547	0.114708	2.5												SaLSSA, 1536		OC[C@H]1O[C@H](CCNC(=O)c2cc(Cl)cc(Cl)c2)CC[C@H]1NC(=O)C1CCOCC1
BRD-K21683465-001-01-9	144196253	Broad Institute DOS	1.00568	0.0747084	2.5												SaLSSA, 1536		COc1ccc2c3c([C@H](CO)N(C[C@]33CN(C3)C(=O)CN3CCOCC3)C(=O)Nc3ccc(F)cc3)n(C)c2c1
BRD-K21838437-001-01-4	85806986	Broad Institute DOS	1.00582	0.0568535	2.5												SaLSSA, 1536		COc1ccc(cc1)S(=O)(=O)Nc1cccc2c1O[C@H](CN(C)CC1CCCCC1)[C@H](C)CN([C@H](C)CO)C2=O
BRD-K82194980-001-01-9	131435671	Broad Institute DOS	1.00589	0.00833525	2.5												SaLSSA, 1536		CC(C)NC(=O)N[C@H]1CC[C@H](CC(=O)NCCCN(C)C)O[C@H]1CO
BRD-K35945912-001-01-5	144195964	Broad Institute DOS	1.00595	0.0445348	2.5												SaLSSA, 1536		CCCNC(=O)N1CC[C@@]2(CC1)CN([C@H](CO)c1[nH]c3cc(OC)ccc3c21)C(=O)COC
BRD-K37828484-001-01-9	131451281	Broad Institute DOS	1.00625	0.0783039	2.5												SaLSSA, 1536		CCS(=O)(=O)Nc1ccc2OC[C@@H]3O[C@@H](CC(=O)NCc4ccc(OC)cc4)CC[C@H]3N(C)C(=O)c2c1
BRD-K88281008-001-01-6	131450695	Broad Institute DOS	1.00627	0.0352601	2.5												SaLSSA, 1536		C[C@H](NC(=O)C[C@@H]1CC[C@@H]2[C@H](COc3ccc(NS(=O)(=O)c4ccc(Cl)cc4)cc3C(=O)N2C)O1)c1ccccc1
BRD-K71603068-001-02-5	144193346	Broad Institute DOS	1.00643	0.0118689	2.5												SaLSSA, 1536		CN1[C@H]2CC[C@H](CC(=O)NC3CCCCC3)O[C@@H]2COc2ccc(NC(=O)c3cccc(Cl)c3)cc2C1=O
BRD-K88899793-001-01-4	144195752	Broad Institute DOS	1.00643	0.0256386	2.5												SaLSSA, 1536		CCC(=O)N1C[C@]2(CCN(Cc3ccccc3Cl)CC2)c2c([nH]c3cc(OC)ccc23)[C@H]1CO
BRD-K46989099-001-01-5	131450831	Broad Institute DOS	1.00651	0.0911741	2.5												SaLSSA, 1536		COc1ccc(cc1)C(=O)Nc1ccc2OC[C@@H]3O[C@H](CC(=O)NCC4CC4)CC[C@@H]3N(C)C(=O)c2c1
BRD-K49164856-001-01-5	85798402	Broad Institute DOS	1.00654	0.0425941	2.5												SaLSSA, 1536		C[C@H](CO)N1C[C@H](C)[C@H](CN(C)Cc2ccc(Oc3ccccc3)cc2)Oc2ccc(cc2C1=O)N(C)C
BRD-K78292570-001-01-3	85791071	Broad Institute DOS	1.00667	0.00723212	2.5												SaLSSA, 1536		C[C@H](CO)N1C[C@@H](C)[C@H](CN(C)S(=O)(=O)c2cccs2)Oc2ccc(NC(=O)Nc3cccc4ccccc34)cc2C1=O
BRD-K52826115-001-02-8	144190070	Broad Institute DOS	1.00673	0.045638	2.5												SaLSSA, 1536		CN1C(=O)c2cc(ccc2OC[C@H]2O[C@H](CC[C@H]12)CC(=O)NCc1ccc(Cl)cc1)NC(=O)Nc1cccc(C#N)c1
BRD-K48332988-001-01-0	144195977	Broad Institute DOS	1.00693	0.0431456	2.5												SaLSSA, 1536		CCC(=O)N1C[C@]2(CN(Cc3ccc(F)cc3)C2)c2c([C@H]1CO)n(C)c1cc(OC)ccc21
BRD-K95352879-001-01-2	131434946	Broad Institute DOS	1.00695	0.0376094	2.5												SaLSSA, 1536		OC[C@@H]1O[C@H](CC(=O)NCC2CCCCC2)C=C[C@@H]1NC(=O)Nc1cccc(F)c1
BRD-K60944301-001-01-5	144195822	Broad Institute DOS	1.007	0.165495	2.5												SaLSSA, 1536		CCCNC(=O)N1C[C@]2(CCN(Cc3cccc(OC)c3)CC2)c2c([C@@H]1CO)n(C)c1cc(OC)ccc21
BRD-K61045941-001-01-6	131450566	Broad Institute DOS	1.00717	0.00792672	2.5												SaLSSA, 1536		CN1[C@H]2CC[C@@H](CC(=O)NCCN3CCCCC3)O[C@@H]2COc2ccc(NS(=O)(=O)c3cccc(F)c3)cc2C1=O
BRD-K54586093-001-01-4	131450445	Broad Institute DOS	1.00735	0.0326247	2.5												SaLSSA, 1536		CN1[C@@H]2CC[C@H](CC(O)=O)O[C@@H]2COc2ccc(NS(=O)(=O)c3ccccc3C)cc2C1=O
BRD-K88362336-001-01-7	131436763	Broad Institute DOS	1.00761	0.0079874	2.5												SaLSSA, 1536		OC[C@H]1O[C@@H](CC(=O)NCCc2ccncc2)C=C[C@@H]1NC(=O)Cc1ccccn1
BRD-K81204743-001-01-5	131452024	Broad Institute DOS	1.00781	0.155525	2.5												SaLSSA, 1536		COc1ccccc1CNC(=O)C[C@H]1CC[C@@H]2[C@H](COc3ccc(NC(C)=O)cc3C(=O)N2C)O1
BRD-K00518397-001-01-5	144195934	Broad Institute DOS	1.00812	0.0767716	2.5												SaLSSA, 1536		COc1ccc2c3c([C@H](CO)NC[C@]33CN(CC4CCOCC4)C3)n(C)c2c1
BRD-K81759568-001-01-0	144189526	Broad Institute DOS	1.00829	0.0103367	2.5												SaLSSA, 1536		COc1ccc2c3c([nH]c2c1)[C@H](CO)N(Cc1ccncc1)C[C@]31CN(Cc2ccc(cc2)-c2ccccn2)C1
BRD-K15185037-001-01-2	131450606	Broad Institute DOS	1.00832	0.0367717	2.5												SaLSSA, 1536		COCC(=O)Nc1ccc2OC[C@@H]3O[C@@H](CC(=O)N4CCc5ccccc5C4)CC[C@H]3N(C)C(=O)c2c1
BRD-K86111620-001-01-5	85796632	Broad Institute DOS	1.00835	0.124331	2.5												SaLSSA, 1536		C[C@@H](CO)N1C[C@H](C)[C@@H](CN(C)Cc2ccc(Cl)c(Cl)c2)Oc2ccc(NC(=O)CCCN(C)C)cc2C1=O
BRD-K39762611-001-01-4	85793116	Broad Institute DOS	1.00836	0.020163	2.5												SaLSSA, 1536		C[C@@H](CO)N1C[C@@H](C)[C@@H](CN(C)C)Oc2ccc(NS(C)(=O)=O)cc2C1=O
BRD-K71493642-001-01-8	85799560	Broad Institute DOS	1.00841	0.0785693	2.5												SaLSSA, 1536		CNC[C@H]1Oc2ccc(NS(=O)(=O)c3ccc(OC)cc3)cc2C(=O)N(C[C@H]1C)[C@H](C)CO
BRD-K33810387-001-01-9	131441675	Broad Institute DOS	1.00878	0.0471496	2.5												SaLSSA, 1536		OC[C@@H]1O[C@H](CCNC(=O)c2cnccn2)CC[C@H]1NC(=O)c1ccccc1F
BRD-K81131499-001-01-6	131408741	Broad Institute DOS	1.00893	0.0292947	2.5												SaLSSA, 1536		C[C@@H](CO)N1C[C@@H](C)[C@H](CN(C)Cc2ccc(cc2)-c2ccccc2)Oc2c(NS(C)(=O)=O)cccc2C1=O
BRD-K53808186-001-01-1	131450616	Broad Institute DOS	1.00897	0.0248215	2.5												SaLSSA, 1536		CN1[C@@H]2CC[C@H](CC(=O)NCCN3CCCCC3)O[C@@H]2COc2ccc(NC(=O)Nc3ccc(Cl)cc3)cc2C1=O
BRD-K45235808-001-01-6	144193226	Broad Institute DOS	1.00935	0.0187337	2.5												SaLSSA, 1536		CCC(=O)N1C[C@]2(CCN(CC2)C(=O)Nc2c(C)noc2C)c2c([nH]c3cc(OC)ccc23)[C@H]1CO
BRD-K40034286-001-01-9	131441200	Broad Institute DOS	1.0095	0.0328902	2.5												SaLSSA, 1536		OC[C@@H]1O[C@@H](CC(=O)NC2CCCCC2)C=C[C@H]1NC(=O)C1CCC1
BRD-K23414424-001-01-7	131450608	Broad Institute DOS	1.00953	0.0156898	2.5												SaLSSA, 1536		COCC(=O)Nc1ccc2OC[C@H]3O[C@@H](CC(=O)N4CCc5ccccc5C4)CC[C@@H]3N(C)C(=O)c2c1
BRD-K59854189-001-01-6	164337153	Broad Institute DOS	1.00984	0.0930943	2.5												SaLSSA, 1536		COCC(=O)N1C[C@]2(CN(C2)S(C)(=O)=O)c2c([C@H]1CO)n(C)c1cc(OC)ccc21
BRD-K30851490-001-01-0	131450603	Broad Institute DOS	1.01017	0.0407757	2.5												SaLSSA, 1536		COCC(=O)Nc1ccc2OC[C@@H]3O[C@@H](CC(=O)N4CCc5ccccc5C4)CC[C@@H]3N(C)C(=O)c2c1
BRD-K60728944-001-01-5	131435675	Broad Institute DOS	1.01033	0.0173846	2.5												SaLSSA, 1536		CC(C)NC(=O)N[C@@H]1CC[C@H](CC(=O)NCCCN(C)C)O[C@H]1CO
BRD-K07935321-001-01-5	144196005	Broad Institute DOS	1.01052	0.017079	2.5												SaLSSA, 1536		COc1ccc2c3c([nH]c2c1)[C@H](CO)N(C[C@]31CCN(Cc2nccs2)CC1)C(=O)C1CCOCC1
BRD-K21626096-001-01-5	144196255	Broad Institute DOS	1.01089	0.0109912	2.5												SaLSSA, 1536		COc1ccc2c3c([C@H](CO)NC[C@]33CCN(CC3)S(=O)(=O)c3cccc(C)c3)n(C)c2c1
BRD-K97976906-001-01-3	85806263	Broad Institute DOS	1.01105	0.0406327	2.5												SaLSSA, 1536		C[C@H](CO)N1C[C@H](C)[C@@H](CN(C)C(=O)Nc2ccc3OCOc3c2)Oc2c(NC(=O)c3nc4ccccc4s3)cccc2C1=O
BRD-K42943439-001-01-5	144195889	Broad Institute DOS	1.01105	0.00312518	2.5												SaLSSA, 1536		COc1ccc2c3c([nH]c2c1)[C@@H](CO)N(Cc1ccccc1)C[C@]31CN(C1)C(=O)Nc1cccc(F)c1
BRD-K88075428-001-01-4	85795003	Broad Institute DOS	1.01118	0.046701	2.5												SaLSSA, 1536		C[C@H](CO)N1C[C@@H](C)[C@@H](CN(C)C)Oc2ccc(NS(C)(=O)=O)cc2C1=O
BRD-K27671607-001-01-7	85797984	Broad Institute DOS	1.01144	0.0338308	2.5												SaLSSA, 1536		CNC[C@H]1Oc2c(NS(=O)(=O)c3ccc(Cl)cc3)cccc2C(=O)N(C[C@H]1C)[C@@H](C)CO
BRD-K55956109-001-01-0	144196544	Broad Institute DOS	1.01176	0.069417	2.5												SaLSSA, 1536		COc1ccc2c3c([nH]c2c1)[C@@H](CO)N(C[C@]31CN(C1)C(=O)c1ccccc1)S(C)(=O)=O
BRD-K95964003-001-01-3	144195824	Broad Institute DOS	1.01183	0.0792434	2.5												SaLSSA, 1536		COc1ccc2c3c([C@H](CO)N(Cc4cc(F)ccc4F)C[C@]33CN(C3)C(=O)C3CC3)n(C)c2c1
BRD-K54736709-001-01-1	85792498	Broad Institute DOS	1.01195	0.0400616	2.5												SaLSSA, 1536		C[C@@H](CO)N1C[C@@H](C)[C@@H](CN(C)S(=O)(=O)c2ccccc2)Oc2ccc(NC(=O)C3CC3)cc2C1=O
BRD-K99119142-001-01-2	131436183	Broad Institute DOS	1.01203	0.114259	2.5												SaLSSA, 1536		Cc1ccc(cc1)S(=O)(=O)N[C@H]1CC[C@@H](CC(=O)NCc2ccncn2)O[C@@H]1CO
BRD-K18471876-001-01-7	144196139	Broad Institute DOS	1.01206	0.103186	2.5												SaLSSA, 1536		COc1ccc(NC(=O)N2C[C@@]3(C2)CN([C@@H](CO)c2[nH]c4cc(OC)ccc4c32)C(C)=O)cc1
BRD-K37851567-001-02-9	144188923	Broad Institute DOS	1.01209	0.129621	2.5												SaLSSA, 1536		CNC[C@H]1Oc2ccc(N)cc2CC(=O)N(C[C@H]1C)[C@H](C)CO
BRD-K11689127-001-01-8	164339113	Broad Institute DOS	1.01218	0.0213886	2.5												SaLSSA, 1536		COc1ccc2c3c([C@H](CO)N(Cc4cccnc4)C[C@]33CCN(CC3)C(=O)NC(C)C)n(C)c2c1
BRD-K59854138-001-01-8	85807535	Broad Institute DOS	1.01261	0.00533144	2.5												SaLSSA, 1536		C[C@@H](CO)N1C[C@@H](C)[C@@H](CN(C)Cc2ccc(cc2)-c2ccccc2)Oc2ccc(cc2CC1=O)N(C)C
BRD-K63697903-001-01-8	131438051	Broad Institute DOS	1.01295	0.135014	2.5												SaLSSA, 1536		OC[C@@H]1O[C@@H](CC(O)=O)C=C[C@@H]1NC(=O)Nc1cc(F)ccc1F
BRD-K30941218-001-01-0	85804368	Broad Institute DOS	1.01299	0.0489268	2.5												SaLSSA, 1536		COc1ccc(cc1)S(=O)(=O)N(C)C[C@@H]1Oc2c(cccc2C(=O)N(C[C@@H]1C)[C@H](C)CO)N(C)C
BRD-K55209210-001-01-0	131437054	Broad Institute DOS	1.013	0.005883	2.5												SaLSSA, 1536		Cc1noc(C)c1NC(=O)N[C@H]1C=C[C@@H](CC(=O)Nc2ccc(cc2)-c2ccccc2)O[C@@H]1CO
BRD-K96496067-001-01-8	85804794	Broad Institute DOS	1.0131	0.154667	2.5												SaLSSA, 1536		C[C@@H](CO)N1C[C@H](C)[C@@H](CN(C)Cc2ccc(Oc3ccccc3)cc2)Oc2c(NS(=O)(=O)c3cn(C)cn3)cccc2C1=O
BRD-K61250473-001-01-8	131451593	Broad Institute DOS	1.01348	0.0857397	2.5												SaLSSA, 1536		CN1[C@@H]2CC[C@H](CC(=O)NCCN3CCCC3)O[C@H]2COc2ccc(NC(=O)c3cccc(c3)C(F)(F)F)cc2C1=O
BRD-K25399096-001-01-5	85799472	Broad Institute DOS	1.01354	0.0114203	2.5												SaLSSA, 1536		CNC[C@H]1Oc2ccc(NS(=O)(=O)c3ccc(OC)cc3)cc2C(=O)N(C[C@@H]1C)[C@@H](C)CO
BRD-K38099766-001-02-3	131451151	Broad Institute DOS	1.01358	0.00947847	2.5												SaLSSA, 1536		COc1cccc(c1)S(=O)(=O)Nc1ccc2OC[C@H]3O[C@@H](CC(=O)NCC4CCCCC4)CC[C@@H]3N(C)C(=O)c2c1
BRD-K10578850-001-01-7	131434864	Broad Institute DOS	1.01372	0.104146	2.5												SaLSSA, 1536		OC[C@@H]1O[C@H](CCNC(=O)c2cc(Cl)cc(Cl)c2)CC[C@@H]1NC(=O)C1CCOCC1
BRD-K98142104-001-01-1	131451148	Broad Institute DOS	1.01387	0.0262313	2.5												SaLSSA, 1536		COc1cccc(c1)S(=O)(=O)Nc1ccc2OC[C@H]3O[C@@H](CC(=O)NCC4CCCCC4)CC[C@H]3N(C)C(=O)c2c1
BRD-K67215204-001-01-1	144195753	Broad Institute DOS	1.01397	0.0850451	2.5												SaLSSA, 1536		COCC(=O)N1C[C@@]2(C1)CN([C@@H](CO)c1c2c2ccc(OC)cc2n1C)S(C)(=O)=O
BRD-K74456249-001-01-9	85792425	Broad Institute DOS	1.014	0.0364651	2.5												SaLSSA, 1536		C[C@@H](CO)N1C[C@H](C)[C@@H](CN(C)Cc2ccc3OCOc3c2)Oc2ccc(NC(=O)C3CCCCC3)cc2C1=O
BRD-K03466118-001-01-2	131440582	Broad Institute DOS	1.01401	0.00657869	2.5												SaLSSA, 1536		COc1ccccc1-c1cn(CC[C@H]2CC[C@@H](NC(=O)C3CCCCC3)[C@H](CO)O2)nn1
BRD-K78754640-001-01-8	131453799	Broad Institute DOS	1.01422	0.0465786	2.5												SaLSSA, 1536		CN(C)C(=O)C[C@H]1CC[C@@H]2[C@H](COc3ccc(NC(=O)C4CCCCC4)cc3C(=O)N2C)O1
BRD-K74230690-001-02-0	164339084	Broad Institute DOS	1.01456	0.0831043	2.5												SaLSSA, 1536		CN(C)CC(=O)Nc1ccc2OC[C@H]3O[C@@H](CC(=O)Nc4cccc(Cl)c4)CC[C@@H]3N(C)C(=O)c2c1
BRD-K83365001-001-01-9	131450546	Broad Institute DOS	1.01482	0.0209595	2.5												SaLSSA, 1536		CN1[C@H]2CC[C@H](CC(=O)NCCc3ccncc3)O[C@H]2COc2ccc(NS(=O)(=O)c3ccc(C)cc3)cc2C1=O
BRD-K86511317-001-01-4	85811452	Broad Institute DOS	1.01491	0.0627571	2.5												SaLSSA, 1536		COc1ccc(cc1)S(=O)(=O)Nc1ccc2O[C@@H](CN(C)C(=O)Nc3c(C)noc3C)[C@@H](C)CN([C@H](C)CO)C(=O)Cc2c1
BRD-K16106362-001-01-2	144196235	Broad Institute DOS	1.015	0.0454754	2.5												SaLSSA, 1536		COc1ccc2c3c([C@@H](CO)NC[C@]33CCN(Cc4ccncc4)CC3)n(C)c2c1
BRD-K19698416-001-01-1	131451278	Broad Institute DOS	1.01524	0.0104386	2.5												SaLSSA, 1536		CCS(=O)(=O)Nc1ccc2OC[C@H]3O[C@H](CC(=O)NCc4ccc(OC)cc4)CC[C@H]3N(C)C(=O)c2c1
BRD-K69073942-001-01-9	164338843	Broad Institute DOS	1.01525	0.00490232	2.5												SaLSSA, 1536		COc1ccc2c3c([nH]c2c1)[C@H](CO)N(Cc1ccccn1)C[C@]31CN(Cc2cccc(F)c2)C1
BRD-K66037683-001-01-0	131451673	Broad Institute DOS	1.01535	0.0411637	2.5												SaLSSA, 1536		COCC(=O)Nc1ccc2OC[C@H]3O[C@@H](CC(=O)NCCCN(C)C)CC[C@H]3N(C)C(=O)c2c1
BRD-K18380584-001-01-3	85801705	Broad Institute DOS	1.0154	0.0620625	2.5												SaLSSA, 1536		C[C@@H](CO)N1C[C@H](C)[C@H](CN(C)Cc2ccc3OCOc3c2)Oc2c(NC(=O)c3ccncc3)cccc2C1=O
BRD-K30053194-001-01-2	131436760	Broad Institute DOS	1.0156	0.09046	2.5												SaLSSA, 1536		OC[C@@H]1O[C@H](CC(=O)NCCc2ccncc2)C=C[C@@H]1NC(=O)Cc1ccccn1
BRD-K32560484-001-01-3	131453361	Broad Institute DOS	1.01574	0.0792228	2.5												SaLSSA, 1536		CN1[C@H]2CC[C@H](CC(=O)N3CCCCC3)O[C@@H]2COc2ccc(NC(=O)c3ccc(F)c(F)c3)cc2C1=O
BRD-K04067194-001-01-4	131437056	Broad Institute DOS	1.01585	0.0404691	2.5												SaLSSA, 1536		Cc1noc(C)c1NC(=O)N[C@H]1C=C[C@H](CC(=O)Nc2ccc(cc2)-c2ccccc2)O[C@@H]1CO
BRD-K62919978-001-01-7	144196092	Broad Institute DOS	1.01593	0.00725162	2.5												SaLSSA, 1536		COc1ccc2c3c([C@H](CO)N(C[C@]33CN(C3)S(=O)(=O)c3ccccc3)C(C)=O)n(C)c2c1
BRD-K50890172-001-01-8	144195971	Broad Institute DOS	1.01635	0.0717458	2.5												SaLSSA, 1536		CCCC(=O)N1C[C@]2(CCN(CC2)S(=O)(=O)CC)c2c([C@H]1CO)n(C)c1cc(OC)ccc21
BRD-K88992928-001-01-5	131437782	Broad Institute DOS	1.01654	0.0747897	2.5												SaLSSA, 1536		OC[C@H]1O[C@H](CC(=O)NCCCN2CCOCC2)C=C[C@H]1NC(=O)Nc1ccc2OCOc2c1
BRD-K89830919-001-01-7	85789905	Broad Institute DOS	1.01661	0.0654141	2.5												SaLSSA, 1536		COc1ccc(cc1)S(=O)(=O)N(C)C[C@H]1Oc2ccc(NC(=O)Nc3ccc(cc3)C(F)(F)F)cc2C(=O)N(C[C@@H]1C)[C@@H](C)CO
BRD-K28924448-001-01-2	144193221	Broad Institute DOS	1.01663	0.0790797	2.5												SaLSSA, 1536		COc1ccc2c3c([nH]c2c1)[C@@H](CO)N(Cc1nccs1)C[C@]31CN(Cc2ccncc2)C1
BRD-K17025465-001-01-9	85800255	Broad Institute DOS	1.01694	0.0322975	2.5												SaLSSA, 1536		C[C@@H](CO)N1C[C@@H](C)[C@@H](CN(C)S(=O)(=O)c2c(C)noc2C)Oc2c(NC(=O)c3ccc(cc3)-c3nccs3)cccc2C1=O
BRD-K05776061-001-01-9	131452245	Broad Institute DOS	1.01703	0.0384275	2.5												SaLSSA, 1536		CN1[C@H]2CC[C@H](CC(O)=O)O[C@H]2COc2ccc(NC(=O)Nc3ccccc3Cl)cc2C1=O
BRD-K51699649-001-01-7	164337370	Broad Institute DOS	1.01715	0.0298051	2.5												SaLSSA, 1536		C[C@H](CO)N1C[C@H](C)[C@@H](CN(C)Cc2ccc(cc2)-c2ccccc2)Oc2c(NS(C)(=O)=O)cccc2C1=O
BRD-K81662460-001-01-5	131450686	Broad Institute DOS	1.01717	0.0562402	2.5												SaLSSA, 1536		C[C@@H](NC(=O)C[C@@H]1CC[C@H]2[C@@H](COc3ccc(NS(=O)(=O)c4ccc(Cl)cc4)cc3C(=O)N2C)O1)c1ccccc1
BRD-K18844601-001-01-7	131435091	Broad Institute DOS	1.01728	0.0200211	2.5												SaLSSA, 1536		CN(C)Cc1cn(CC[C@H]2CC[C@@H](NC(=O)Cc3cccnc3)[C@@H](CO)O2)nn1
BRD-K45859218-001-01-7	144193140	Broad Institute DOS	1.01748	0.0600209	2.5												SaLSSA, 1536		CCCC(=O)N1C[C@]2(CCN(CC2)S(C)(=O)=O)c2c([nH]c3cc(OC)ccc23)[C@@H]1CO
BRD-K38595610-001-01-0	131452236	Broad Institute DOS	1.01753	0.105372	2.5												SaLSSA, 1536		CNC(=O)C[C@@H]1CC[C@H]2[C@H](COc3ccc(NS(=O)(=O)c4ccc(F)cc4)cc3C(=O)N2C)O1
BRD-K50677542-001-01-2	131435914	Broad Institute DOS	1.01768	0.0250057	2.5												SaLSSA, 1536		OC[C@H]1O[C@H](CC(=O)NCC(F)(F)F)CC[C@H]1NC(=O)CC1CC1
BRD-K46913557-001-01-0	131436369	Broad Institute DOS	1.01787	0.0219618	2.5												SaLSSA, 1536		CCCNC(=O)N[C@H]1C=C[C@H](CC(=O)N2CCN(C)CC2)O[C@@H]1CO
BRD-K75195399-001-01-0	131437580	Broad Institute DOS	1.01788	0.122532	2.5												SaLSSA, 1536		OC[C@H]1O[C@H](CC(=O)NCCCN2CCOCC2)CC[C@@H]1NS(=O)(=O)c1ccccc1F
BRD-K21515499-001-01-3	131451150	Broad Institute DOS	1.01795	0.132358	2.5												SaLSSA, 1536		COc1cccc(c1)S(=O)(=O)Nc1ccc2OC[C@@H]3O[C@H](CC(=O)NCC4CCCCC4)CC[C@@H]3N(C)C(=O)c2c1
BRD-K35818445-001-01-0	131451044	Broad Institute DOS	1.01797	0.051807	2.5												SaLSSA, 1536		CN1[C@H]2CC[C@@H](CC(=O)N[C@@H]3CCN(Cc4ccccc4)C3)O[C@@H]2COc2ccc(NC(=O)c3cnccn3)cc2C1=O
BRD-K94200504-001-01-7	144195950	Broad Institute DOS	1.01803	0.0296621	2.5												SaLSSA, 1536		CCS(=O)(=O)N1C[C@@]2(C1)CN([C@H](CO)c1c2c2ccc(OC)cc2n1C)C(=O)c1ccc(F)cc1
BRD-K67453268-001-01-1	131437923	Broad Institute DOS	1.01813	0.0465991	2.5												SaLSSA, 1536		NCC[C@@H]1CC[C@@H](NC(=O)NC2CCCCC2)[C@H](CO)O1
BRD-K03695354-001-01-9	85790073	Broad Institute DOS	1.01815	0.0896429	2.5												SaLSSA, 1536		C[C@@H](CO)N1C[C@H](C)[C@H](CN(C)S(C)(=O)=O)Oc2ccc(NC(=O)NC3CCCCC3)cc2C1=O
BRD-K12528779-001-01-8	85813522	Broad Institute DOS	1.01846	0.0136049	2.5												SaLSSA, 1536		C[C@H](CO)N1C[C@H](C)[C@H](CN(C)Cc2ccc(cc2)C(=O)Nc2ccccc2N)Oc2ccc(NC(=O)Cn3cnnn3)cc2C1=O
BRD-K77447133-001-01-4	131451040	Broad Institute DOS	1.01865	0.0541563	2.5												SaLSSA, 1536		CN1[C@@H]2CC[C@H](CC(=O)N[C@H]3CCN(Cc4ccccc4)C3)O[C@H]2COc2ccc(NC(=O)c3cnccn3)cc2C1=O
BRD-K08884986-001-01-0	131452377	Broad Institute DOS	1.01871	0.0430037	2.5												SaLSSA, 1536		CN1[C@@H]2CC[C@@H](CC(=O)NC3CCCCC3)O[C@@H]2COc2ccc(NC(=O)c3cccc(Cl)c3)cc2C1=O
BRD-K19988176-001-01-6	131452536	Broad Institute DOS	1.01874	0.0209389	2.5												SaLSSA, 1536		CN1[C@H]2CC[C@@H](CC(O)=O)O[C@@H]2COc2ccc(NC(=O)c3cc(C)on3)cc2C1=O
BRD-K58312590-001-01-9	131437642	Broad Institute DOS	1.01875	0.0154027	2.5												SaLSSA, 1536		OC[C@H]1O[C@@H](CCNS(=O)(=O)c2cccc(F)c2)CC[C@H]1NC(=O)Cc1ccccn1
BRD-K03307634-001-02-1	85791039	Broad Institute DOS	1.01901	0.0282729	2.5												SaLSSA, 1536		COc1ccc(cc1)S(=O)(=O)N(C)C[C@H]1Oc2ccc(NC(=O)Nc3ccc(cc3)C(F)(F)F)cc2C(=O)N(C[C@@H]1C)[C@H](C)CO
BRD-K47897830-001-01-3	85801071	Broad Institute DOS	1.01913	0.0160171	2.5												SaLSSA, 1536		COc1ccc(cc1)S(=O)(=O)N(C)C[C@H]1Oc2c(cccc2C(=O)N(C[C@@H]1C)[C@@H](C)CO)N(C)C
BRD-K29737322-001-01-8	131452530	Broad Institute DOS	1.01924	0.0522156	2.5												SaLSSA, 1536		CN1[C@@H]2CC[C@@H](CC(O)=O)O[C@H]2COc2ccc(NC(=O)c3cc(C)on3)cc2C1=O
BRD-K73857433-001-02-3	164336875	Broad Institute DOS	1.01955	0.026538	2.5												SaLSSA, 1536		CN1[C@H]2CC[C@H](CC(=O)Nc3cc(F)ccc3F)O[C@@H]2COc2ccc(NS(=O)(=O)c3ccccc3Cl)cc2C1=O
BRD-K97251260-001-01-1	131450929	Broad Institute DOS	1.01959	0.0693759	2.5												SaLSSA, 1536		CN1[C@@H]2CC[C@H](CC(=O)Nc3cn(C)nc3C)O[C@H]2COc2ccc(NC(=O)C3CCOCC3)cc2C1=O
BRD-K14682754-001-01-0	85797417	Broad Institute DOS	1.01993	0.0490286	2.5												SaLSSA, 1536		CNC[C@H]1Oc2c(NS(=O)(=O)c3ccc(Cl)cc3)cccc2C(=O)N(C[C@H]1C)[C@H](C)CO
BRD-K20556550-001-01-4	131440008	Broad Institute DOS	1.01993	0.0490286	2.5												SaLSSA, 1536		CCS(=O)(=O)NCC[C@@H]1CC[C@@H](NS(=O)(=O)c2ccccc2C)[C@@H](CO)O1
BRD-K62208341-001-01-5	131438055	Broad Institute DOS	1.02011	0.0174063	2.5												SaLSSA, 1536		OC[C@H]1O[C@@H](CC(O)=O)C=C[C@@H]1NC(=O)Nc1cc(F)ccc1F
BRD-K87010644-001-02-8	131450501	Broad Institute DOS	1.0207	0.0568546	2.5												SaLSSA, 1536		CNC(=O)C[C@H]1CC[C@H]2[C@@H](COc3ccc(NC(=O)Nc4ccc(cc4)C#N)cc3C(=O)N2C)O1
BRD-K20121961-001-01-0	131450683	Broad Institute DOS	1.02072	0.0248833	2.5												SaLSSA, 1536		C[C@@H](NC(=O)C[C@@H]1CC[C@@H]2[C@H](COc3ccc(NS(=O)(=O)c4ccc(Cl)cc4)cc3C(=O)N2C)O1)c1ccccc1
BRD-K88309090-001-01-4	131438171	Broad Institute DOS	1.0208	0.129437	2.5												SaLSSA, 1536		COc1ccccc1CNC(=O)C[C@@H]1O[C@@H](CO)[C@@H](NC(=O)CC2CC2)C=C1
BRD-K87360498-001-01-6	131451277	Broad Institute DOS	1.02089	0.0587119	2.5												SaLSSA, 1536		CCS(=O)(=O)Nc1ccc2OC[C@@H]3O[C@H](CC(=O)NCc4ccc(OC)cc4)CC[C@@H]3N(C)C(=O)c2c1
BRD-K74582039-001-01-6	131450692	Broad Institute DOS	1.02103	0.115872	2.5												SaLSSA, 1536		C[C@H](NC(=O)C[C@@H]1CC[C@@H]2[C@@H](COc3ccc(NS(=O)(=O)c4ccc(Cl)cc4)cc3C(=O)N2C)O1)c1ccccc1
BRD-K67747314-001-01-0	131441550	Broad Institute DOS	1.02119	0.0200417	2.5												SaLSSA, 1536		OC[C@@H]1O[C@@H](CCNC(=O)C2CCCCC2)CC[C@H]1NS(=O)(=O)Cc1ccccc1
BRD-K76837865-001-01-1	85808562	Broad Institute DOS	1.02128	0.0217559	2.5												SaLSSA, 1536		C[C@H](CO)N1C[C@@H](C)[C@H](CN(C)S(=O)(=O)c2ccccc2)Oc2ccc(NS(=O)(=O)c3ccc(C)cc3)cc2CC1=O
BRD-K81706693-001-02-7	131450543	Broad Institute DOS	1.02129	0.0587953	2.5												SaLSSA, 1536		CCCC(=O)Nc1ccc2OC[C@H]3O[C@@H](CC(=O)NCc4cccc(F)c4)CC[C@@H]3N(C)C(=O)c2c1
BRD-K49479776-001-01-4	131451347	Broad Institute DOS	1.02144	0.0391427	2.5												SaLSSA, 1536		CN1[C@H]2CC[C@@H](CC(=O)NCC3CCCCC3)O[C@H]2COc2ccc(NC(=O)NCc3ccccc3)cc2C1=O
BRD-K35660899-001-01-7	131434850	Broad Institute DOS	1.02163	0.0360988	2.5												SaLSSA, 1536		CCS(=O)(=O)N[C@@H]1CC[C@@H](CC(=O)N2CCCCC2)O[C@@H]1CO
BRD-K15609977-001-01-3	131437057	Broad Institute DOS	1.02165	0.00966377	2.5												SaLSSA, 1536		Cc1noc(C)c1NC(=O)N[C@@H]1C=C[C@@H](CC(=O)Nc2ccc(cc2)-c2ccccc2)O[C@H]1CO
BRD-K62211588-001-01-1	131452233	Broad Institute DOS	1.02173	0.000162544	2.5												SaLSSA, 1536		CNC(=O)C[C@@H]1CC[C@@H]2[C@@H](COc3ccc(NS(=O)(=O)c4ccc(F)cc4)cc3C(=O)N2C)O1
BRD-K61309589-001-01-3	131451236	Broad Institute DOS	1.02177	0.0164462	2.5												SaLSSA, 1536		COC(=O)C[C@H]1CC[C@H]2[C@@H](COc3ccc(NC(=O)Nc4c(C)noc4C)cc3C(=O)N2C)O1
BRD-K32652655-001-01-1	131450413	Broad Institute DOS	1.02187	0.0948302	2.5												SaLSSA, 1536		CN1[C@H]2CC[C@@H](CC(=O)NCc3ccc(Cl)c(Cl)c3)O[C@@H]2COc2ccc(NC(=O)c3cscn3)cc2C1=O
BRD-K70778153-001-01-4	85804446	Broad Institute DOS	1.02229	0.0282133	2.5												SaLSSA, 1536		C[C@H](CO)N1C[C@@H](C)[C@@H](CN(C)Cc2ccc(cc2)-c2ccccc2)Oc2c(NS(C)(=O)=O)cccc2C1=O
BRD-K03845749-001-01-4	131451001	Broad Institute DOS	1.02278	0.0836147	2.5												SaLSSA, 1536		CN1[C@H]2CC[C@H](CC(=O)N3CCOCC3)O[C@H]2COc2ccc(NS(C)(=O)=O)cc2C1=O
BRD-K60760513-001-01-9	131451279	Broad Institute DOS	1.02282	0.067006	2.5												SaLSSA, 1536		CCS(=O)(=O)Nc1ccc2OC[C@H]3O[C@@H](CC(=O)NCc4ccc(OC)cc4)CC[C@H]3N(C)C(=O)c2c1
BRD-K42043315-001-01-3	85806043	Broad Institute DOS	1.02282	0.0294985	2.5												SaLSSA, 1536		C[C@H](CO)N1C[C@H](C)[C@@H](CN(C)C(=O)Nc2ccc(cc2)C(F)(F)F)Oc2c(NS(=O)(=O)c3ccc(C)cc3)cccc2C1=O
BRD-K27754269-001-01-0	131438131	Broad Institute DOS	1.02305	0.0534412	2.5												SaLSSA, 1536		COc1ccc(NC(=O)N[C@H]2CC[C@H](CCNC(=O)CN3CCOCC3)O[C@H]2CO)cc1
BRD-K10446065-001-01-8	144198509	Broad Institute DOS	1.02305	0.0159336	2.5												SaLSSA, 1536		COCC(=O)N1C[C@]2(CCN(CC2)C(=O)c2cccnc2)c2c([nH]c3cc(OC)ccc23)[C@H]1CO
BRD-K55806039-001-01-2	131434557	Broad Institute DOS	1.02308	0.00486114	2.5												SaLSSA, 1536		Cn1cnc(c1)S(=O)(=O)N[C@@H]1CC[C@@H](CC(=O)NCC2CCCCC2)O[C@H]1CO
BRD-K69639334-001-01-3	85795609	Broad Institute DOS	1.02313	0.0117476	2.5												SaLSSA, 1536		C[C@@H](CO)N1C[C@H](C)[C@H](CN(C)C(=O)Nc2ccccc2)Oc2ccc(NS(=O)(=O)c3ccc(F)cc3)cc2C1=O
BRD-K02450497-001-01-8	85810905	Broad Institute DOS	1.02327	0.00790505	2.5												SaLSSA, 1536		C[C@@H](CO)N1C[C@H](C)[C@H](CN(C)Cc2ccc(Cl)c(Cl)c2)Oc2ccc(NC(=O)CCCN(C)C)cc2C1=O
BRD-K44732214-001-01-1	144196184	Broad Institute DOS	1.02389	0.00510821	2.5												SaLSSA, 1536		COCC(=O)N1C[C@]2(CCN(Cc3ccccc3)CC2)c2c([nH]c3cc(OC)ccc23)[C@H]1CO
BRD-K24893212-001-01-7	144193267	Broad Institute DOS	1.02441	0.0581398	2.5												SaLSSA, 1536		COc1ccc2c3c([C@H](CO)N(C)C[C@]33CCN(CC3)C(=O)CN3CCOCC3)n(C)c2c1
BRD-K53283097-001-01-5	131450648	Broad Institute DOS	1.02457	0.0402664	2.5												SaLSSA, 1536		CN1[C@H]2CC[C@H](CC(=O)N3CCc4ccccc4C3)O[C@@H]2COc2ccc(NS(=O)(=O)c3cccc(F)c3)cc2C1=O
BRD-K82073063-001-01-5	85790537	Broad Institute DOS	1.02485	0.00457507	2.5												SaLSSA, 1536		C[C@H](CO)N1C[C@H](C)[C@H](CN(C)Cc2ccc3OCOc3c2)Oc2ccc(NC(=O)C3CCCCC3)cc2C1=O
BRD-K20615732-001-01-9	85809666	Broad Institute DOS	1.02492	0.0144014	2.5												SaLSSA, 1536		CC(C)NC(=O)N(C)C[C@H]1Oc2ccc(NC(=O)Cc3ccccc3)cc2CC(=O)N(C[C@H]1C)[C@H](C)CO
BRD-K07730888-001-01-5	131453566	Broad Institute DOS	1.02534	0.0336271	2.5												SaLSSA, 1536		CN1CCN(CC1)C(=O)C[C@H]1CC[C@@H]2[C@H](COc3ccc(NC(=O)c4cccs4)cc3C(=O)N2C)O1
BRD-K54129711-001-01-5	131438500	Broad Institute DOS	1.02547	0.0290693	2.5												SaLSSA, 1536		OC[C@@H]1O[C@@H](CC(=O)N2CCc3ccccc3C2)C=C[C@H]1NS(=O)(=O)c1ccc(F)cc1
BRD-K12412152-001-01-2	85793187	Broad Institute DOS	1.02557	0.0846994	2.5												SaLSSA, 1536		CNC[C@H]1Oc2ccc(NS(=O)(=O)c3ccc(OC)cc3)cc2C(=O)N(C[C@H]1C)[C@@H](C)CO
BRD-K50000494-001-01-5	131441551	Broad Institute DOS	1.02559	0.129273	2.5												SaLSSA, 1536		OC[C@H]1O[C@@H](CCNC(=O)C2CCCCC2)CC[C@H]1NS(=O)(=O)Cc1ccccc1
BRD-K79322550-001-01-1	131437053	Broad Institute DOS	1.02583	0.0782009	2.5												SaLSSA, 1536		Cc1noc(C)c1NC(=O)N[C@H]1C=C[C@@H](CC(=O)Nc2ccc(cc2)-c2ccccc2)O[C@H]1CO
BRD-K22774647-001-01-6	164336886	Broad Institute DOS	1.02593	0.0730754	2.5												SaLSSA, 1536		CN1CCN(CC1)C(=O)C[C@@H]1CC[C@@H]2[C@@H](COc3ccc(NC(=O)c4cccs4)cc3C(=O)N2C)O1
BRD-K93722979-001-02-5	85799647	Broad Institute DOS	1.02598	0.129825	2.5												SaLSSA, 1536		C[C@H](CO)N1C[C@H](C)[C@@H](CN(C)S(=O)(=O)c2cn(C)cn2)Oc2c(NC(=O)Nc3ccc(cc3)C(F)(F)F)cccc2C1=O
BRD-K97741410-001-01-0	131434910	Broad Institute DOS	1.02599	0.0173022	2.5												SaLSSA, 1536		COC(=O)C[C@H]1CC[C@H](N)[C@@H](CO)O1
BRD-K56536691-001-01-3	131436846	Broad Institute DOS	1.02603	0.0743215	2.5												SaLSSA, 1536		OC[C@H]1O[C@H](CC(=O)N2CCOCC2)CC[C@@H]1NC(=O)c1cccc(F)c1
BRD-K03235713-001-01-0	164338783	Broad Institute DOS	1.02619	0.0523174	2.5												SaLSSA, 1536		C[C@H](CO)N1C[C@H](C)[C@@H](CN(C)S(=O)(=O)c2c(C)noc2C)Oc2ccc(cc2C1=O)N(C)C
BRD-K86375847-001-02-1	131450794	Broad Institute DOS	1.0262	0.00927367	2.5												SaLSSA, 1536		CN1[C@H]2CC[C@H](CC(=O)Nc3ccc4COCc4c3)O[C@@H]2COc2ccc(NS(=O)(=O)c3ccc(Cl)cc3)cc2C1=O
BRD-K41750061-001-01-0	131437919	Broad Institute DOS	1.02641	0.0307262	2.5												SaLSSA, 1536		NCC[C@H]1CC[C@@H](NC(=O)NC2CCCCC2)[C@H](CO)O1
BRD-K76434841-001-01-6	131441199	Broad Institute DOS	1.02664	0.030724	2.5												SaLSSA, 1536		OC[C@H]1O[C@H](CC(=O)NC2CCCCC2)C=C[C@@H]1NC(=O)C1CCC1
BRD-K46661156-001-01-0	131450690	Broad Institute DOS	1.02675	0.0614491	2.5												SaLSSA, 1536		C[C@H](NC(=O)C[C@H]1CC[C@@H]2[C@H](COc3ccc(NS(=O)(=O)c4ccc(Cl)cc4)cc3C(=O)N2C)O1)c1ccccc1
BRD-K96292567-001-01-6	85796741	Broad Institute DOS	1.02705	0.161798	2.5												SaLSSA, 1536		COc1ccc(cc1)S(=O)(=O)N(C)C[C@H]1Oc2ccc(NC(=O)Nc3ccc(cc3)C(F)(F)F)cc2C(=O)N(C[C@H]1C)[C@H](C)CO
BRD-K47943934-001-01-0	131450540	Broad Institute DOS	1.02716	0.0560581	2.5												SaLSSA, 1536		CCCC(=O)Nc1ccc2OC[C@H]3O[C@H](CC(=O)NCc4cccc(F)c4)CC[C@H]3N(C)C(=O)c2c1
BRD-K68926315-001-01-8	131451595	Broad Institute DOS	1.02749	0.00414595	2.5												SaLSSA, 1536		CN1[C@H]2CC[C@@H](CC(=O)NCCN3CCCC3)O[C@@H]2COc2ccc(NC(=O)c3cccc(c3)C(F)(F)F)cc2C1=O
BRD-K13400435-001-01-5	131441492	Broad Institute DOS	1.02775	0.0204914	2.5												SaLSSA, 1536		OC[C@H]1O[C@H](CCn2cc(nn2)C2CCCCC2)CC[C@H]1NC(=O)Nc1cc(F)ccc1F
BRD-K74267000-001-01-9	85811726	Broad Institute DOS	1.02779	0.000407443	2.5												SaLSSA, 1536		C[C@@H](CO)N1C[C@H](C)[C@H](CN(C)CC2CC2)Oc2ccc(NC(=O)CCC(F)(F)F)cc2CC1=O
BRD-K99499260-001-01-4	131437788	Broad Institute DOS	1.0282	0.0704378	2.5												SaLSSA, 1536		OC[C@H]1O[C@@H](CC(=O)NCCCN2CCOCC2)C=C[C@@H]1NC(=O)Nc1ccc2OCOc2c1
BRD-K08412560-001-01-4	144195848	Broad Institute DOS	1.02861	0.172439	2.5												SaLSSA, 1536		COc1ccc2c3c([C@@H](CO)N(C[C@]33CN(CC4CC4)C3)C(=O)Nc3c(C)noc3C)n(C)c2c1
BRD-K81826010-001-01-1	131450967	Broad Institute DOS	1.02916	0.0370773	2.5												SaLSSA, 1536		CN1[C@H]2CC[C@@H](CC(=O)NCC3CCCCC3)O[C@H]2COc2ccc(NC(=O)c3cnccn3)cc2C1=O
BRD-K34348924-001-01-9	131440584	Broad Institute DOS	1.02917	0.0379377	2.5												SaLSSA, 1536		COc1ccccc1-c1cn(CC[C@@H]2CC[C@H](NC(=O)C3CCCCC3)[C@H](CO)O2)nn1
BRD-K02215705-001-01-3	85797084	Broad Institute DOS	1.02947	0.00416871	2.5												SaLSSA, 1536		C[C@@H](CO)N1C[C@@H](C)[C@H](CN(C)S(=O)(=O)c2cn(C)cn2)Oc2ccc(NC(=O)C3CC3)cc2CC1=O
BRD-K38403189-001-02-6	131451354	Broad Institute DOS	1.0295	0.0152412	2.5												SaLSSA, 1536		CN1[C@H]2CC[C@H](CC(=O)NCC3CCCCC3)O[C@@H]2COc2ccc(NC(=O)NCc3ccccc3)cc2C1=O
BRD-K83251113-001-01-6	85803518	Broad Institute DOS	1.02989	0.0897047	2.5												SaLSSA, 1536		CC(C)NC(=O)Nc1cccc2C(=O)N([C@H](C)CO)C[C@@H](C)[C@@H](CN(C)C(=O)Nc3ccccc3)Oc12
BRD-K62534342-001-01-3	85791055	Broad Institute DOS	1.03006	0.00610948	2.5												SaLSSA, 1536		C[C@H](CO)N1C[C@@H](C)[C@H](CN(C)Cc2ccc3OCOc3c2)Oc2ccc(NC(=O)C3CCCCC3)cc2C1=O
BRD-K24184187-001-01-2	144196135	Broad Institute DOS	1.0301	0.0147893	2.5												SaLSSA, 1536		COc1ccc2c3c([C@H](CO)N(C[C@]33CN(Cc4nccs4)C3)C(=O)CN(C)C)n(C)c2c1
BRD-K13982317-001-01-5	144196174	Broad Institute DOS	1.03033	0.0762396	2.5												SaLSSA, 1536		CCCC(=O)N1CC[C@@]2(CC1)CN([C@@H](CO)c1c2c2ccc(OC)cc2n1C)C(C)=O
BRD-K44201426-001-01-1	85793687	Broad Institute DOS	1.03033	0.038732	2.5												SaLSSA, 1536		COc1ccc(cc1)S(=O)(=O)N(C)C[C@@H]1Oc2ccc(NC(=O)Nc3ccc(cc3)C(F)(F)F)cc2C(=O)N(C[C@@H]1C)[C@H](C)CO
BRD-K83443720-001-01-4	144195992	Broad Institute DOS	1.03054	0.00126784	2.5												SaLSSA, 1536		COc1ccc2c3c([nH]c2c1)[C@@H](CO)N(C)C[C@]31CCN(CC1)S(=O)(=O)c1cn(C)cn1
BRD-K85400374-001-01-1	131452246	Broad Institute DOS	1.03058	0.0928916	2.5												SaLSSA, 1536		CN1[C@@H]2CC[C@@H](CC(O)=O)O[C@@H]2COc2ccc(NC(=O)Nc3ccccc3Cl)cc2C1=O
BRD-K76346363-001-01-0	85802236	Broad Institute DOS	1.03083	0.0369776	2.5												SaLSSA, 1536		C[C@@H](CO)N1C[C@H](C)[C@H](CN(C)S(=O)(=O)c2cn(C)cn2)Oc2c(NC(=O)Nc3ccc(cc3)C(F)(F)F)cccc2C1=O
BRD-K06731779-001-01-6	131450829	Broad Institute DOS	1.03084	0.107516	2.5												SaLSSA, 1536		COc1ccc(cc1)C(=O)Nc1ccc2OC[C@H]3O[C@H](CC(=O)NCC4CC4)CC[C@H]3N(C)C(=O)c2c1
BRD-K06886547-001-01-9	131438579	Broad Institute DOS	1.031	0.0466176	2.5												SaLSSA, 1536		COc1ccc(CNC(=O)C[C@@H]2O[C@@H](CO)[C@@H](NC(=O)c3cccc(F)c3)C=C2)cc1
BRD-K48549412-001-01-5	144195737	Broad Institute DOS	1.03126	0.0530348	2.5												SaLSSA, 1536		COc1ccc2c3c([C@H](CO)N(C[C@]33CN(C3)C(=O)Cc3ccccc3)C(=O)c3ccccn3)n(C)c2c1
BRD-K44626845-001-01-2	85800812	Broad Institute DOS	1.03134	0.101285	2.5												SaLSSA, 1536		COc1ccc(CN(C)C[C@H]2Oc3ccc(NC(=O)Nc4ccc5OCOc5c4)cc3CC(=O)N(C[C@H]2C)[C@H](C)CO)cc1
BRD-K44828732-001-01-0	144196237	Broad Institute DOS	1.03138	0.0223097	2.5												SaLSSA, 1536		COc1ccc2c3c([C@H](CO)NC[C@]33CCN(Cc4ccncc4)CC3)n(C)c2c1
BRD-K87299132-001-01-8	85799721	Broad Institute DOS	1.03171	0.000386854	2.5												SaLSSA, 1536		C[C@@H](CO)N1C[C@@H](C)[C@@H](CN(C)Cc2ccc3OCOc3c2)Oc2c(NC(=O)c3ccncc3)cccc2C1=O
BRD-K59596184-001-01-8	131437647	Broad Institute DOS	1.03194	0.0993446	2.5												SaLSSA, 1536		OC[C@@H]1O[C@H](CCNS(=O)(=O)c2cccc(F)c2)CC[C@H]1NC(=O)Cc1ccccn1
BRD-K02524411-001-01-3	131438502	Broad Institute DOS	1.03196	0.0937293	2.5												SaLSSA, 1536		OC[C@@H]1O[C@H](CC(=O)N2CCc3ccccc3C2)C=C[C@H]1NS(=O)(=O)c1ccc(F)cc1
BRD-K20928490-001-01-8	131439554	Broad Institute DOS	1.03224	0.0580986	2.5												SaLSSA, 1536		Cc1ccc(cc1)S(=O)(=O)N[C@@H]1C=C[C@H](CC(=O)NCc2ccc(Cl)c(Cl)c2)O[C@H]1CO
BRD-K43212439-001-01-4	144195969	Broad Institute DOS	1.03231	0.0304174	2.5												SaLSSA, 1536		CCCC(=O)N1C[C@@]2(C1)CN(CC1CC1)[C@@H](CO)c1[nH]c3cc(OC)ccc3c21
BRD-K98602713-001-01-7	85810428	Broad Institute DOS	1.03231	0.00709016	2.5												SaLSSA, 1536		COc1ccc(cc1)S(=O)(=O)Nc1ccc2O[C@H](CN(C)C(=O)Nc3c(C)noc3C)[C@@H](C)CN([C@@H](C)CO)C(=O)Cc2c1
BRD-K82078087-001-01-6	144195998	Broad Institute DOS	1.03244	0.0180987	2.5												SaLSSA, 1536		COc1cccc(CN2C[C@]3(CCN(CC3)S(C)(=O)=O)c3c([C@H]2CO)n(C)c2cc(OC)ccc32)c1
BRD-K54492529-001-01-9	144195816	Broad Institute DOS	1.03256	0.0261912	2.5												SaLSSA, 1536		CCCNC(=O)N1CC[C@@]2(CC1)CN(Cc1cccc(OC)c1)[C@@H](CO)c1[nH]c3cc(OC)ccc3c21
BRD-K74488553-001-01-2	144200185	Broad Institute DOS	1.03258	0.0317275	2.5												SaLSSA, 1536		COc1ccc2c3c([nH]c2c1)[C@@H](CO)N(C[C@]31CN(C1)S(C)(=O)=O)C(=O)C1CCCCC1
BRD-K96703103-001-01-3	144196187	Broad Institute DOS	1.0326	0.0322151	2.5												SaLSSA, 1536		CCS(=O)(=O)N1C[C@@]2(C1)CN(Cc1ccc3OCOc3c1)[C@H](CO)c1c2c2ccc(OC)cc2n1C
BRD-K69914820-001-01-1	131437136	Broad Institute DOS	1.03282	0.0508285	2.5												SaLSSA, 1536		COCc1cn(CC[C@H]2CC[C@@H](NC(=O)Nc3c(C)noc3C)[C@H](CO)O2)nn1
BRD-K15341710-001-01-5	85804020	Broad Institute DOS	1.03289	0.00349469	2.5												SaLSSA, 1536		C[C@@H](CO)N1C[C@H](C)[C@H](CN(C)Cc2ccc(cc2)-c2ccccc2)Oc2c(NS(C)(=O)=O)cccc2C1=O
BRD-K10493363-001-01-9	131437786	Broad Institute DOS	1.03299	0.0702742	2.5												SaLSSA, 1536		OC[C@H]1O[C@H](CC(=O)NCCCN2CCOCC2)C=C[C@@H]1NC(=O)Nc1ccc2OCOc2c1
BRD-K21181147-001-01-0	85798278	Broad Institute DOS	1.03319	0.0677819	2.5												SaLSSA, 1536		C[C@@H](CO)N1C[C@@H](C)[C@H](CN(C)C)Oc2ccc(NS(C)(=O)=O)cc2C1=O
BRD-K58415365-001-01-3	131450609	Broad Institute DOS	1.03324	0.0511731	2.5												SaLSSA, 1536		COCC(=O)Nc1ccc2OC[C@H]3O[C@H](CC(=O)N4CCc5ccccc5C4)CC[C@H]3N(C)C(=O)c2c1
BRD-K64201546-001-02-9	131408923	Broad Institute DOS	1.0334	0.027782	2.5												SaLSSA, 1536		C[C@H](CO)N1C[C@H](C)[C@@H](CN(C)S(C)(=O)=O)Oc2ccc(NC(=O)NC3CCCCC3)cc2C1=O
BRD-K02580474-001-01-9	131439556	Broad Institute DOS	1.0336	0.100305	2.5												SaLSSA, 1536		Cc1ccc(cc1)S(=O)(=O)N[C@@H]1C=C[C@@H](CC(=O)NCc2ccc(Cl)c(Cl)c2)O[C@H]1CO
BRD-K52369815-001-01-4	131434555	Broad Institute DOS	1.034	0.0578125	2.5												SaLSSA, 1536		Cn1cnc(c1)S(=O)(=O)N[C@H]1CC[C@@H](CC(=O)NCC2CCCCC2)O[C@@H]1CO
BRD-K78957196-001-01-5	144196022	Broad Institute DOS	1.03427	0.0418399	2.5												SaLSSA, 1536		COc1ccc2c3c([C@@H](CO)N(C[C@]33CCN(CC3)C(=O)Nc3ccccc3F)C(C)=O)n(C)c2c1
BRD-K49804319-001-01-7	131441196	Broad Institute DOS	1.03442	0.0847991	2.5												SaLSSA, 1536		OC[C@@H]1O[C@@H](CC(=O)NC2CCCCC2)C=C[C@@H]1NC(=O)C1CCC1
BRD-K82110567-001-01-6	144196058	Broad Institute DOS	1.03448	0.0251466	2.5												SaLSSA, 1536		COc1ccc2c3c([nH]c2c1)[C@H](CO)N(Cc1cc(OC)cc(OC)c1)C[C@]31CN(C1)C(=O)Nc1c(C)noc1C
BRD-K45319408-001-01-2	144196123	Broad Institute DOS	1.03464	0.00175547	2.5												SaLSSA, 1536		COc1ccc2c3c([nH]c2c1)[C@H](CO)N(C[C@]31CCN(CC1)C(C)=O)C(C)=O
BRD-K41115759-001-01-3	144196152	Broad Institute DOS	1.03471	0.0259257	2.5												SaLSSA, 1536		COc1ccc2c3c([nH]c2c1)[C@H](CO)NC[C@]31CN(C1)S(=O)(=O)c1cccs1
BRD-K36261147-001-01-3	85793706	Broad Institute DOS	1.03503	0.0398146	2.5												SaLSSA, 1536		C[C@@H](CO)N1C[C@@H](C)[C@@H](CN(C)C(=O)Nc2ccccc2)Oc2ccc(NS(=O)(=O)c3ccc(F)cc3)cc2C1=O
BRD-K22153018-001-01-4	131453802	Broad Institute DOS	1.03514	0.0705397	2.5												SaLSSA, 1536		CN(C)C(=O)C[C@@H]1CC[C@@H]2[C@@H](COc3ccc(NC(=O)C4CCCCC4)cc3C(=O)N2C)O1
BRD-K69156249-001-01-2	85795698	Broad Institute DOS	1.03523	0.0001853	2.5												SaLSSA, 1536		CNC[C@@H]1Oc2c(NS(=O)(=O)c3ccc(Cl)cc3)cccc2C(=O)N(C[C@H]1C)[C@@H](C)CO
BRD-K48072094-001-01-3	131451047	Broad Institute DOS	1.03528	0.0207135	2.5												SaLSSA, 1536		CN1[C@H]2CC[C@@H](CC(=O)N[C@@H]3CCN(Cc4ccccc4)C3)O[C@H]2COc2ccc(NC(=O)c3cnccn3)cc2C1=O
BRD-K38294141-001-01-8	144196016	Broad Institute DOS	1.03541	0.00839485	2.5												SaLSSA, 1536		COc1ccc2c3c([C@@H](CO)NC[C@]33CN(C3)C(=O)Nc3ccccc3F)n(C)c2c1
BRD-K50413902-001-01-6	131452890	Broad Institute DOS	1.03551	0.0821637	2.5												SaLSSA, 1536		CCS(=O)(=O)Nc1ccc2OC[C@H]3O[C@H](CC(=O)NC4CCCCC4)CC[C@H]3N(C)C(=O)c2c1
BRD-K82798363-001-01-4	131441201	Broad Institute DOS	1.03554	0.0335837	2.5												SaLSSA, 1536		OC[C@H]1O[C@@H](CC(=O)NC2CCCCC2)C=C[C@@H]1NC(=O)C1CCC1
BRD-K17666351-001-02-5	131450675	Broad Institute DOS	1.03571	0.0328512	2.5												SaLSSA, 1536		COc1cccc(CNC(=O)C[C@H]2CC[C@H]3[C@@H](COc4ccc(NS(=O)(=O)c5ccccc5F)cc4C(=O)N3C)O2)c1
BRD-K79041546-001-01-4	85796729	Broad Institute DOS	1.0358	0.00894641	2.5												SaLSSA, 1536		C[C@H](CO)N1C[C@@H](C)[C@@H](CN(C)S(C)(=O)=O)Oc2ccc(NC(=O)NC3CCCCC3)cc2C1=O
BRD-K65792118-001-01-6	131441496	Broad Institute DOS	1.03601	0.0740972	2.5												SaLSSA, 1536		OC[C@@H]1O[C@H](CCn2cc(nn2)C2CCCCC2)CC[C@@H]1NC(=O)Nc1cc(F)ccc1F
BRD-K32668628-001-01-1	131441552	Broad Institute DOS	1.03607	0.0912954	2.5												SaLSSA, 1536		OC[C@H]1O[C@H](CCNC(=O)C2CCCCC2)CC[C@@H]1NS(=O)(=O)Cc1ccccc1
BRD-K84633703-001-01-0	131451592	Broad Institute DOS	1.03607	0.0537879	2.5												SaLSSA, 1536		CN1[C@@H]2CC[C@H](CC(=O)NCCN3CCCC3)O[C@@H]2COc2ccc(NC(=O)c3cccc(c3)C(F)(F)F)cc2C1=O
BRD-K42368688-001-01-3	85790696	Broad Institute DOS	1.03616	0.0205705	2.5												SaLSSA, 1536		C[C@@H](CO)N1C[C@H](C)[C@H](CN(C)Cc2ccc3OCOc3c2)Oc2ccc(NC(=O)C3CCCCC3)cc2C1=O
BRD-K46348511-001-01-4	131437478	Broad Institute DOS	1.0363	0.0777306	2.5												SaLSSA, 1536		COc1cccc(c1)S(=O)(=O)N[C@H]1CC[C@H](CC(=O)NC2Cc3ccccc3C2)O[C@@H]1CO
BRD-K75540740-001-01-3	131438172	Broad Institute DOS	1.03635	0.0514007	2.5												SaLSSA, 1536		COc1ccccc1CNC(=O)C[C@@H]1O[C@H](CO)[C@H](NC(=O)CC2CC2)C=C1
BRD-K23155683-001-01-2	131451149	Broad Institute DOS	1.03639	0.0445132	2.5												SaLSSA, 1536		COc1cccc(c1)S(=O)(=O)Nc1ccc2OC[C@@H]3O[C@@H](CC(=O)NCC4CCCCC4)CC[C@@H]3N(C)C(=O)c2c1
BRD-K30321520-001-01-8	85805450	Broad Institute DOS	1.03669	0.0407747	2.5												SaLSSA, 1536		C[C@H](CO)N1C[C@@H](C)[C@@H](CN(C)S(C)(=O)=O)Oc2ccc(NC(=O)Nc3ccc(F)cc3)cc2CC1=O
BRD-K17932447-001-01-9	85806179	Broad Institute DOS	1.03681	0.0339922	2.5												SaLSSA, 1536		COc1ccc(cc1)S(=O)(=O)Nc1cccc2c1O[C@H](CN(C)CC1CCCCC1)[C@H](C)CN([C@@H](C)CO)C2=O
BRD-K38325917-001-01-2	85790215	Broad Institute DOS	1.03684	0.0229198	2.5												SaLSSA, 1536		C[C@H](CO)N1C[C@@H](C)[C@@H](CN(C)Cc2ccc(cc2)C(F)(F)F)Oc2c(NS(=O)(=O)c3c(C)noc3C)cccc2C1=O
BRD-K25878187-001-01-8	131436181	Broad Institute DOS	1.0374	0.069559	2.5												SaLSSA, 1536		Cc1ccc(cc1)S(=O)(=O)N[C@@H]1CC[C@H](CC(=O)NCc2ccncn2)O[C@@H]1CO
BRD-K72324716-001-01-5	131450550	Broad Institute DOS	1.03775	0.0258033	2.5												SaLSSA, 1536		CN1[C@@H]2CC[C@H](CC(=O)NCCc3ccncc3)O[C@H]2COc2ccc(NS(=O)(=O)c3ccc(C)cc3)cc2C1=O
BRD-K10812033-001-01-0	131437233	Broad Institute DOS	1.03782	0.134053	2.5												SaLSSA, 1536		OC[C@H]1O[C@@H](CC(=O)Nc2nccs2)C=C[C@@H]1NC(=O)CCN1CCCCC1
BRD-K96797558-001-01-5	144195786	Broad Institute DOS	1.03796	0.00367566	2.5												SaLSSA, 1536		COc1ccc2c3c([C@H](CO)N(C[C@]33CCN(CC3)C(=O)c3cnccn3)C(C)=O)n(C)c2c1
BRD-K05931933-001-01-6	164337511	Broad Institute DOS	1.03832	0.0222078	2.5												SaLSSA, 1536		C[C@H](CO)N1C[C@H](C)[C@@H](CN(C)C)Oc2ccc(NS(C)(=O)=O)cc2C1=O
BRD-K11110309-001-02-3	131451127	Broad Institute DOS	1.03838	0.00684526	2.5												SaLSSA, 1536		CN1[C@H]2CC[C@H](CC(=O)Nc3ccc4COCc4c3)O[C@@H]2COc2ccc(NC(=O)c3ccc(F)c(F)c3)cc2C1=O
BRD-K45682001-001-01-4	131435092	Broad Institute DOS	1.03858	0.0468451	2.5												SaLSSA, 1536		CN(C)Cc1cn(CC[C@@H]2CC[C@H](NC(=O)Cc3cccnc3)[C@H](CO)O2)nn1
BRD-K24826948-001-01-8	85802114	Broad Institute DOS	1.03876	0.0367501	2.5												SaLSSA, 1536		C[C@@H](CO)N1C[C@@H](C)[C@@H](CN(C)S(=O)(=O)c2cn(C)cn2)Oc2c(NC(=O)Nc3ccc(cc3)C(F)(F)F)cccc2C1=O
BRD-K49385192-001-01-9	131440579	Broad Institute DOS	1.03894	0.0773015	2.5												SaLSSA, 1536		COc1ccccc1-c1cn(CC[C@@H]2CC[C@@H](NC(=O)C3CCCCC3)[C@@H](CO)O2)nn1
BRD-K31671785-001-01-5	131434554	Broad Institute DOS	1.0391	0.0539104	2.5												SaLSSA, 1536		Cn1cnc(c1)S(=O)(=O)N[C@@H]1CC[C@H](CC(=O)NCC2CCCCC2)O[C@H]1CO
BRD-K74575979-001-01-2	131438174	Broad Institute DOS	1.03915	0.000205889	2.5												SaLSSA, 1536		COc1ccccc1CNC(=O)C[C@H]1O[C@H](CO)[C@@H](NC(=O)CC2CC2)C=C1
BRD-K84090286-001-01-8	85801662	Broad Institute DOS	1.03957	0.0107268	2.5												SaLSSA, 1536		CC(C)NC(=O)Nc1cccc2C(=O)N([C@@H](C)CO)C[C@H](C)[C@H](CN(C)C(=O)Nc3ccccc3)Oc12
BRD-K06203116-001-01-8	131436761	Broad Institute DOS	1.04009	0.0224939	2.5												SaLSSA, 1536		OC[C@H]1O[C@H](CC(=O)NCCc2ccncc2)C=C[C@@H]1NC(=O)Cc1ccccn1
BRD-K72740190-001-01-7	85798901	Broad Institute DOS	1.04009	0.0600014	2.5												SaLSSA, 1536		C[C@H](CO)N1C[C@@H](C)[C@H](CN(C)C)Oc2ccc(NS(C)(=O)=O)cc2C1=O
BRD-K17968366-001-01-0	85814032	Broad Institute DOS	1.0402	0.0832463	2.5												SaLSSA, 1536		COc1ccc(cc1)S(=O)(=O)N(C)C[C@@H]1Oc2c(cccc2C(=O)N(C[C@@H]1C)[C@@H](C)CO)N(C)C
BRD-K18785094-001-01-6	144198401	Broad Institute DOS	1.0404	0.00573888	2.5												SaLSSA, 1536		COc1ccc2c3c([C@H](CO)N(C[C@]33CCN(CC3)C(=O)c3ccccn3)S(C)(=O)=O)n(C)c2c1
BRD-K90417358-001-01-8	144195976	Broad Institute DOS	1.04081	0.0367533	2.5												SaLSSA, 1536		CCC(=O)N1C[C@]2(CN(Cc3ccc(F)cc3)C2)c2c([C@@H]1CO)n(C)c1cc(OC)ccc21
BRD-K82414981-001-01-0	144190865	Broad Institute DOS	1.04089	0.0425518	2.5												SaLSSA, 1536		CCCNC(=O)N1C[C@]2(CCN(CC2)C(=O)C2CCOCC2)c2c([nH]c3cc(OC)ccc23)[C@H]1CO
BRD-K34898303-001-01-4	144189943	Broad Institute DOS	1.04095	0.0546082	2.5												SaLSSA, 1536		CCCNC(=O)N1C[C@@]2(C1)CN([C@@H](CO)c1[nH]c3cc(OC)ccc3c21)C(=O)NC1CCCC1
BRD-K94293090-001-01-2	131450925	Broad Institute DOS	1.04117	0.0873933	2.5												SaLSSA, 1536		CN1[C@H]2CC[C@@H](CC(=O)Nc3cn(C)nc3C)O[C@@H]2COc2ccc(NC(=O)C3CCOCC3)cc2C1=O
BRD-K39613698-001-02-3	131450996	Broad Institute DOS	1.04137	0.102637	2.5												SaLSSA, 1536		COc1ccccc1C(=O)Nc1ccc2OC[C@H]3O[C@@H](CC(=O)Nc4cccc(c4)C(C)C)CC[C@@H]3N(C)C(=O)c2c1
BRD-K72845184-001-01-2	131453357	Broad Institute DOS	1.04142	0.0442303	2.5												SaLSSA, 1536		CN1[C@@H]2CC[C@@H](CC(=O)N3CCCCC3)O[C@@H]2COc2ccc(NC(=O)c3ccc(F)c(F)c3)cc2C1=O
BRD-K65233124-001-01-3	144198454	Broad Institute DOS	1.04152	0.0295385	2.5												SaLSSA, 1536		COc1ccc2c3c([C@H](CO)N(C[C@]33CCN(CC3)C(=O)Nc3ccc(F)cc3F)C(=O)Nc3ccc(F)cc3)n(C)c2c1
BRD-K29802952-001-01-7	85796275	Broad Institute DOS	1.0417	0.0325824	2.5												SaLSSA, 1536		C[C@H](CO)N1C[C@H](C)[C@H](CN(C)Cc2ccc(cc2)C(F)(F)F)Oc2c(NS(=O)(=O)c3c(C)noc3C)cccc2C1=O
BRD-K68664718-001-01-8	131434728	Broad Institute DOS	1.0417	0.00492508	2.5												SaLSSA, 1536		OC[C@H]1O[C@H](CC(=O)N2CCC(Cc3ccccc3)CC2)C=C[C@@H]1NC(=O)c1cnccn1
BRD-K62768824-001-01-4	144193270	Broad Institute DOS	1.04182	0.0867225	2.5												SaLSSA, 1536		COc1ccc2c3c([nH]c2c1)[C@H](CO)N(CC1CC1)C[C@]31CCN(CC1)S(=O)(=O)c1cccc(F)c1
BRD-K58225350-001-01-3	131453565	Broad Institute DOS	1.04257	0.0379757	2.5												SaLSSA, 1536		CN1CCN(CC1)C(=O)C[C@H]1CC[C@H]2[C@H](COc3ccc(NC(=O)c4cccs4)cc3C(=O)N2C)O1
BRD-K07489055-001-01-5	131437133	Broad Institute DOS	1.04261	0.0588745	2.5												SaLSSA, 1536		COCc1cn(CC[C@@H]2CC[C@@H](NC(=O)Nc3c(C)noc3C)[C@@H](CO)O2)nn1
BRD-K26545157-001-01-8	164338720	Broad Institute DOS	1.04283	0.0133383	2.5												SaLSSA, 1536		COc1ccc2c3c([C@@H](CO)N(C[C@]33CCN(Cc4ccncc4)CC3)C(=O)CN3CCOCC3)n(C)c2c1
BRD-K96765679-001-01-6	131437985	Broad Institute DOS	1.04293	0.0254154	2.5												SaLSSA, 1536		COc1cccc(c1)-c1cn(CC[C@@H]2CC[C@H](NS(=O)(=O)c3ccccc3Cl)[C@H](CO)O2)nn1
BRD-K46096244-001-01-3	131435090	Broad Institute DOS	1.04309	0.0488065	2.5												SaLSSA, 1536		CN(C)Cc1cn(CC[C@H]2CC[C@H](NC(=O)Cc3cccnc3)[C@@H](CO)O2)nn1
BRD-K37820137-001-01-7	144196164	Broad Institute DOS	1.04313	0.0471074	2.5												SaLSSA, 1536		COc1ccc2c3c([C@H](CO)N(C[C@]33CN(C3)C(=O)c3cccc(F)c3)C(=O)c3cccc(F)c3)n(C)c2c1
BRD-K52721778-001-01-1	144195904	Broad Institute DOS	1.04326	0.0722962	2.5												SaLSSA, 1536		CCS(=O)(=O)N1C[C@@]2(C1)CN(C)[C@H](CO)c1c2c2ccc(OC)cc2n1C
BRD-K14095397-001-01-8	85807795	Broad Institute DOS	1.04394	0.0746455	2.5												SaLSSA, 1536		C[C@@H](CO)N1C[C@@H](C)[C@@H](CN(C)CC2CC2)Oc2ccc(NC(=O)CCC(F)(F)F)cc2CC1=O
BRD-K02747732-001-01-2	85802105	Broad Institute DOS	1.04397	0.011442	2.5												SaLSSA, 1536		C[C@@H](CO)N1C[C@@H](C)[C@@H](CN(C)Cc2ccc(cc2)-c2ccccc2)Oc2c(NS(C)(=O)=O)cccc2C1=O
BRD-K90687949-001-01-2	85791842	Broad Institute DOS	1.04435	0.0428617	2.5												SaLSSA, 1536		C[C@@H](CO)N1C[C@@H](C)[C@@H](CN(C)S(=O)(=O)c2cccs2)Oc2ccc(NC(=O)Nc3cccc4ccccc34)cc2C1=O
BRD-K99750636-001-01-7	144193265	Broad Institute DOS	1.04439	0.0530521	2.5												SaLSSA, 1536		COc1ccc2c3c([nH]c2c1)[C@H](CO)N(Cc1ccccn1)C[C@]31CCN(CC1)C(C)=O
BRD-K47097412-001-01-6	131453499	Broad Institute DOS	1.04484	0.0314587	2.5												SaLSSA, 1536		CN1[C@@H]2CC[C@@H](CC(=O)NCc3ccccc3F)O[C@H]2COc2ccc(NC(=O)C3CCOCC3)cc2C1=O
BRD-K32803351-001-02-5	131450835	Broad Institute DOS	1.04484	0.0810639	2.5												SaLSSA, 1536		CN1[C@H]2CC[C@H](CC(=O)Nc3ccc4CCCc4c3)O[C@@H]2COc2ccc(NC(=O)Nc3cccc(c3)C#N)cc2C1=O
BRD-K69994732-001-01-0	85797839	Broad Institute DOS	1.04495	0.0128312	2.5												SaLSSA, 1536		CNC[C@@H]1Oc2ccc(NS(=O)(=O)c3ccc(OC)cc3)cc2C(=O)N(C[C@@H]1C)[C@H](C)CO
BRD-K35046689-001-01-3	144195972	Broad Institute DOS	1.045	0.0294399	2.5												SaLSSA, 1536		CCCC(=O)N1C[C@]2(CCN(CC2)S(=O)(=O)CC)c2c([C@@H]1CO)n(C)c1cc(OC)ccc21
BRD-K13667629-001-01-5	131450565	Broad Institute DOS	1.04501	0.0349762	2.5												SaLSSA, 1536		CN1[C@@H]2CC[C@@H](CC(=O)NCCN3CCCCC3)O[C@@H]2COc2ccc(NS(=O)(=O)c3cccc(F)c3)cc2C1=O
BRD-K28785305-001-01-9	85801494	Broad Institute DOS	1.04509	0.17518	2.5												SaLSSA, 1536		CC(C)NC(=O)Nc1cccc2C(=O)N([C@H](C)CO)C[C@@H](C)[C@H](CN(C)C(=O)Nc3ccccc3)Oc12
BRD-K12968907-001-01-1	144193218	Broad Institute DOS	1.04516	0.0903386	2.5												SaLSSA, 1536		CCCC(=O)N1C[C@@]2(C1)CN(Cc1ccccc1F)[C@@H](CO)c1c2c2ccc(OC)cc2n1C
BRD-K38451408-001-01-2	144195949	Broad Institute DOS	1.04546	0.0184455	2.5												SaLSSA, 1536		COc1ccc2c(c1)n(C)c1[C@H](CO)N(C[C@]3(CCN(C)CC3)c21)C(=O)c1ccc(F)cc1
BRD-K09014535-001-01-9	144195896	Broad Institute DOS	1.04569	0.0326269	2.5												SaLSSA, 1536		COc1ccc2c3c([nH]c2c1)[C@@H](CO)N(CC1CC1)C[C@]31CN(C1)C(=O)NC1CCCC1
BRD-K60159779-001-01-3	144195932	Broad Institute DOS	1.04588	0.0454321	2.5												SaLSSA, 1536		COc1ccc2c3c([nH]c2c1)[C@@H](CO)N(C[C@]31CCN(CC1)S(=O)(=O)c1ccccc1)C(C)=O
BRD-K90878174-001-01-3	131453800	Broad Institute DOS	1.0462	0.0736649	2.5												SaLSSA, 1536		CN(C)C(=O)C[C@H]1CC[C@H]2[C@@H](COc3ccc(NC(=O)C4CCCCC4)cc3C(=O)N2C)O1
BRD-K20537503-001-01-2	144196185	Broad Institute DOS	1.04628	0.0345677	2.5												SaLSSA, 1536		CCS(=O)(=O)N1C[C@@]2(C1)CN(Cc1ccc3OCOc3c1)[C@@H](CO)c1c2c2ccc(OC)cc2n1C
BRD-K81462515-001-01-5	131451353	Broad Institute DOS	1.04663	0.0201002	2.5												SaLSSA, 1536		CN1[C@@H]2CC[C@@H](CC(=O)NCC3CCCCC3)O[C@H]2COc2ccc(NC(=O)NCc3ccccc3)cc2C1=O
BRD-K16478338-001-01-6	131453803	Broad Institute DOS	1.04667	0.040999	2.5												SaLSSA, 1536		CN(C)C(=O)C[C@@H]1CC[C@@H]2[C@H](COc3ccc(NC(=O)C4CCCCC4)cc3C(=O)N2C)O1
BRD-K90078575-001-02-3	131453504	Broad Institute DOS	1.04672	0.0618978	2.5												SaLSSA, 1536		CN1[C@H]2CC[C@H](CC(=O)NCc3ccccc3F)O[C@@H]2COc2ccc(NC(=O)C3CCOCC3)cc2C1=O
BRD-K94765019-001-01-7	131434552	Broad Institute DOS	1.04738	0.0427393	2.5												SaLSSA, 1536		Cn1cnc(c1)S(=O)(=O)N[C@@H]1CC[C@H](CC(=O)NCC2CCCCC2)O[C@@H]1CO
BRD-K84514139-001-01-6	131440689	Broad Institute DOS	1.04773	0.0630865	2.5												SaLSSA, 1536		COc1ccccc1NC(=O)N[C@@H]1CC[C@H](CCNS(=O)(=O)c2ccc(Cl)cc2)O[C@H]1CO
BRD-K93900322-001-01-3	131451045	Broad Institute DOS	1.04774	0.0311152	2.5												SaLSSA, 1536		CN1[C@@H]2CC[C@@H](CC(=O)N[C@@H]3CCN(Cc4ccccc4)C3)O[C@H]2COc2ccc(NC(=O)c3cnccn3)cc2C1=O
BRD-K61004012-001-02-5	131450601	Broad Institute DOS	1.04786	0.112913	2.5												SaLSSA, 1536		COc1cccc(CNC(=O)C[C@H]2CC[C@H]3[C@@H](COc4ccc(NC(=O)c5cccs5)cc4C(=O)N3C)O2)c1
BRD-K82833056-001-02-9	131451168	Broad Institute DOS	1.0481	0.0194912	2.5												SaLSSA, 1536		CN1[C@H]2CC[C@H](CC(=O)Nc3ccc4CCCCc4c3)O[C@@H]2COc2ccc(NC(=O)C3CCOCC3)cc2C1=O
BRD-K16659883-001-01-0	131452534	Broad Institute DOS	1.04828	0.0265965	2.5												SaLSSA, 1536		CN1[C@H]2CC[C@H](CC(O)=O)O[C@H]2COc2ccc(NC(=O)c3cc(C)on3)cc2C1=O
BRD-K02776177-001-01-3	85799616	Broad Institute DOS	1.04829	0.0164473	2.5												SaLSSA, 1536		CNC[C@@H]1Oc2ccc(NS(=O)(=O)c3ccc(OC)cc3)cc2C(=O)N(C[C@@H]1C)[C@@H](C)CO
BRD-K63495202-001-01-5	131453563	Broad Institute DOS	1.04833	0.00445153	2.5												SaLSSA, 1536		CN1CCN(CC1)C(=O)C[C@@H]1CC[C@H]2[C@@H](COc3ccc(NC(=O)c4cccs4)cc3C(=O)N2C)O1
BRD-K37569719-001-01-6	144195702	Broad Institute DOS	1.04835	0.0760998	2.5												SaLSSA, 1536		COc1ccc(NC(=O)N2CC[C@@]3(CC2)CN([C@@H](CO)c2[nH]c4cc(OC)ccc4c32)C(=O)CN2CCOCC2)cc1
BRD-K34907839-001-01-6	131438177	Broad Institute DOS	1.04855	0.0339305	2.5												SaLSSA, 1536		COc1ccccc1CNC(=O)C[C@H]1O[C@@H](CO)[C@H](NC(=O)CC2CC2)C=C1
BRD-K51410836-001-01-2	144195754	Broad Institute DOS	1.04886	0.0448231	2.5												SaLSSA, 1536		CCS(=O)(=O)N1C[C@@]2(C1)CN([C@H](CO)c1[nH]c3cc(OC)ccc3c21)C(=O)c1ccc(F)cc1
BRD-K19873234-001-01-0	131450611	Broad Institute DOS	1.04894	0.040533	2.5												SaLSSA, 1536		CN1[C@@H]2CC[C@@H](CC(=O)NCCN3CCCCC3)O[C@@H]2COc2ccc(NC(=O)Nc3ccc(Cl)cc3)cc2C1=O
BRD-K00950228-001-01-5	85798317	Broad Institute DOS	1.04897	0.0234096	2.5												SaLSSA, 1536		C[C@H](CO)N1C[C@@H](C)[C@H](CN(C)Cc2ccc(Cl)c(Cl)c2)Oc2ccc(NC(=O)CCCN(C)C)cc2C1=O
BRD-K23461342-001-01-7	131437134	Broad Institute DOS	1.04897	0.0516055	2.5												SaLSSA, 1536		COCc1cn(CC[C@H]2CC[C@H](NC(=O)Nc3c(C)noc3C)[C@H](CO)O2)nn1
BRD-K62536321-001-01-3	144195781	Broad Institute DOS	1.04898	0.0178733	2.5												SaLSSA, 1536		CCCC(=O)N1C[C@]2(CN(C2)C(=O)NC(C)C)c2c([nH]c3cc(OC)ccc23)[C@@H]1CO
BRD-K75905639-001-01-2	131451678	Broad Institute DOS	1.049	0.0251705	2.5												SaLSSA, 1536		COCC(=O)Nc1ccc2OC[C@@H]3O[C@@H](CC(=O)NCCCN(C)C)CC[C@@H]3N(C)C(=O)c2c1
BRD-K24192521-001-01-0	131451000	Broad Institute DOS	1.04906	0.0652072	2.5												SaLSSA, 1536		CN1[C@@H]2CC[C@@H](CC(=O)N3CCOCC3)O[C@@H]2COc2ccc(NS(C)(=O)=O)cc2C1=O
BRD-K15985619-001-01-1	85793245	Broad Institute DOS	1.0493	0.0836136	2.5												SaLSSA, 1536		C[C@@H](CO)N1C[C@@H](C)[C@@H](CN(C)C(=O)Nc2c(C)noc2C)Oc2ccc(NC(=O)CCCN(C)C)cc2C1=O
BRD-K30052278-001-01-3	131453561	Broad Institute DOS	1.04959	0.0479038	2.5												SaLSSA, 1536		CN1CCN(CC1)C(=O)C[C@H]1CC[C@H]2[C@@H](COc3ccc(NC(=O)c4cccs4)cc3C(=O)N2C)O1
BRD-K86156277-001-01-6	131450810	Broad Institute DOS	1.04974	0.00745859	2.5												SaLSSA, 1536		CC(C)NC(=O)Nc1ccc2OC[C@@H]3O[C@H](CC(=O)NCc4ccc(F)cc4)CC[C@H]3N(C)C(=O)c2c1
BRD-K41793515-001-01-2	85796755	Broad Institute DOS	1.05014	0.0250643	2.5												SaLSSA, 1536		C[C@H](CO)N1C[C@@H](C)[C@@H](CN(C)Cc2ccc(Oc3ccccc3)cc2)Oc2ccc(cc2C1=O)N(C)C
BRD-K91238907-001-01-3	131409018	Broad Institute DOS	1.05014	0.0124433	2.5												SaLSSA, 1536		C[C@@H](CO)N1C[C@@H](C)[C@H](CN(C)S(C)(=O)=O)Oc2ccc(NC(=O)Nc3ccc(F)cc3)cc2CC1=O
BRD-K45433858-001-01-6	131451350	Broad Institute DOS	1.05029	0.0302982	2.5												SaLSSA, 1536		CN1[C@H]2CC[C@H](CC(=O)NCC3CCCCC3)O[C@H]2COc2ccc(NC(=O)NCc3ccccc3)cc2C1=O
BRD-K06772064-001-01-4	131450902	Broad Institute DOS	1.0505	0.0383267	2.5												SaLSSA, 1536		CN1[C@H]2CC[C@@H](CC(=O)N[C@H]3CCN(Cc4ccccc4)C3)O[C@@H]2COc2ccc(NC(=O)c3cnccn3)cc2C1=O
BRD-K94454791-001-01-2	131435375	Broad Institute DOS	1.05066	0.0508047	2.5												SaLSSA, 1536		OC[C@H]1O[C@@H](CC(=O)N2CCC(Cc3ccccc3)CC2)CC[C@@H]1NC(=O)CCN1CCCCC1
BRD-K75673534-001-01-2	131437918	Broad Institute DOS	1.05073	0.0231235	2.5												SaLSSA, 1536		NCC[C@H]1CC[C@H](NC(=O)NC2CCCCC2)[C@H](CO)O1
BRD-K49116571-001-01-9	85796135	Broad Institute DOS	1.05077	0.0815298	2.5												SaLSSA, 1536		C[C@H](CO)N1C[C@@H](C)[C@@H](CN(C)Cc2ccc3OCOc3c2)Oc2ccc(NC(=O)C3CCCCC3)cc2C1=O
BRD-K43872989-001-01-9	85798932	Broad Institute DOS	1.05078	0.0309928	2.5												SaLSSA, 1536		C[C@@H](CO)N1C[C@H](C)[C@@H](CN(C)C)Oc2ccc(NS(C)(=O)=O)cc2C1=O
BRD-K05511219-001-01-1	131438583	Broad Institute DOS	1.05093	0.0168764	2.5												SaLSSA, 1536		COc1ccc(CNC(=O)C[C@@H]2O[C@@H](CO)[C@H](NC(=O)c3cccc(F)c3)C=C2)cc1
BRD-K45887240-001-01-0	131450447	Broad Institute DOS	1.0511	0.077775	2.5												SaLSSA, 1536		CN1[C@@H]2CC[C@@H](CC(O)=O)O[C@H]2COc2ccc(NS(=O)(=O)c3ccccc3C)cc2C1=O
BRD-K35440818-001-01-2	131451004	Broad Institute DOS	1.05134	0.0156465	2.5												SaLSSA, 1536		CN1[C@H]2CC[C@H](CC(=O)N3CCOCC3)O[C@@H]2COc2ccc(NS(C)(=O)=O)cc2C1=O
BRD-K29078658-001-01-1	131426975	Broad Institute DOS	1.05215	0.1182	2.5												SaLSSA, 1536		C[C@@H](CO)N1C[C@H](C)[C@@H](CN(C)Cc2ccc(cc2)C(=O)Nc2ccccc2N)Oc2ccc(NC(=O)Cn3cnnn3)cc2C1=O
BRD-K93476432-001-01-1	131452234	Broad Institute DOS	1.05221	0.0539754	2.5												SaLSSA, 1536		CNC(=O)C[C@H]1CC[C@H]2[C@H](COc3ccc(NS(=O)(=O)c4ccc(F)cc4)cc3C(=O)N2C)O1
BRD-K49258689-001-01-8	144196183	Broad Institute DOS	1.05228	0.0441491	2.5												SaLSSA, 1536		COCC(=O)N1C[C@]2(CCN(Cc3ccccc3)CC2)c2c([nH]c3cc(OC)ccc23)[C@@H]1CO
BRD-K03446421-001-01-6	131441497	Broad Institute DOS	1.05261	0.0214525	2.5												SaLSSA, 1536		OC[C@H]1O[C@H](CCn2cc(nn2)C2CCCCC2)CC[C@@H]1NC(=O)Nc1cc(F)ccc1F
BRD-K94881465-001-01-1	131436501	Broad Institute DOS	1.05281	0.0135627	2.5												SaLSSA, 1536		C[C@@H](NC(=O)C[C@H]1O[C@H](CO)[C@H](NC(=O)c2cccnc2)C=C1)c1ccccc1
BRD-K28555557-001-01-1	144196542	Broad Institute DOS	1.0531	0.0153604	2.5												SaLSSA, 1536		COc1ccc2c3c([nH]c2c1)[C@H](CO)N(C[C@]31CN(C1)C(=O)c1ccccc1)S(C)(=O)=O
BRD-K66757073-001-01-1	144196188	Broad Institute DOS	1.0532	0.0609008	2.5												SaLSSA, 1536		COc1ccc2c3c([nH]c2c1)[C@@H](CO)N(C[C@]31CN(C1)C(=O)Nc1cccc(F)c1)C(=O)NC1CCCC1
BRD-K95352880-001-01-9	131450539	Broad Institute DOS	1.05332	0.105191	2.5												SaLSSA, 1536		CCCC(=O)Nc1ccc2OC[C@@H]3O[C@@H](CC(=O)NCc4cccc(F)c4)CC[C@H]3N(C)C(=O)c2c1
BRD-K91122493-001-01-9	131452892	Broad Institute DOS	1.05336	0.0467844	2.5												SaLSSA, 1536		CCS(=O)(=O)Nc1ccc2OC[C@@H]3O[C@@H](CC(=O)NC4CCCCC4)CC[C@H]3N(C)C(=O)c2c1
BRD-K12743465-001-01-2	144195735	Broad Institute DOS	1.05357	0.0867843	2.5												SaLSSA, 1536		COc1ccc2c3c([nH]c2c1)[C@@H](CO)N(C)C[C@]31CN(C1)C(=O)C1CC1
BRD-K86413298-001-01-6	144195814	Broad Institute DOS	1.05371	0.00788338	2.5												SaLSSA, 1536		COc1ccc2c3c([C@H](CO)N(C[C@]33CCN(Cc4cccnc4)CC3)S(=O)(=O)c3ccc(C)cc3)n(C)c2c1
BRD-K72805888-001-01-5	131409335	Broad Institute DOS	1.05382	0.0364066	2.5												SaLSSA, 1536		C[C@@H](CO)N1C[C@@H](C)[C@H](CN(C)Cc2ccc(Oc3ccccc3)cc2)Oc2ccc(NS(=O)(=O)c3c(C)noc3C)cc2CC1=O
BRD-K16555857-001-01-2	85813418	Broad Institute DOS	1.05394	0.118204	2.5												SaLSSA, 1536		C[C@@H](CO)N1C[C@H](C)[C@H](CN(C)Cc2ccc(cc2)C(=O)Nc2ccccc2N)Oc2ccc(NC(=O)Cn3cnnn3)cc2C1=O
BRD-K74782274-001-01-6	144195947	Broad Institute DOS	1.05398	0.0222902	2.5												SaLSSA, 1536		COc1ccc2c(c1)n(C)c1[C@@H](CO)N(C[C@]3(CCN(C)CC3)c21)C(=O)c1ccc(F)cc1
BRD-K07547422-001-01-6	85805819	Broad Institute DOS	1.05401	0.0333627	2.5												SaLSSA, 1536		C[C@@H](CO)N1C[C@H](C)[C@H](CN(C)C(=O)Nc2ccc(cc2)C(F)(F)F)Oc2c(NS(=O)(=O)c3ccc(C)cc3)cccc2C1=O
BRD-K51930253-001-01-3	144196175	Broad Institute DOS	1.05415	0.13632	2.5												SaLSSA, 1536		CCCC(=O)N1CC[C@@]2(CC1)CN([C@H](CO)c1c2c2ccc(OC)cc2n1C)C(C)=O
BRD-K03921744-001-01-8	85792951	Broad Institute DOS	1.05436	0.0162024	2.5												SaLSSA, 1536		C[C@@H](CO)N1C[C@@H](C)[C@H](CN(C)Cc2ccc3OCOc3c2)Oc2ccc(NC(=O)C3CCCCC3)cc2C1=O
BRD-K02598618-001-01-8	131452018	Broad Institute DOS	1.0544	0.0797115	2.5												SaLSSA, 1536		COc1ccccc1CNC(=O)C[C@@H]1CC[C@H]2[C@H](COc3ccc(NC(C)=O)cc3C(=O)N2C)O1
BRD-K09059658-001-01-5	131450930	Broad Institute DOS	1.05483	0.0261468	2.5												SaLSSA, 1536		CN1[C@@H]2CC[C@@H](CC(=O)Nc3cn(C)nc3C)O[C@H]2COc2ccc(NC(=O)C3CCOCC3)cc2C1=O
BRD-K92233226-001-01-7	85794767	Broad Institute DOS	1.0552	0.0377708	2.5												SaLSSA, 1536		C[C@@H](CO)N1C[C@@H](C)[C@H](CN(C)S(=O)(=O)c2ccc(F)cc2)Oc2ccc(NS(=O)(=O)c3cn(C)cn3)cc2C1=O
BRD-K16562233-001-01-3	131438498	Broad Institute DOS	1.05548	0.114584	2.5												SaLSSA, 1536		OC[C@@H]1O[C@H](CC(=O)N2CCc3ccccc3C2)C=C[C@@H]1NS(=O)(=O)c1ccc(F)cc1
BRD-K32423528-001-01-2	85804791	Broad Institute DOS	1.05564	0.053685	2.5												SaLSSA, 1536		C[C@@H](CO)N1C[C@H](C)[C@@H](CN(C)C(=O)Nc2ccc(cc2)C(F)(F)F)Oc2c(NS(=O)(=O)c3ccc(C)cc3)cccc2C1=O
BRD-K27398193-001-01-7	131438050	Broad Institute DOS	1.05576	0.00939503	2.5												SaLSSA, 1536		OC[C@H]1O[C@H](CC(O)=O)C=C[C@H]1NC(=O)Nc1cc(F)ccc1F
BRD-K84831408-001-01-8	144195929	Broad Institute DOS	1.05621	0.0497059	2.5												SaLSSA, 1536		COc1ccc2c3c([C@@H](CO)N(C)C[C@]33CCN(CC3)C(=O)c3cccnc3)n(C)c2c1
BRD-K84575400-001-01-9	131451137	Broad Institute DOS	1.05684	0.0307479	2.5												SaLSSA, 1536		CN1[C@H]2CC[C@H](CC(=O)NCc3ccccc3Cl)O[C@@H]2COc2ccc(NC(=O)c3cccc(F)c3)cc2C1=O
BRD-K80878075-001-01-5	85791949	Broad Institute DOS	1.05719	0.0135876	2.5												SaLSSA, 1536		COc1ccc(cc1)S(=O)(=O)N(C)C[C@H]1Oc2ccc(NC(=O)Nc3ccc(cc3)C(F)(F)F)cc2C(=O)N(C[C@H]1C)[C@@H](C)CO
BRD-K04418684-001-01-6	144195746	Broad Institute DOS	1.05796	0.0819633	2.5												SaLSSA, 1536		COc1ccc2c3c([C@H](CO)N(C[C@]33CCN(CC3)C(=O)Nc3c(C)noc3C)C(=O)Nc3ccc(F)cc3)n(C)c2c1
BRD-K66377431-001-01-5	85792986	Broad Institute DOS	1.0582	0.0260493	2.5												SaLSSA, 1536		C[C@@H](CO)N1C[C@H](C)[C@@H](CN(C)S(=O)(=O)c2cccs2)Oc2ccc(NC(=O)Nc3cccc4ccccc34)cc2C1=O
BRD-K70156753-001-01-7	131438130	Broad Institute DOS	1.0582	0.0635568	2.5												SaLSSA, 1536		COc1ccc(NC(=O)N[C@@H]2CC[C@@H](CCNC(=O)CN3CCOCC3)O[C@@H]2CO)cc1
BRD-K39635618-001-01-5	131434863	Broad Institute DOS	1.05829	0.0532559	2.5												SaLSSA, 1536		OC[C@@H]1O[C@@H](CCNC(=O)c2cc(Cl)cc(Cl)c2)CC[C@H]1NC(=O)C1CCOCC1
BRD-K79579182-001-01-2	144196102	Broad Institute DOS	1.05874	0.155875	2.5												SaLSSA, 1536		COc1cccc(CN2C[C@@]3(C2)CN([C@H](CO)c2[nH]c4cc(OC)ccc4c32)C(=O)C2CC2)c1
BRD-K95269843-001-01-1	131450537	Broad Institute DOS	1.05879	0.02799	2.5												SaLSSA, 1536		CCCC(=O)Nc1ccc2OC[C@@H]3O[C@H](CC(=O)NCc4cccc(F)c4)CC[C@@H]3N(C)C(=O)c2c1
BRD-K37282059-001-01-4	131438176	Broad Institute DOS	1.05924	0.124599	2.5												SaLSSA, 1536		COc1ccccc1CNC(=O)C[C@@H]1O[C@H](CO)[C@@H](NC(=O)CC2CC2)C=C1
BRD-K01316590-001-01-8	131434556	Broad Institute DOS	1.05953	0.0102782	2.5												SaLSSA, 1536		Cn1cnc(c1)S(=O)(=O)N[C@H]1CC[C@H](CC(=O)NCC2CCCCC2)O[C@@H]1CO
BRD-K09662377-001-02-4	164336852	Broad Institute DOS	1.05972	0.0447418	2.5												SaLSSA, 1536		COc1ccc2c3c([nH]c2c1)[C@H](CO)N(C[C@]31CCN(CC1)S(C)(=O)=O)C(=O)c1ccccn1
BRD-K09503339-001-01-9	131451003	Broad Institute DOS	1.05973	0.024737	2.5												SaLSSA, 1536		CN1[C@@H]2CC[C@H](CC(=O)N3CCOCC3)O[C@H]2COc2ccc(NS(C)(=O)=O)cc2C1=O
BRD-K15707609-001-01-1	131450644	Broad Institute DOS	1.06126	0.113031	2.5												SaLSSA, 1536		CN1[C@@H]2CC[C@@H](CC(=O)N3CCc4ccccc4C3)O[C@@H]2COc2ccc(NS(=O)(=O)c3cccc(F)c3)cc2C1=O
BRD-K02163653-001-01-7	131437646	Broad Institute DOS	1.06138	0.0687409	2.5												SaLSSA, 1536		OC[C@H]1O[C@H](CCNS(=O)(=O)c2cccc(F)c2)CC[C@@H]1NC(=O)Cc1ccccn1
BRD-K41888813-001-01-9	131436510	Broad Institute DOS	1.06144	0.00908837	2.5												SaLSSA, 1536		C[C@H](NC(=O)C[C@@H]1O[C@@H](CO)[C@H](NC(=O)c2cccnc2)C=C1)c1ccccc1
BRD-K87507139-001-01-7	131450607	Broad Institute DOS	1.06151	0.0564222	2.5												SaLSSA, 1536		COCC(=O)Nc1ccc2OC[C@@H]3O[C@H](CC(=O)N4CCc5ccccc5C4)CC[C@H]3N(C)C(=O)c2c1
BRD-K26350615-001-01-9	131450809	Broad Institute DOS	1.06154	0.0828573	2.5												SaLSSA, 1536		CC(C)NC(=O)Nc1ccc2OC[C@H]3O[C@H](CC(=O)NCc4ccc(F)cc4)CC[C@H]3N(C)C(=O)c2c1
BRD-K67083740-001-01-4	131438581	Broad Institute DOS	1.06174	0.0321577	2.5												SaLSSA, 1536		COc1ccc(CNC(=O)C[C@H]2O[C@@H](CO)[C@@H](NC(=O)c3cccc(F)c3)C=C2)cc1
BRD-K76042121-001-01-8	144193142	Broad Institute DOS	1.06188	0.012505	2.5												SaLSSA, 1536		CCCC(=O)N1C[C@]2(CCN(CC2)S(C)(=O)=O)c2c([nH]c3cc(OC)ccc23)[C@H]1CO
BRD-K98392145-001-01-3	85800203	Broad Institute DOS	1.06203	0.0446551	2.5												SaLSSA, 1536		C[C@@H](CO)N1C[C@H](C)[C@@H](CN(C)S(=O)(=O)c2cn(C)cn2)Oc2c(NC(=O)Nc3ccc(cc3)C(F)(F)F)cccc2C1=O
BRD-K06713449-001-01-4	131452893	Broad Institute DOS	1.06243	0.00216292	2.5												SaLSSA, 1536		CCS(=O)(=O)Nc1ccc2OC[C@@H]3O[C@@H](CC(=O)NC4CCCCC4)CC[C@@H]3N(C)C(=O)c2c1
BRD-K89541018-001-01-0	131438175	Broad Institute DOS	1.06281	0.0457583	2.5												SaLSSA, 1536		COc1ccccc1CNC(=O)C[C@@H]1O[C@@H](CO)[C@H](NC(=O)CC2CC2)C=C1
BRD-K79094264-001-01-3	144195745	Broad Institute DOS	1.06354	0.0634701	2.5												SaLSSA, 1536		CCCC(=O)N1C[C@@]2(C1)CN(Cc1cccnc1)[C@H](CO)c1[nH]c3cc(OC)ccc3c21
BRD-K22768669-001-01-1	85802003	Broad Institute DOS	1.06359	0.0468614	2.5												SaLSSA, 1536		C[C@@H](CO)N1C[C@@H](C)[C@H](CN(C)C(=O)Nc2ccc(cc2)C(F)(F)F)Oc2c(NS(=O)(=O)c3ccc(C)cc3)cccc2C1=O
BRD-K61231367-001-01-7	131437472	Broad Institute DOS	1.06388	0.0638635	2.5												SaLSSA, 1536		COc1cccc(c1)S(=O)(=O)N[C@@H]1CC[C@@H](CC(=O)NC2Cc3ccccc3C2)O[C@@H]1CO
BRD-K73028742-001-01-9	144193224	Broad Institute DOS	1.06463	0.0608347	2.5												SaLSSA, 1536		COc1ccc2c3c([nH]c2c1)[C@H](CO)N(C[C@]31CN(Cc2cccnc2)C1)C(=O)CC1CC1
BRD-K20170530-001-01-9	144195783	Broad Institute DOS	1.06499	0.0349513	2.5												SaLSSA, 1536		COc1ccc2c3c([C@H](CO)N(C[C@]33CCN(CC4CC4)CC3)C(=O)c3ccncc3)n(C)c2c1
BRD-K32761691-001-01-6	131451144	Broad Institute DOS	1.06501	0.0456	2.5												SaLSSA, 1536		COc1cccc(c1)S(=O)(=O)Nc1ccc2OC[C@@H]3O[C@H](CC(=O)NCC4CCCCC4)CC[C@H]3N(C)C(=O)c2c1
BRD-K76243153-001-01-3	144196099	Broad Institute DOS	1.0654	0.0450485	2.5												SaLSSA, 1536		COc1ccc2c3c([C@@H](CO)N(Cc4cc(OC)cc(OC)c4)C[C@]33CCN(CC3)C(=O)Nc3c(C)noc3C)n(C)c2c1
BRD-K55426263-001-01-6	144195933	Broad Institute DOS	1.06584	0.0291344	2.5												SaLSSA, 1536		COc1ccc2c3c([C@@H](CO)NC[C@]33CN(CC4CCOCC4)C3)n(C)c2c1
BRD-K46805430-001-01-1	131453798	Broad Institute DOS	1.06636	0.0716211	2.5												SaLSSA, 1536		CN(C)C(=O)C[C@@H]1CC[C@H]2[C@H](COc3ccc(NC(=O)C4CCCCC4)cc3C(=O)N2C)O1
BRD-K49203375-001-01-3	85806390	Broad Institute DOS	1.06674	0.0402014	2.5												SaLSSA, 1536		C[C@H](CO)N1C[C@@H](C)[C@@H](CN(C)C(=O)Nc2ccc(cc2)C(F)(F)F)Oc2c(NS(=O)(=O)c3ccc(C)cc3)cccc2C1=O
BRD-K49367140-001-01-0	144196140	Broad Institute DOS	1.06693	0.0317697	2.5												SaLSSA, 1536		COc1ccc2c3c([nH]c2c1)[C@H](CO)N(C[C@]31CN(CC2CC2)C1)C(=O)CN(C)C
BRD-K42173890-001-01-1	131450997	Broad Institute DOS	1.06711	0.0662334	2.5												SaLSSA, 1536		CN1[C@@H]2CC[C@H](CC(=O)N3CCOCC3)O[C@@H]2COc2ccc(NS(C)(=O)=O)cc2C1=O
BRD-K55093794-001-01-2	144196049	Broad Institute DOS	1.06815	0.0227551	2.5												SaLSSA, 1536		COc1ccc2c3c([nH]c2c1)[C@@H](CO)N(C[C@]31CCN(CC1)S(C)(=O)=O)C(=O)C1CCOCC1
BRD-K97614198-001-01-7	131450538	Broad Institute DOS	1.06824	0.0479699	2.5												SaLSSA, 1536		CCCC(=O)Nc1ccc2OC[C@@H]3O[C@@H](CC(=O)NCc4cccc(F)c4)CC[C@@H]3N(C)C(=O)c2c1
BRD-K15104539-001-01-6	131450411	Broad Institute DOS	1.06834	0.0867236	2.5												SaLSSA, 1536		CN1[C@@H]2CC[C@H](CC(=O)NCCc3ccncc3)O[C@@H]2COc2ccc(NC(=O)Nc3ccccc3F)cc2C1=O
BRD-K46746423-001-01-6	131450595	Broad Institute DOS	1.06857	0.0122341	2.5												SaLSSA, 1536		COc1cccc(CNC(=O)C[C@@H]2CC[C@@H]3[C@@H](COc4ccc(NC(=O)c5cccs5)cc4C(=O)N3C)O2)c1
BRD-K48809858-001-01-4	131450647	Broad Institute DOS	1.06872	0.0693943	2.5												SaLSSA, 1536		CN1[C@@H]2CC[C@H](CC(=O)N3CCc4ccccc4C3)O[C@@H]2COc2ccc(NS(=O)(=O)c3cccc(F)c3)cc2C1=O
BRD-K93185112-003-01-1	144196249	Broad Institute DOS	1.06914	0.0536492	2.5												SaLSSA, 1536		COc1ccc2c3c([C@H](CO)N(C[C@]33CCN(C)CC3)C(=O)Cc3ccccn3)n(C)c2c1
BRD-K83954980-001-01-5	144196180	Broad Institute DOS	1.06948	0.0364889	2.5												SaLSSA, 1536		COc1ccc2c3c([C@@H](CO)N(C[C@]33CCN(CC4CCCCC4)CC3)S(C)(=O)=O)n(C)c2c1
BRD-K51812182-001-01-9	131450687	Broad Institute DOS	1.06965	0.0471063	2.5												SaLSSA, 1536		C[C@@H](NC(=O)C[C@@H]1CC[C@@H]2[C@@H](COc3ccc(NS(=O)(=O)c4ccc(Cl)cc4)cc3C(=O)N2C)O1)c1ccccc1
BRD-K99660708-001-01-1	144195894	Broad Institute DOS	1.06989	0.0335415	2.5												SaLSSA, 1536		COc1ccc2c3c([C@@H](CO)N(C)C[C@]33CN(C3)C(=O)C3CCC3)n(C)c2c1
BRD-K39014692-001-01-2	131450650	Broad Institute DOS	1.07004	0.0476578	2.5												SaLSSA, 1536		CN1[C@H]2CC[C@H](CC(=O)N3CCc4ccccc4C3)O[C@H]2COc2ccc(NS(=O)(=O)c3cccc(F)c3)cc2C1=O
BRD-K34701680-001-01-3	131437159	Broad Institute DOS	1.07019	0.104818	2.5												SaLSSA, 1536		OC[C@H]1O[C@@H](CC(=O)NCc2ccc(Cl)c(Cl)c2)CC[C@@H]1NC(=O)c1cccnc1
BRD-K49203539-001-01-6	131441494	Broad Institute DOS	1.07019	0.00770458	2.5												SaLSSA, 1536		OC[C@H]1O[C@@H](CCn2cc(nn2)C2CCCCC2)CC[C@@H]1NC(=O)Nc1cc(F)ccc1F
BRD-K72199653-001-02-4	131450932	Broad Institute DOS	1.07031	0.014487	2.5												SaLSSA, 1536		CN1[C@H]2CC[C@H](CC(=O)Nc3cn(C)nc3C)O[C@@H]2COc2ccc(NC(=O)C3CCOCC3)cc2C1=O
BRD-K23956044-001-01-7	131437230	Broad Institute DOS	1.07108	0.0616312	2.5												SaLSSA, 1536		OC[C@@H]1O[C@@H](CC(=O)Nc2nccs2)C=C[C@@H]1NC(=O)CCN1CCCCC1
BRD-K65392756-001-01-2	85808742	Broad Institute DOS	1.07146	0.0448036	2.5												SaLSSA, 1536		C[C@H](CO)N1C[C@@H](C)[C@H](CN(C)Cc2ccncc2)Oc2ccc(NS(=O)(=O)c3ccc(F)cc3)cc2CC1=O
BRD-K99483506-001-01-2	85801996	Broad Institute DOS	1.07162	0.0681947	2.5												SaLSSA, 1536		C[C@@H](CO)N1C[C@@H](C)[C@H](CN(C)S(=O)(=O)c2ccc(C)cc2)Oc2c(NS(C)(=O)=O)cccc2C1=O
BRD-K42419992-001-01-5	131434861	Broad Institute DOS	1.07202	0.00183566	2.5												SaLSSA, 1536		OC[C@@H]1O[C@@H](CCNC(=O)c2cc(Cl)cc(Cl)c2)CC[C@@H]1NC(=O)C1CCOCC1
BRD-K15030062-001-01-8	85807505	Broad Institute DOS	1.07208	0.0578168	2.5												SaLSSA, 1536		COc1ccc(cc1)S(=O)(=O)N(C)C[C@@H]1Oc2c(cccc2C(=O)N(C[C@H]1C)[C@H](C)CO)N(C)C
BRD-K77519898-001-01-5	131436845	Broad Institute DOS	1.07288	0.0622499	2.5												SaLSSA, 1536		OC[C@@H]1O[C@@H](CC(=O)N2CCOCC2)CC[C@H]1NC(=O)c1cccc(F)c1
BRD-K31487819-001-01-6	85800229	Broad Institute DOS	1.0734	0.000998019	2.5												SaLSSA, 1536		C[C@H](CO)N1C[C@H](C)[C@H](CN(C)S(=O)(=O)c2cn(C)cn2)Oc2c(NC(=O)Nc3ccc(cc3)C(F)(F)F)cccc2C1=O
BRD-K79816111-001-01-4	131437052	Broad Institute DOS	1.07438	0.000391189	2.5												SaLSSA, 1536		Cc1noc(C)c1NC(=O)N[C@H]1C=C[C@H](CC(=O)Nc2ccc(cc2)-c2ccccc2)O[C@H]1CO
BRD-K17407318-001-01-8	144196059	Broad Institute DOS	1.07444	0.0149714	2.5												SaLSSA, 1536		COc1ccc2c3c([C@H](CO)N(C[C@]33CCN(Cc4nccs4)CC3)S(C)(=O)=O)n(C)c2c1
BRD-K12907790-001-01-9	131450597	Broad Institute DOS	1.07515	0.00624818	2.5												SaLSSA, 1536		COc1cccc(CNC(=O)C[C@@H]2CC[C@H]3[C@@H](COc4ccc(NC(=O)c5cccs5)cc4C(=O)N3C)O2)c1
BRD-K37933621-001-01-1	131450674	Broad Institute DOS	1.07594	0.0356925	2.5												SaLSSA, 1536		COc1cccc(CNC(=O)C[C@@H]2CC[C@@H]3[C@@H](COc4ccc(NS(=O)(=O)c5ccccc5F)cc4C(=O)N3C)O2)c1
BRD-K87959840-001-01-0	144195817	Broad Institute DOS	1.07646	0.065063	2.5												SaLSSA, 1536		CCCNC(=O)N1CC[C@@]2(CC1)CN(Cc1cccc(OC)c1)[C@H](CO)c1[nH]c3cc(OC)ccc3c21
BRD-K49742819-001-01-4	85792454	Broad Institute DOS	1.07662	0.0708507	2.5												SaLSSA, 1536		C[C@H](CO)N1C[C@H](C)[C@H](CN(C)Cc2ccc(Cl)c(Cl)c2)Oc2ccc(NC(=O)CCCN(C)C)cc2C1=O
BRD-K97630477-001-01-5	131452383	Broad Institute DOS	1.07704	0.031151	2.5												SaLSSA, 1536		CN1[C@@H]2CC[C@@H](CC(=O)NC3CCCCC3)O[C@H]2COc2ccc(NC(=O)c3cccc(Cl)c3)cc2C1=O
BRD-K99633760-001-01-3	144195709	Broad Institute DOS	1.07737	0.0586751	2.5												SaLSSA, 1536		COc1ccc2c3c([C@H](CO)N(C[C@]33CN(C3)C(=O)c3cccnc3)C(=O)Nc3ccc(F)cc3)n(C)c2c1
BRD-K59779718-001-01-5	131453359	Broad Institute DOS	1.07789	0.0420804	2.5												SaLSSA, 1536		CN1[C@H]2CC[C@@H](CC(=O)N3CCCCC3)O[C@H]2COc2ccc(NC(=O)c3ccc(F)c(F)c3)cc2C1=O
BRD-K01886140-001-01-5	144196256	Broad Institute DOS	1.07822	0.0852531	2.5												SaLSSA, 1536		COCC(=O)N1C[C@]2(CN(Cc3ccccc3)C2)c2c([C@@H]1CO)n(C)c1cc(OC)ccc21
BRD-K86787179-001-01-7	85803881	Broad Institute DOS	1.07841	0.0822092	2.5												SaLSSA, 1536		C[C@H](CO)N1C[C@@H](C)[C@H](CN(C)C(=O)Nc2ccc(cc2)C(F)(F)F)Oc2c(NS(=O)(=O)c3ccc(C)cc3)cccc2C1=O
BRD-K47420621-001-01-7	131441493	Broad Institute DOS	1.07926	0.0712798	2.5												SaLSSA, 1536		OC[C@@H]1O[C@@H](CCn2cc(nn2)C2CCCCC2)CC[C@H]1NC(=O)Nc1cc(F)ccc1F
BRD-K01705685-001-01-8	85803973	Broad Institute DOS	1.08061	0.061045	2.5												SaLSSA, 1536		C[C@H](CO)N1C[C@H](C)[C@H](CN(C)C(=O)Nc2ccc(cc2)C(F)(F)F)Oc2c(NS(=O)(=O)c3ccc(C)cc3)cccc2C1=O
BRD-K24020784-001-01-5	131435916	Broad Institute DOS	1.08107	0.0506671	2.5												SaLSSA, 1536		OC[C@@H]1O[C@H](CC(=O)NCC(F)(F)F)CC[C@@H]1NC(=O)CC1CC1
BRD-K06907095-001-01-9	131437640	Broad Institute DOS	1.08127	0.0156519	2.5												SaLSSA, 1536		OC[C@H]1O[C@H](CCNS(=O)(=O)c2cccc(F)c2)CC[C@H]1NC(=O)Cc1ccccn1
BRD-K46810582-001-01-7	131450415	Broad Institute DOS	1.08131	0.0322606	2.5												SaLSSA, 1536		CN1[C@@H]2CC[C@@H](CC(=O)NCc3ccc(Cl)c(Cl)c3)O[C@@H]2COc2ccc(NC(=O)c3cscn3)cc2C1=O
BRD-K15842707-001-01-7	131451806	Broad Institute DOS	1.08224	0.0865199	2.5												SaLSSA, 1536		CN1[C@@H]2CC[C@H](CC(=O)NCc3ccc4OCOc4c3)O[C@H]2COc2ccc(NC(=O)c3ccc(cc3)C(F)(F)F)cc2C1=O
BRD-K79434283-001-01-8	164337110	Broad Institute DOS	1.08261	0.069598	2.5												SaLSSA, 1536		COc1ccc2c3c([C@@H](CO)N(C[C@]33CCN(CC3)C(=O)Nc3ccc(F)cc3F)C(=O)Nc3ccc(F)cc3)n(C)c2c1
BRD-K24572125-001-01-3	131450405	Broad Institute DOS	1.08266	0.0529893	2.5												SaLSSA, 1536		CN1[C@@H]2CC[C@@H](CC(=O)NCCc3ccncc3)O[C@@H]2COc2ccc(NC(=O)Nc3ccccc3F)cc2C1=O
BRD-K57087611-001-02-1	144191446	Broad Institute DOS	1.08385	0.0435715	2.5												SaLSSA, 1536		CN1[C@H]2CC[C@H](CC(=O)N[C@@H]3CCN(Cc4ccccc4)C3)O[C@@H]2COc2ccc(NC(=O)c3cnccn3)cc2C1=O
BRD-K79753227-001-01-0	131436512	Broad Institute DOS	1.08437	0.0693119	2.5												SaLSSA, 1536		C[C@H](NC(=O)C[C@@H]1O[C@H](CO)[C@@H](NC(=O)c2cccnc2)C=C1)c1ccccc1
BRD-K82219832-001-01-4	85809711	Broad Institute DOS	1.08449	0.0499931	2.5												SaLSSA, 1536		C[C@@H](CO)N1C[C@H](C)[C@@H](CN(C)Cc2ccc(cc2)-c2ccccc2)Oc2ccc(cc2CC1=O)N(C)C
BRD-K70513174-001-01-0	85790766	Broad Institute DOS	1.08468	0.103081	2.5												SaLSSA, 1536		C[C@H](CO)N1C[C@@H](C)[C@H](CN(C)C(=O)Nc2c(C)noc2C)Oc2ccc(NC(=O)CCCN(C)C)cc2C1=O
BRD-K18401446-001-01-5	131450805	Broad Institute DOS	1.08524	0.0371976	2.5												SaLSSA, 1536		CC(C)NC(=O)Nc1ccc2OC[C@H]3O[C@H](CC(=O)NCc4ccc(F)cc4)CC[C@@H]3N(C)C(=O)c2c1
BRD-K30298702-001-01-8	144195903	Broad Institute DOS	1.0854	0.0987161	2.5												SaLSSA, 1536		CCS(=O)(=O)N1C[C@@]2(C1)CN(C)[C@@H](CO)c1c2c2ccc(OC)cc2n1C
BRD-K62220055-001-01-6	131435088	Broad Institute DOS	1.08559	0.0956722	2.5												SaLSSA, 1536		CN(C)Cc1cn(CC[C@@H]2CC[C@H](NC(=O)Cc3cccnc3)[C@@H](CO)O2)nn1
BRD-K20703172-001-01-0	144196043	Broad Institute DOS	1.08588	0.0186481	2.5												SaLSSA, 1536		CCCNC(=O)N1C[C@]2(CCN(Cc3nccs3)CC2)c2c([nH]c3cc(OC)ccc23)[C@@H]1CO
BRD-K81112982-001-01-0	131450928	Broad Institute DOS	1.0865	0.00563485	2.5												SaLSSA, 1536		CN1[C@H]2CC[C@@H](CC(=O)Nc3cn(C)nc3C)O[C@H]2COc2ccc(NC(=O)C3CCOCC3)cc2C1=O
BRD-K99049289-001-01-4	144195692	Broad Institute DOS	1.08795	0.0603915	2.5												SaLSSA, 1536		CCCNC(=O)N1C[C@]2(CN(CC3CCCCC3)C2)c2c([C@H]1CO)n(C)c1cc(OC)ccc21
BRD-K32891636-001-01-9	85800729	Broad Institute DOS	1.088	0.0299861	2.5												SaLSSA, 1536		C[C@H](CO)N1C[C@@H](C)[C@H](CN(C)S(=O)(=O)c2cn(C)cn2)Oc2c(NC(=O)Nc3ccc(cc3)C(F)(F)F)cccc2C1=O
BRD-K46822217-001-01-5	131453562	Broad Institute DOS	1.08913	0.0482495	2.5												SaLSSA, 1536		CN1CCN(CC1)C(=O)C[C@@H]1CC[C@H]2[C@H](COc3ccc(NC(=O)c4cccs4)cc3C(=O)N2C)O1
BRD-K65920478-001-01-7	144196209	Broad Institute DOS	1.08923	0.103027	2.5												SaLSSA, 1536		COc1cccc(CN2C[C@]3(CN(CC4CCOCC4)C3)c3c([nH]c4cc(OC)ccc34)[C@H]2CO)c1
BRD-K09346782-001-01-5	131451809	Broad Institute DOS	1.08995	0.00476362	2.5												SaLSSA, 1536		CN1[C@@H]2CC[C@@H](CC(=O)NCc3ccc4OCOc4c3)O[C@@H]2COc2ccc(NC(=O)c3ccc(cc3)C(F)(F)F)cc2C1=O
BRD-K40158661-001-01-1	85807211	Broad Institute DOS	1.09005	0.0810248	2.5												SaLSSA, 1536		C[C@@H](CO)N1C[C@H](C)[C@H](CN(C)Cc2ccc(Oc3ccccc3)cc2)Oc2c(NS(=O)(=O)c3cn(C)cn3)cccc2C1=O
BRD-K65813214-001-01-3	131436508	Broad Institute DOS	1.09049	0.0529481	2.5												SaLSSA, 1536		C[C@@H](NC(=O)C[C@H]1O[C@H](CO)[C@@H](NC(=O)c2cccnc2)C=C1)c1ccccc1
BRD-K23384727-001-01-6	144200186	Broad Institute DOS	1.09099	0.103313	2.5												SaLSSA, 1536		COc1ccc2c3c([nH]c2c1)[C@H](CO)N(C[C@]31CN(C1)S(C)(=O)=O)C(=O)C1CCCCC1
BRD-K90411222-001-01-5	131452535	Broad Institute DOS	1.09132	0.0694138	2.5												SaLSSA, 1536		CN1[C@@H]2CC[C@@H](CC(O)=O)O[C@@H]2COc2ccc(NC(=O)c3cc(C)on3)cc2C1=O
BRD-K40201598-001-01-7	144193080	Broad Institute DOS	1.09137	0.0597175	2.5												SaLSSA, 1536		COCC(=O)N1CC[C@@]2(CC1)CN([C@@H](CO)c1[nH]c3cc(OC)ccc3c21)S(C)(=O)=O
BRD-K93339435-001-02-6	131450697	Broad Institute DOS	1.09138	0.0097613	2.5												SaLSSA, 1536		C[C@H](NC(=O)C[C@H]1CC[C@H]2[C@@H](COc3ccc(NS(=O)(=O)c4ccc(Cl)cc4)cc3C(=O)N2C)O1)c1ccccc1
BRD-K14471942-001-01-1	131434730	Broad Institute DOS	1.09141	0.111211	2.5												SaLSSA, 1536		OC[C@H]1O[C@@H](CC(=O)N2CCC(Cc3ccccc3)CC2)C=C[C@@H]1NC(=O)c1cnccn1
BRD-K47605492-001-01-9	85798594	Broad Institute DOS	1.09143	0.00684743	2.5												SaLSSA, 1536		CNC[C@@H]1Oc2c(NS(=O)(=O)c3ccc(Cl)cc3)cccc2C(=O)N(C[C@@H]1C)[C@H](C)CO
BRD-K94377649-001-01-9	144193216	Broad Institute DOS	1.09161	0.00380353	2.5												SaLSSA, 1536		COc1ccc2c3c([nH]c2c1)[C@@H](CO)N(C[C@]31CN(C1)S(=O)(=O)c1cccs1)C(C)=O
BRD-K02840883-001-02-0	85796811	Broad Institute DOS	1.09186	0.0604121	2.5												SaLSSA, 1536		C[C@H](CO)N1C[C@H](C)[C@@H](CN(C)Cc2ccc3OCOc3c2)Oc2c(NC(=O)c3ccncc3)cccc2C1=O
BRD-K57637295-001-01-8	131441197	Broad Institute DOS	1.09222	0.0487881	2.5												SaLSSA, 1536		OC[C@H]1O[C@@H](CC(=O)NC2CCCCC2)C=C[C@H]1NC(=O)C1CCC1
BRD-K74728922-001-01-5	85793747	Broad Institute DOS	1.09229	0.0764693	2.5												SaLSSA, 1536		C[C@@H](CO)N1C[C@H](C)[C@H](CN(C)S(=O)(=O)c2ccccc2)Oc2ccc(NC(=O)C3CC3)cc2C1=O
BRD-K56782744-001-01-0	131451589	Broad Institute DOS	1.09236	0.120895	2.5												SaLSSA, 1536		CN1[C@H]2CC[C@@H](CC(=O)NCCN3CCCC3)O[C@H]2COc2ccc(NC(=O)c3cccc(c3)C(F)(F)F)cc2C1=O
BRD-K93158966-001-01-9	131452232	Broad Institute DOS	1.09242	0.0137729	2.5												SaLSSA, 1536		CNC(=O)C[C@@H]1CC[C@@H]2[C@H](COc3ccc(NS(=O)(=O)c4ccc(F)cc4)cc3C(=O)N2C)O1
BRD-K58991610-001-01-6	131450789	Broad Institute DOS	1.09294	0.02554	2.5												SaLSSA, 1536		CN1[C@@H]2CC[C@H](CC(=O)NC3Cc4ccccc4C3)O[C@H]2COc2ccc(NS(=O)(=O)c3ccccc3F)cc2C1=O
BRD-K37263685-001-01-6	85792940	Broad Institute DOS	1.09316	0.00393898	2.5												SaLSSA, 1536		C[C@@H](CO)N1C[C@@H](C)[C@H](CN(C)S(=O)(=O)c2cccs2)Oc2ccc(NC(=O)Nc3cccc4ccccc34)cc2C1=O
BRD-K59988594-001-01-1	131451139	Broad Institute DOS	1.09351	0.0914233	2.5												SaLSSA, 1536		CN1[C@@H]2CC[C@@H](CC(=O)NCc3ccccc3Cl)O[C@@H]2COc2ccc(NC(=O)c3cccc(F)c3)cc2C1=O
BRD-K22389219-001-01-1	144196006	Broad Institute DOS	1.09401	0.0148684	2.5												SaLSSA, 1536		COc1ccc2c3c([C@@H](CO)N(C[C@]33CCN(Cc4nccs4)CC3)S(C)(=O)=O)n(C)c2c1
BRD-K03072827-001-01-0	85801542	Broad Institute DOS	1.09436	0.0695362	2.5												SaLSSA, 1536		CC(C)NC(=O)Nc1cccc2C(=O)N([C@@H](C)CO)C[C@H](C)[C@@H](CN(C)C(=O)Nc3ccccc3)Oc12
BRD-K24284160-001-01-1	131436514	Broad Institute DOS	1.09439	0.0209562	2.5												SaLSSA, 1536		C[C@@H](NC(=O)C[C@H]1O[C@@H](CO)[C@H](NC(=O)c2cccnc2)C=C1)c1ccccc1
BRD-K13336710-001-01-7	85811702	Broad Institute DOS	1.09528	0.0972456	2.5												SaLSSA, 1536		C[C@H](CO)N1C[C@@H](C)[C@@H](CN(C)CC2CC2)Oc2ccc(NC(=O)CCC(F)(F)F)cc2CC1=O
BRD-K82454874-001-01-6	131453805	Broad Institute DOS	1.09554	0.00936036	2.5												SaLSSA, 1536		CN(C)C(=O)C[C@H]1CC[C@H]2[C@H](COc3ccc(NC(=O)C4CCCCC4)cc3C(=O)N2C)O1
BRD-K16401691-001-01-9	131450969	Broad Institute DOS	1.09559	0.0634766	2.5												SaLSSA, 1536		CN1[C@@H]2CC[C@@H](CC(=O)NCC3CCCCC3)O[C@@H]2COc2ccc(NC(=O)c3cnccn3)cc2C1=O
BRD-K73874077-001-01-1	131441498	Broad Institute DOS	1.09593	0.0463163	2.5												SaLSSA, 1536		OC[C@@H]1O[C@H](CCn2cc(nn2)C2CCCCC2)CC[C@H]1NC(=O)Nc1cc(F)ccc1F
BRD-K11675166-001-01-9	85806301	Broad Institute DOS	1.09679	0.110402	2.5												SaLSSA, 1536		CC(C)NC(=O)Nc1cccc2C(=O)N([C@H](C)CO)C[C@H](C)[C@H](CN(C)C(=O)Nc3ccccc3)Oc12
BRD-K14890067-001-01-1	131440013	Broad Institute DOS	1.09735	0.0637627	2.5												SaLSSA, 1536		CCS(=O)(=O)NCC[C@@H]1CC[C@H](NS(=O)(=O)c2ccccc2C)[C@H](CO)O1
BRD-K88472400-001-01-5	131436507	Broad Institute DOS	1.09755	0.00876003	2.5												SaLSSA, 1536		C[C@H](NC(=O)C[C@H]1O[C@H](CO)[C@@H](NC(=O)c2cccnc2)C=C1)c1ccccc1
BRD-K61387428-001-01-4	131450443	Broad Institute DOS	1.09783	0.133936	2.5												SaLSSA, 1536		CN1[C@@H]2CC[C@@H](CC(O)=O)O[C@@H]2COc2ccc(NS(=O)(=O)c3ccccc3C)cc2C1=O
BRD-K87829407-001-01-0	144195716	Broad Institute DOS	1.0992	0.0152564	2.5												SaLSSA, 1536		COc1ccc2c3c([nH]c2c1)[C@@H](CO)N(C[C@]31CCN(CC2CCCC2)CC1)S(C)(=O)=O
BRD-K12456310-001-01-8	131453360	Broad Institute DOS	1.09962	0.00473544	2.5												SaLSSA, 1536		CN1[C@@H]2CC[C@H](CC(=O)N3CCCCC3)O[C@@H]2COc2ccc(NC(=O)c3ccc(F)c(F)c3)cc2C1=O
BRD-K95792543-001-01-5	131452238	Broad Institute DOS	1.10048	0.0101286	2.5												SaLSSA, 1536		CNC(=O)C[C@H]1CC[C@@H]2[C@H](COc3ccc(NS(=O)(=O)c4ccc(F)cc4)cc3C(=O)N2C)O1
BRD-K81249075-001-01-8	131452019	Broad Institute DOS	1.1006	0.0716688	2.5												SaLSSA, 1536		COc1ccccc1CNC(=O)C[C@@H]1CC[C@@H]2[C@H](COc3ccc(NC(C)=O)cc3C(=O)N2C)O1
BRD-K49197195-001-01-5	85808027	Broad Institute DOS	1.10118	0.0069417	2.5												SaLSSA, 1536		COc1ccc(cc1)S(=O)(=O)Nc1ccc2O[C@H](CN(C)C(=O)Nc3c(C)noc3C)[C@H](C)CN([C@H](C)CO)C(=O)Cc2c1
BRD-K43263266-001-01-5	144195748	Broad Institute DOS	1.10125	0.0207395	2.5												SaLSSA, 1536		COc1ccc2c3c([C@H](CO)N(C[C@]33CCN(Cc4ccccc4OC)CC3)C(C)=O)n(C)c2c1
BRD-K83001027-001-01-0	131450926	Broad Institute DOS	1.1031	0.0167355	2.5												SaLSSA, 1536		CN1[C@@H]2CC[C@H](CC(=O)Nc3cn(C)nc3C)O[C@@H]2COc2ccc(NC(=O)C3CCOCC3)cc2C1=O
BRD-K81699431-001-01-3	131450669	Broad Institute DOS	1.10372	0.0672563	2.5												SaLSSA, 1536		COc1cccc(CNC(=O)C[C@H]2CC[C@H]3[C@H](COc4ccc(NS(=O)(=O)c5ccccc5F)cc4C(=O)N3C)O2)c1
BRD-K11989341-001-01-2	164337249	Broad Institute DOS	1.10376	0.0661651	2.5												SaLSSA, 1536		COc1ccc2c3c([C@@H](CO)N(C[C@]33CCN(C)CC3)S(=O)(=O)c3cn(C)cn3)n(C)c2c1
BRD-K70865726-001-01-7	131452378	Broad Institute DOS	1.10424	0.0415159	2.5												SaLSSA, 1536		CN1[C@@H]2CC[C@H](CC(=O)NC3CCCCC3)O[C@H]2COc2ccc(NC(=O)c3cccc(Cl)c3)cc2C1=O
BRD-K48005755-001-02-1	131450803	Broad Institute DOS	1.10433	0.0372258	2.5												SaLSSA, 1536		COc1ccccc1NC(=O)C[C@H]1CC[C@H]2[C@@H](COc3ccc(NS(C)(=O)=O)cc3C(=O)N2C)O1
BRD-K58835676-001-01-6	131436506	Broad Institute DOS	1.10629	0.0775117	2.5												SaLSSA, 1536		C[C@H](NC(=O)C[C@H]1O[C@@H](CO)[C@@H](NC(=O)c2cccnc2)C=C1)c1ccccc1
BRD-K18309912-001-01-5	131451002	Broad Institute DOS	1.10685	0.0441426	2.5												SaLSSA, 1536		CN1[C@H]2CC[C@@H](CC(=O)N3CCOCC3)O[C@@H]2COc2ccc(NS(C)(=O)=O)cc2C1=O
BRD-K75119207-001-01-2	131452380	Broad Institute DOS	1.10882	0.108666	2.5												SaLSSA, 1536		CN1[C@H]2CC[C@@H](CC(=O)NC3CCCCC3)O[C@@H]2COc2ccc(NC(=O)c3cccc(Cl)c3)cc2C1=O
BRD-K17181138-001-01-7	85813475	Broad Institute DOS	1.10928	0.0142345	2.5												SaLSSA, 1536		C[C@H](CO)N1C[C@@H](C)[C@H](CN(C)Cc2ccc(cc2)C(=O)Nc2ccccc2N)Oc2ccc(NC(=O)Cn3cnnn3)cc2C1=O
BRD-K43266948-001-01-4	131450792	Broad Institute DOS	1.10941	0.00191585	2.5												SaLSSA, 1536		CN1[C@H]2CC[C@H](CC(=O)NC3Cc4ccccc4C3)O[C@H]2COc2ccc(NS(=O)(=O)c3ccccc3F)cc2C1=O
BRD-K25849631-001-01-1	85789883	Broad Institute DOS	1.11023	0.0135897	2.5												SaLSSA, 1536		C[C@@H](CO)N1C[C@H](C)[C@@H](CN(C)C(=O)Nc2ccccc2)Oc2ccc(NS(=O)(=O)c3ccc(F)cc3)cc2C1=O
BRD-K04628654-001-01-6	131436363	Broad Institute DOS	1.11025	0.0558891	2.5												SaLSSA, 1536		CCCNC(=O)N[C@@H]1C=C[C@@H](CC(=O)N2CCN(C)CC2)O[C@@H]1CO
BRD-K20051162-001-01-6	131450808	Broad Institute DOS	1.11424	0.0468278	2.5												SaLSSA, 1536		CC(C)NC(=O)Nc1ccc2OC[C@H]3O[C@@H](CC(=O)NCc4ccc(F)cc4)CC[C@H]3N(C)C(=O)c2c1
BRD-K22320549-001-01-7	85810537	Broad Institute DOS	1.11473	0.0100149	2.5												SaLSSA, 1536		C[C@@H](CO)N1C[C@@H](C)[C@@H](CN(C)S(C)(=O)=O)Oc2ccc(NC(=O)Nc3ccc(F)cc3)cc2CC1=O
BRD-K94489736-001-01-6	131436504	Broad Institute DOS	1.11577	0.00395848	2.5												SaLSSA, 1536		C[C@H](NC(=O)C[C@@H]1O[C@H](CO)[C@H](NC(=O)c2cccnc2)C=C1)c1ccccc1
BRD-K56943062-001-01-2	131435373	Broad Institute DOS	1.11578	0.00157776	2.5												SaLSSA, 1536		OC[C@H]1O[C@H](CC(=O)N2CCC(Cc3ccccc3)CC2)CC[C@@H]1NC(=O)CCN1CCCCC1
BRD-K69308456-001-01-7	131440693	Broad Institute DOS	1.11827	0.166153	2.5												SaLSSA, 1536		COc1ccccc1NC(=O)N[C@@H]1CC[C@@H](CCNS(=O)(=O)c2ccc(Cl)cc2)O[C@H]1CO
BRD-K97239800-001-01-3	144195967	Broad Institute DOS	1.11841	0.0714857	2.5												SaLSSA, 1536		COc1ccc(CN2C[C@]3(CN(C3)C(C)=O)c3c([C@H]2CO)n(C)c2cc(OC)ccc32)cc1
BRD-K49416762-001-01-2	131451041	Broad Institute DOS	1.12091	0.0915674	2.5												SaLSSA, 1536		CN1[C@@H]2CC[C@@H](CC(=O)N[C@H]3CCN(Cc4ccccc4)C3)O[C@H]2COc2ccc(NC(=O)c3cnccn3)cc2C1=O
BRD-K70061221-001-01-3	131440014	Broad Institute DOS	1.12641	0.0495759	2.5												SaLSSA, 1536		CCS(=O)(=O)NCC[C@@H]1CC[C@@H](NS(=O)(=O)c2ccccc2C)[C@H](CO)O1
BRD-K38534329-001-01-1	131451807	Broad Institute DOS	1.12687	0.0150613	2.5									10			SaLSSA, 1536		CN1[C@@H]2CC[C@H](CC(=O)NCc3ccc4OCOc4c3)O[C@@H]2COc2ccc(NC(=O)c3ccc(cc3)C(F)(F)F)cc2C1=O
BRD-K99450499-001-01-0	144195983	Broad Institute DOS	1.12732	0.000852813	2.5												SaLSSA, 1536		COCC(=O)N1C[C@@]2(C1)CN(Cc1cccc(F)c1)[C@H](CO)c1c2c2ccc(OC)cc2n1C
BRD-K97273034-001-01-0	131451140	Broad Institute DOS	1.12791	0.0364196	2.5												SaLSSA, 1536		CN1[C@@H]2CC[C@@H](CC(=O)NCc3ccccc3Cl)O[C@H]2COc2ccc(NC(=O)c3cccc(F)c3)cc2C1=O
BRD-K66917520-001-02-8	85801678	Broad Institute DOS	1.12871	0.118044	2.5												SaLSSA, 1536		C[C@H](CO)N1C[C@H](C)[C@@H](CN(C)Cc2ccc(Oc3ccccc3)cc2)Oc2c(NS(=O)(=O)c3cn(C)cn3)cccc2C1=O
BRD-K92079609-001-01-1	85807951	Broad Institute DOS	1.13073	0.10546	2.5												SaLSSA, 1536		C[C@H](CO)N1C[C@H](C)[C@H](CN(C)C(=O)NC2CCCCC2)Oc2ccc(cc2CC1=O)N(C)C
BRD-K68038686-001-02-1	164337015	Broad Institute DOS	1.13106	0.0452554	2.5												SaLSSA, 1536		C[C@H](CO)N1C[C@H](C)[C@H](CN(C)S(=O)(=O)c2ccc(Cl)cc2)Oc2c(NC(=O)Nc3ccc(F)cc3)cccc2C1=O
BRD-K19390271-001-01-9	131450656	Broad Institute DOS	1.13416	0.0297704	2.5												SaLSSA, 1536		CN1[C@@H]2CC[C@H](CC(=O)N[C@H]3CCN(Cc4ccccc4)C3)O[C@@H]2COc2ccc(NC(=O)Nc3c(C)noc3C)cc2C1=O
BRD-K11295741-001-01-0	131440470	Broad Institute DOS	1.13434	0.010781	2.5												SaLSSA, 1536		OC[C@H]1O[C@H](CC(=O)NCc2cccc(F)c2)CC[C@H]1NC(=O)Nc1ccc(cc1)C(F)(F)F
BRD-K64716493-001-01-1	144196121	Broad Institute DOS	1.13726	0.0948367	2.5												SaLSSA, 1536		CCCC(=O)N1CC[C@@]2(CC1)CN[C@@H](CO)c1[nH]c3cc(OC)ccc3c21
BRD-K41355839-001-01-9	131436759	Broad Institute DOS	1.13785	0.0157451	2.5												SaLSSA, 1536		OC[C@H]1O[C@@H](CC(=O)NCCc2ccncc2)C=C[C@H]1NC(=O)Cc1ccccn1
BRD-K77849436-001-01-5	131451352	Broad Institute DOS	1.1442	0.0516911	2.5												SaLSSA, 1536		CN1[C@@H]2CC[C@H](CC(=O)NCC3CCCCC3)O[C@@H]2COc2ccc(NC(=O)NCc3ccccc3)cc2C1=O
BRD-K36548918-001-01-0	131441195	Broad Institute DOS	1.15997	0.0960634	2.5												SaLSSA, 1536		OC[C@H]1O[C@H](CC(=O)NC2CCCCC2)C=C[C@H]1NC(=O)C1CCC1
BRD-K18787613-001-01-4	131451805	Broad Institute DOS	1.15998	0.0265846	2.5												SaLSSA, 1536		CN1[C@@H]2CC[C@@H](CC(=O)NCc3ccc4OCOc4c3)O[C@H]2COc2ccc(NC(=O)c3ccc(cc3)C(F)(F)F)cc2C1=O
BRD-K88893817-001-02-7	164337014	Broad Institute DOS	1.17006	0.1721	2.5												SaLSSA, 1536		CN1[C@H]2CC[C@H](CC(=O)Nc3ccc(C)cc3)O[C@@H]2COc2ccc(NC(=O)c3ccc(F)cc3)cc2C1=O
BRD-K81052803-001-01-5	144196252	Broad Institute DOS	1.17085	0.101518	2.5												SaLSSA, 1536		COc1ccc2c3c([C@@H](CO)N(C[C@]33CN(C3)C(=O)CN3CCOCC3)C(=O)Nc3ccc(F)cc3)n(C)c2c1
BRD-K84617556-001-01-1	164337120	Broad Institute DOS	1.17486	0.102785	2.5												SaLSSA, 1536		COc1ccc2c3c([C@H](CO)N(C[C@]33CN(Cc4ccc(Cl)cc4)C3)C(C)=O)n(C)c2c1
BRD-K74261250-001-01-9	131409882	Broad Institute DOS	0	0	2.5									10			SaLSSA, 1536	2.5633885343268048	C[C@@H](CO)N1C[C@H](C)[C@H](CN(C)S(=O)(=O)c2ccc(F)cc2)OCCCC[C@@H](C)Oc2ccc(cc2C1=O)N(C)C
BRD-K27035180-001-01-0	131409758	Broad Institute DOS	0.487966	0.690088	2.5									10			SaLSSA, 1536	2.1745406684203772	C[C@@H](CO)N1C[C@H](C)[C@@H](CN(C)S(=O)(=O)c2ccc(F)cc2)OCCCC[C@@H](C)Oc2ccc(cc2C1=O)N(C)C
BRD-K05060234-001-01-0	131436298	Broad Institute DOS	0.517658	0.729349	2.5									10			SaLSSA, 1536	>10.00	COc1ccc(CNC(=O)C[C@H]2CC[C@@H](NC(=O)CN(C)C)[C@H](CO)O2)cc1
BRD-K47721061-001-01-5	131451287	Broad Institute DOS	0.517931	0.720179	2.5												SaLSSA, 1536		COCC(=O)Nc1ccc2OC[C@@H]3O[C@@H](CC(=O)NC4Cc5ccccc5C4)CC[C@H]3N(C)C(=O)c2c1
BRD-K12341671-001-01-5	131409671	Broad Institute DOS	0.575772	0.814265	2.5									10			SaLSSA, 1536	>10.00	C[C@H](CO)N1C[C@@H](C)[C@@H](CN(C)S(=O)(=O)c2ccc(F)cc2)OCCCC[C@H](C)Oc2ccc(cc2C1=O)N(C)C
BRD-K90570429-001-01-9	144198934	Broad Institute DOS	0.586432	0.707849	2.5									10			SaLSSA, 1536	>10.00	OC[C@H]1[C@H]([C@@H](C#N)N1S(=O)(=O)c1ccccc1)c1ccccc1C1=CCCCC1
BRD-K63405248-001-01-0	144194708	Broad Institute DOS	0.601299	0.827307	2.5												SaLSSA, 1536		COc1ccc(cc1)-c1ccccc1[C@H]1[C@@H](CO)N([C@H]1C#N)C(=O)c1cccnc1
BRD-K53180201-001-01-6	144190268	Broad Institute DOS	0.603429	0.587188	2.5									10			SaLSSA, 1536	>10.00	OC[C@H]1[C@H]([C@@H](C#N)N1C(=O)C1CCOCC1)c1ccccc1C1=CCCC1
BRD-K66184091-001-01-6	131435052	Broad Institute DOS	0.629218	0.804205	2.5									10			SaLSSA, 1536	>10.00	CC(C)NC(=O)NCC[C@@H]1CC[C@H](NS(=O)(=O)c2ccc(Oc3ccccc3)cc2)[C@@H](CO)O1
BRD-K60427632-001-01-1	131440493	Broad Institute DOS	0.671447	0.525033	2.5												SaLSSA, 1536		OC[C@@H]1O[C@@H](CCNS(=O)(=O)c2ccc(F)cc2)CC[C@H]1NC(=O)C1CCC1
BRD-K48690594-001-01-7	131440447	Broad Institute DOS	0.689693	0.711855	2.5									10			SaLSSA, 1536	>10.00	COc1cccc(NC(=O)N[C@@H]2CC[C@H](CC(=O)N3CCN(C)CC3)O[C@@H]2CO)c1
BRD-K71504098-001-01-1	87540057	Broad Institute DOS	0.7357	0.467107	2.5												SaLSSA, 1536		C[C@@H](CO)N1C[C@@H](C)[C@@H](CN(C)Cc2ccc(cc2)C(O)=O)OCCCC[C@@H](C)Oc2ccc(NS(=O)(=O)c3c(C)noc3C)cc2C1=O
BRD-K78020796-001-01-6	131451087	Broad Institute DOS	0.753053	0.33057	2.5												SaLSSA, 1536		COC(=O)C[C@H]1CC[C@H]2[C@H](COc3ccc(NC(=O)c4ccc(cc4)C(F)(F)F)cc3C(=O)N2C)O1
BRD-K92314995-001-01-4	144198991	Broad Institute DOS	0.757355	0.101535	2.5												SaLSSA, 1536		OC[C@@H]1[C@H]([C@H](C#N)N1S(=O)(=O)c1ccccc1)c1ccccc1C1=CCCCC1
BRD-K75507235-001-01-4	87539547	Broad Institute DOS	0.772725	0.0606863	2.5												SaLSSA, 1536		COc1ccc(cc1)S(=O)(=O)N(C)C[C@H]1OCCCC[C@@H](C)Oc2ccc(NC(=O)Cc3ccccc3)cc2C(=O)N(C[C@H]1C)[C@@H](C)CO
BRD-K18906514-001-01-0	87539543	Broad Institute DOS	0.790687	0.0311889	2.5												SaLSSA, 1536		COc1ccc(cc1)S(=O)(=O)N(C)C[C@H]1OCCCC[C@H](C)Oc2ccc(NC(=O)Cc3ccccc3)cc2C(=O)N(C[C@H]1C)[C@@H](C)CO
BRD-K48691065-001-01-5	131436302	Broad Institute DOS	0.802732	0.243843	2.5												SaLSSA, 1536		NCC[C@H]1CC[C@H](NS(=O)(=O)c2ccc(Cl)cc2)[C@H](CO)O1
BRD-K11115757-001-01-1	144196951	Broad Institute DOS	0.81037	0.0634165	2.5												SaLSSA, 1536		CCc1nc(sc1C)N1[C@@H](CO)[C@H]([C@@H]1C#N)c1ccccc1-c1ccccc1C
BRD-K94879415-001-01-6	131410624	Broad Institute DOS	0.816896	0.261144	2.5												SaLSSA, 1536		C[C@H](CO)N1C[C@@H](C)[C@@H](CN(C)C(=O)CCC(F)(F)F)OCCCC[C@H](C)Oc2ccc(NC(=O)C3CCCCC3)cc2C1=O
BRD-K70625137-001-01-8	85809412	Broad Institute DOS	0.827073	0.319219	2.5												SaLSSA, 1536		C[C@H](CO)N1C[C@H](C)[C@H](CN(C)Cc2ccc(cc2)C(O)=O)OCCCC[C@@H](C)Oc2ccc(NS(=O)(=O)c3c(C)noc3C)cc2C1=O
BRD-K61032945-001-01-0	131410612	Broad Institute DOS	0.827514	0.107425	2.5												SaLSSA, 1536		C[C@@H](CO)N1C[C@@H](C)[C@@H](CN(C)C(=O)Nc2cccc3ccccc23)OCCCC[C@H](C)Oc2ccc(NS(=O)(=O)c3c(C)noc3C)cc2C1=O
BRD-K81116370-001-01-1	131440497	Broad Institute DOS	0.828983	0.356046	2.5												SaLSSA, 1536		OC[C@H]1O[C@@H](CCNS(=O)(=O)c2ccc(F)cc2)CC[C@@H]1NC(=O)C1CCC1
BRD-K36937504-001-01-5	85805566	Broad Institute DOS	0.829287	0.00974839	2.5												SaLSSA, 1536		COc1ccc(cc1)S(=O)(=O)Nc1ccc2O[C@H](C)CCCCO[C@H](CN(C)Cc3ccc(cc3)C(F)(F)F)[C@@H](C)CN([C@@H](C)CO)C(=O)c2c1
BRD-K73057098-001-01-8	131412602	Broad Institute DOS	0.884831	0.00366492	2.5												SaLSSA, 1536		C[C@@H](CO)N1C[C@H](C)[C@@H](CN(C)S(=O)(=O)c2cccs2)OCCCC[C@H](C)Oc2ccc(NS(=O)(=O)c3ccc(C)cc3)cc2C1=O
BRD-K28478048-001-01-3	87542849	Broad Institute DOS	0.892731	0.0657015	2.5												SaLSSA, 1536		C[C@@H](CO)N1C[C@@H](C)[C@@H](CN(C)C(=O)Nc2cccc3ccccc23)OCCCC[C@@H](C)Oc2ccc(NS(=O)(=O)c3c(C)noc3C)cc2C1=O
BRD-K02689416-001-01-9	87539605	Broad Institute DOS	0.897757	0.120022	2.5									10			SaLSSA, 1536		COc1ccc(cc1)S(=O)(=O)Nc1ccc2O[C@H](C)CCCCO[C@@H](CN(C)Cc3ccc(cc3)C(F)(F)F)[C@H](C)CN([C@H](C)CO)C(=O)c2c1
BRD-K90908117-001-01-8	85810698	Broad Institute DOS	0.899079	0.0867562	2.5												SaLSSA, 1536		COc1ccc(cc1)S(=O)(=O)Nc1ccc2O[C@H](C)CCCCO[C@H](CN(C)Cc3ccc(cc3)C(F)(F)F)[C@@H](C)CN([C@H](C)CO)C(=O)c2c1
BRD-K10078763-001-01-4	85804685	Broad Institute DOS	0.899908	0.0427327	2.5												SaLSSA, 1536		C[C@H](CO)N1C[C@H](C)[C@@H](CN(C)C(=O)Nc2cccc3ccccc23)OCCCC[C@H](C)Oc2ccc(NS(=O)(=O)c3c(C)noc3C)cc2C1=O
BRD-K41426213-001-01-4	85804657	Broad Institute DOS	0.906119	0.00100897	2.5												SaLSSA, 1536		COc1ccc(cc1)S(=O)(=O)N(C)C[C@H]1OCCCC[C@H](C)Oc2ccc(NC(=O)Cc3ccccc3)cc2C(=O)N(C[C@H]1C)[C@H](C)CO
BRD-K05777469-001-01-5	131452059	Broad Institute DOS	0.907756	0.0035017	2.5												SaLSSA, 1536		COc1cccc(c1)C(=O)Nc1ccc2OC[C@@H]3O[C@H](CC(=O)NCc4ccc(F)cc4)CC[C@@H]3N(C)C(=O)c2c1
BRD-K55367941-001-01-2	85811125	Broad Institute DOS	0.909172	0.274513	2.5												SaLSSA, 1536		C[C@H](CO)N1C[C@H](C)[C@@H](CN(C)Cc2ccc(cc2)C(O)=O)OCCCC[C@@H](C)Oc2ccc(NS(=O)(=O)c3c(C)noc3C)cc2C1=O
BRD-K36436719-001-01-9	87542024	Broad Institute DOS	0.911501	0.170204	2.5												SaLSSA, 1536		COc1ccc(cc1)S(=O)(=O)N(C)C[C@@H]1OCCCC[C@H](C)Oc2ccc(NC(=O)Cc3ccccc3)cc2C(=O)N(C[C@H]1C)[C@@H](C)CO
BRD-K72208855-001-01-1	131411823	Broad Institute DOS	0.917167	0.109458	2.5												SaLSSA, 1536		COc1ccc(cc1)S(=O)(=O)Nc1ccc2O[C@@H](C)CCCCO[C@H](CN(C)Cc3ccc(cc3)C(F)(F)F)[C@@H](C)CN([C@@H](C)CO)C(=O)c2c1
BRD-K55685639-001-01-4	131440495	Broad Institute DOS	0.919181	0.403067	2.5												SaLSSA, 1536		OC[C@@H]1O[C@H](CCNS(=O)(=O)c2ccc(F)cc2)CC[C@@H]1NC(=O)C1CCC1
BRD-K23361779-001-01-1	144188873	Broad Institute DOS	0.923598	0.0698263	2.5												SaLSSA, 1536		CCc1nc(sc1C)N1[C@@H](CO)[C@H]([C@@H]1C#N)c1ccccc1-c1ccc(F)cc1
BRD-K23703550-001-01-9	144188151	Broad Institute DOS	0.927659	0.0217669	2.5												SaLSSA, 1536		CCCNC(=O)N1[C@H](CO)[C@@H]([C@H]1C#N)c1ccccc1-c1ccccc1F
BRD-K85614162-001-01-3	131411825	Broad Institute DOS	0.92855	0.162473	2.5												SaLSSA, 1536		COc1ccc(cc1)S(=O)(=O)Nc1ccc2O[C@@H](C)CCCCO[C@@H](CN(C)Cc3ccc(cc3)C(F)(F)F)[C@@H](C)CN([C@H](C)CO)C(=O)c2c1
BRD-K47889452-001-01-7	144188055	Broad Institute DOS	0.933188	0.0658202	2.5												SaLSSA, 1536		OC[C@H]1[C@H]([C@@H](C#N)N1S(=O)(=O)c1cccc(F)c1)c1ccccc1-c1cccc(F)c1
BRD-K54532699-001-01-6	144188013	Broad Institute DOS	0.933775	0.0387561	2.5												SaLSSA, 1536		CC(C)NC(=O)N1[C@@H](CO)[C@H]([C@H]1C#N)c1ccccc1-c1ccc(F)cc1
BRD-K14009758-001-01-2	131410537	Broad Institute DOS	0.947782	0.0765775	2.5												SaLSSA, 1536		C[C@H](CO)N1C[C@@H](C)[C@@H](CN(C)S(=O)(=O)c2cn(C)cn2)OCCCC[C@H](C)Oc2ccc(NC(=O)Nc3cccc4ccccc34)cc2C1=O
BRD-K87264936-001-01-0	87541597	Broad Institute DOS	0.948548	0.0809546	2.5												SaLSSA, 1536		C[C@@H](CO)N1C[C@@H](C)[C@@H](CN(C)S(=O)(=O)c2cn(C)cn2)OCCCC[C@H](C)Oc2ccc(NC(=O)Nc3cccc4ccccc34)cc2C1=O
BRD-K21694252-001-01-3	144194739	Broad Institute DOS	0.94924	0.224673	2.5												SaLSSA, 1536		C\C=C\c1ccccc1[C@@H]1[C@@H](CO)N([C@@H]1C#N)C(=O)Cc1ccccn1
BRD-K68219111-001-01-4	87542153	Broad Institute DOS	0.949356	0.164447	2.5												SaLSSA, 1536		C[C@@H](CO)N1C[C@@H](C)[C@H](CN(C)Cc2ccc(cc2)C(F)(F)F)OCCCC[C@@H](C)Oc2ccc(NC(=O)Nc3cccc4ccccc34)cc2C1=O
BRD-K16336022-001-01-7	87541654	Broad Institute DOS	0.951087	0.0186659	2.5												SaLSSA, 1536		COc1ccc(cc1)S(=O)(=O)Nc1ccc2O[C@@H](C)CCCCO[C@@H](CN(C)Cc3ccc(cc3)C(F)(F)F)[C@H](C)CN([C@H](C)CO)C(=O)c2c1
BRD-K69980290-001-01-3	131450421	Broad Institute DOS	0.957697	0.0466498	2.5												SaLSSA, 1536		CCS(=O)(=O)Nc1ccc2OC[C@H]3O[C@@H](CC(=O)N4CCN(C)CC4)CC[C@H]3N(C)C(=O)c2c1
BRD-K10457105-001-01-7	144190259	Broad Institute DOS	0.958117	0.0636242	2.5												SaLSSA, 1536		OC[C@H]1[C@H]([C@@H](C#N)N1C(=O)c1ccccn1)c1ccccc1C1=CCCCC1
BRD-K85061533-001-01-9	144188147	Broad Institute DOS	0.958536	0.0204167	2.5												SaLSSA, 1536		CCCNC(=O)N1[C@@H](CO)[C@H]([C@@H]1C#N)c1ccccc1-c1ccccc1F
BRD-K20325525-001-01-6	131409730	Broad Institute DOS	0.959722	0.00781948	2.5												SaLSSA, 1536		C[C@H](CO)N1C[C@H](C)[C@H](CN(C)C(=O)NC2CCCCC2)OCCCC[C@H](C)Oc2ccc(cc2C1=O)N(C)C
BRD-K03463440-001-01-8	85795279	Broad Institute DOS	0.963331	0.107855	2.5												SaLSSA, 1536		C[C@@H](CO)N1C[C@H](C)[C@H](CN(C)C(=O)Nc2ccccc2)OCCCC[C@H](C)Oc2ccc(NC(=O)Nc3ccccc3)cc2C1=O
BRD-K77006185-001-01-5	85792249	Broad Institute DOS	0.965943	0.0945757	2.5												SaLSSA, 1536		C[C@H](CO)N1C[C@@H](C)[C@@H](CN(C)C(=O)Nc2ccccc2)OCCCC[C@@H](C)Oc2ccc(NC(=O)Nc3ccccc3)cc2C1=O
BRD-K58655703-001-01-5	131410611	Broad Institute DOS	0.96801	0.0766369	2.5												SaLSSA, 1536		C[C@H](CO)N1C[C@@H](C)[C@@H](CN(C)C(=O)Nc2cccc3ccccc23)OCCCC[C@@H](C)Oc2ccc(NS(=O)(=O)c3c(C)noc3C)cc2C1=O
BRD-K02078126-001-01-6	131436300	Broad Institute DOS	0.968189	0.0164402	2.5												SaLSSA, 1536		COc1ccc(CNC(=O)C[C@@H]2CC[C@@H](NC(=O)CN(C)C)[C@H](CO)O2)cc1
BRD-K21478308-001-01-5	131434969	Broad Institute DOS	0.969752	0.0769039	2.5												SaLSSA, 1536		OC[C@H]1O[C@H](CC(=O)N2CCc3ccccc3C2)CC[C@H]1NC(=O)Nc1cc(F)ccc1F
BRD-K01204884-001-01-1	87543357	Broad Institute DOS	0.97099	0.0369311	2.5												SaLSSA, 1536		C[C@@H](CO)N1C[C@@H](C)[C@@H](CN(C)S(=O)(=O)c2cn(C)cn2)OCCCC[C@@H](C)Oc2ccc(NC(=O)Nc3cccc4ccccc34)cc2C1=O
BRD-K46458719-001-01-1	131436296	Broad Institute DOS	0.971179	0.0616211	2.5												SaLSSA, 1536		COc1ccc(CNC(=O)C[C@@H]2CC[C@H](NC(=O)CN(C)C)[C@H](CO)O2)cc1
BRD-K21416784-001-01-8	87539844	Broad Institute DOS	0.974222	0.118361	2.5												SaLSSA, 1536		COc1ccc(cc1)S(=O)(=O)Nc1ccc2O[C@H](C)CCCCO[C@@H](CN(C)Cc3ccc(cc3)C(F)(F)F)[C@H](C)CN([C@@H](C)CO)C(=O)c2c1
BRD-K24319052-001-01-6	87541678	Broad Institute DOS	0.976309	0.0894715	2.5												SaLSSA, 1536		C[C@H](CO)N1C[C@H](C)[C@@H](CN(C)CC2CCCCC2)OCCCC[C@H](C)Oc2ccc(NS(C)(=O)=O)cc2C1=O
BRD-K35047119-001-01-1	144199528	Broad Institute DOS	0.977432	0.109725	2.5									10			SaLSSA, 1536		CCCNC(=O)N1[C@@H](CO)[C@@H]([C@H]1C#N)c1ccccc1-c1cccc(C)c1
BRD-K25769744-001-01-5	87540658	Broad Institute DOS	0.978523	0.00511902	2.5												SaLSSA, 1536		COc1ccc(cc1)S(=O)(=O)N(C)C[C@@H]1OCCCC[C@@H](C)Oc2ccc(NC(=O)Cc3ccccc3)cc2C(=O)N(C[C@H]1C)[C@@H](C)CO
BRD-K29918696-001-01-2	131410183	Broad Institute DOS	0.979551	0.0644106	2.5												SaLSSA, 1536		C[C@@H](CO)N1C[C@H](C)[C@H](CN(C)C(=O)Nc2ccc3OCOc3c2)OCCCC[C@H](C)Oc2ccc(NS(=O)(=O)c3ccc(F)cc3)cc2C1=O
BRD-K94105016-001-01-9	144187939	Broad Institute DOS	0.981094	0.0171821	2.5												SaLSSA, 1536		C\C=C\c1ccccc1[C@@H]1[C@@H](CO)N([C@H]1C#N)C(=O)NC1CCCCC1
BRD-K66383562-001-01-4	131450906	Broad Institute DOS	0.981587	0.0123895	2.5												SaLSSA, 1536		CN1[C@H]2CC[C@@H](CC(=O)NCc3ccc(cc3)-c3ccccc3)O[C@H]2COc2ccc(NC(=O)c3cc(C)on3)cc2C1=O
BRD-K54641766-001-01-3	85804735	Broad Institute DOS	0.98186	0.122574	2.5												SaLSSA, 1536		C[C@H](CO)N1C[C@H](C)[C@H](CN(C)S(=O)(=O)c2ccc(F)cc2)OCCCC[C@H](C)Oc2ccc(NC(=O)CCCCCC(=O)Nc3ccccc3N)cc2C1=O
BRD-K98180588-001-01-6	87540311	Broad Institute DOS	0.982972	0.00321979	2.5												SaLSSA, 1536		C[C@H](CO)N1C[C@H](C)[C@H](CN(C)C(=O)Nc2cccc3ccccc23)OCCCC[C@H](C)Oc2ccc(NS(=O)(=O)c3c(C)noc3C)cc2C1=O
BRD-K71256672-001-01-2	87540566	Broad Institute DOS	0.983035	0.115452	2.5												SaLSSA, 1536		C[C@@H](CO)N1C[C@H](C)[C@H](CN(C)Cc2ccc(cc2)C(F)(F)F)OCCCC[C@@H](C)Oc2ccc(NC(=O)Nc3cccc4ccccc34)cc2C1=O
BRD-K40067141-001-01-4	87543161	Broad Institute DOS	0.983171	0.0442758	2.5												SaLSSA, 1536		C[C@@H](CO)N1C[C@@H](C)[C@H](CN(C)C(=O)Nc2cccc3ccccc23)OCCCC[C@H](C)Oc2ccc(NS(=O)(=O)c3c(C)noc3C)cc2C1=O
BRD-K04889486-001-01-8	87544018	Broad Institute DOS	0.983947	0.0431778	2.5												SaLSSA, 1536		C[C@@H](CO)N1C[C@H](C)[C@@H](CN(C)C(=O)Nc2cccc3ccccc23)OCCCC[C@H](C)Oc2ccc(NS(=O)(=O)c3c(C)noc3C)cc2C1=O
BRD-K47782746-001-01-0	131440323	Broad Institute DOS	0.984042	0.0566059	2.5												SaLSSA, 1536		Cc1ccc(cc1)S(=O)(=O)NCC[C@H]1CC[C@@H](NC(=O)c2cccnc2)[C@H](CO)O1
BRD-K10904821-001-01-1	144187878	Broad Institute DOS	0.984934	0.134608	2.5												SaLSSA, 1536		Cc1ccc(cc1)-c1ccccc1[C@@H]1[C@H](CO)N([C@@H]1C#N)c1ncc(s1)-c1ccccc1
BRD-K53020126-001-01-6	144191654	Broad Institute DOS	0.985962	0.0526146	2.5												SaLSSA, 1536		OC[C@H]1[C@H]([C@H](C#N)N1C(=O)NC1CCCCC1)c1ccccc1C1=CCCC1
BRD-K23261393-001-01-9	87540293	Broad Institute DOS	0.986728	0.158007	2.5												SaLSSA, 1536		COc1ccc(cc1)S(=O)(=O)Nc1ccc2O[C@@H](C)CCCCO[C@@H](CN(C)Cc3ccc(cc3)C(F)(F)F)[C@@H](C)CN([C@@H](C)CO)C(=O)c2c1
BRD-K32056972-001-01-1	131411822	Broad Institute DOS	0.987043	0.00624668	2.5												SaLSSA, 1536		COc1ccc(cc1)S(=O)(=O)Nc1ccc2O[C@H](C)CCCCO[C@H](CN(C)Cc3ccc(cc3)C(F)(F)F)[C@H](C)CN([C@@H](C)CO)C(=O)c2c1
BRD-K31618614-001-02-1	131450634	Broad Institute DOS	0.987147	0.090525	2.5									10			SaLSSA, 1536		CN1[C@@H]2CC[C@@H](CC(=O)NCC3CCCCC3)O[C@@H]2COc2ccc(NC(=O)c3cccc(F)c3)cc2C1=O
BRD-K15947000-001-01-8	144188887	Broad Institute DOS	0.987263	0.0808063	2.5												SaLSSA, 1536		OC[C@@H]1[C@@H]([C@H](C#N)N1C(=O)Nc1ccccc1)c1ccccc1\C=C\c1ccccc1
BRD-K65561600-001-01-0	144190264	Broad Institute DOS	0.989854	0.0921571	2.5												SaLSSA, 1536		OC[C@@H]1[C@@H]([C@H](C#N)N1C(=O)C1CCOCC1)c1ccccc1C1=CCCC1
BRD-K93032687-001-01-4	164336761	Broad Institute DOS	0.989959	0.0879135	2.5												SaLSSA, 1536		OC[C@@H]1[C@@H]([C@H](C#N)N1C(=O)NC1CCCCC1)c1ccccc1-c1cccc(F)c1
BRD-K81213402-001-01-8	87543473	Broad Institute DOS	0.993568	0.0227462	2.5												SaLSSA, 1536		COc1ccc(cc1)S(=O)(=O)Nc1ccc2O[C@@H](C)CCCCO[C@H](CN(C)Cc3ccc(cc3)C(F)(F)F)[C@H](C)CN([C@@H](C)CO)C(=O)c2c1
BRD-K09444092-001-01-3	131451096	Broad Institute DOS	0.993621	0.00462937	2.5												SaLSSA, 1536		COc1cccc(c1)C(=O)Nc1ccc2OC[C@@H]3O[C@@H](CC(=O)N[C@H](C)c4ccccc4)CC[C@@H]3N(C)C(=O)c2c1
BRD-K67839642-001-01-8	131411586	Broad Institute DOS	0.993957	0.0221972	2.5												SaLSSA, 1536		COc1ccc(cc1)S(=O)(=O)N(C)C[C@H]1OCCCC[C@H](C)Oc2ccc(NC(=O)Cc3ccccc3)cc2C(=O)N(C[C@@H]1C)[C@H](C)CO
BRD-K29207675-001-01-5	144187952	Broad Institute DOS	0.99425	0.0709243	2.5									10			SaLSSA, 1536		CCCNC(=O)N1[C@@H](CO)[C@H]([C@H]1C#N)c1ccccc1C1=CCCCC1
BRD-K11580678-001-01-2	85792844	Broad Institute DOS	0.994775	0.0497064	2.5												SaLSSA, 1536		C[C@@H](CO)N1C[C@@H](C)[C@@H](CN(C)C(=O)Nc2ccccc2)OCCCC[C@H](C)Oc2ccc(NC(=O)Nc3ccccc3)cc2C1=O
BRD-K63360747-001-01-3	144187926	Broad Institute DOS	0.994786	0.0442313	2.5												SaLSSA, 1536		OC[C@H]1[C@@H]([C@H](C#N)N1C(=O)Cc1ccncc1)c1ccccc1-c1ccccc1
BRD-K62454167-001-01-6	144189114	Broad Institute DOS	0.995908	0.216008	2.5												SaLSSA, 1536		COc1cccc(c1)-c1ccccc1[C@H]1[C@H](CO)N([C@H]1C#N)C(=O)Cc1ccccc1
BRD-K42179258-001-01-4	164337256	Broad Institute DOS	0.99765	0.0647518	2.5												SaLSSA, 1536		CN(C)C(=O)c1ccc(cc1)-c1ccccc1[C@H]1[C@@H](CO)N([C@H]1C#N)C(=O)C1CC1
BRD-K85237791-001-01-2	131450816	Broad Institute DOS	0.99766	0.193261	2.5												SaLSSA, 1536		CN1[C@@H]2CC[C@@H](CC(=O)NCC(F)(F)F)O[C@@H]2COc2ccc(NC(=O)Nc3ccc(C)cc3)cc2C1=O
BRD-K43568193-001-01-5	131450717	Broad Institute DOS	0.997923	0.0739216	2.5												SaLSSA, 1536		CN1[C@@H]2CC[C@@H](CC(=O)NCCCN3CCOCC3)O[C@H]2COc2ccc(NC(=O)Cc3cccs3)cc2C1=O
BRD-K80954162-001-01-8	85791564	Broad Institute DOS	0.99809	0.0873349	2.5												SaLSSA, 1536		C[C@@H](CO)N1C[C@H](C)[C@@H](CN(C)C(=O)Nc2ccccc2)OCCCC[C@H](C)Oc2ccc(NC(=O)Nc3ccccc3)cc2C1=O
BRD-K88792467-001-01-6	144195122	Broad Institute DOS	0.998489	0.0813108	2.5												SaLSSA, 1536		Cc1ccc(cc1)-c1ccccc1[C@H]1[C@H](CO)N([C@H]1C#N)S(C)(=O)=O
BRD-K74568880-001-01-5	131437674	Broad Institute DOS	0.998877	0.0202535	2.5												SaLSSA, 1536		COc1cccc(NC(=O)N[C@@H]2C=C[C@@H](CC(=O)NCc3ccncn3)O[C@H]2CO)c1
BRD-K35981048-001-01-7	144195160	Broad Institute DOS	0.998993	0.121551	2.5												SaLSSA, 1536		OC[C@H]1[C@H]([C@H](C#N)N1C(=O)C1CC1)c1ccccc1-c1cccc(F)c1
BRD-K74392214-001-01-7	144199534	Broad Institute DOS	0.999182	0.0735061	2.5									10			SaLSSA, 1536		CCCNC(=O)N1[C@@H](CO)[C@H]([C@H]1C#N)c1ccccc1-c1cccc(C)c1
BRD-K48239871-001-01-7	87542394	Broad Institute DOS	0.999329	0.0978697	2.5												SaLSSA, 1536		C[C@@H](CO)N1C[C@@H](C)[C@H](CN(C)S(=O)(=O)c2cccs2)OCCCC[C@H](C)Oc2ccc(NS(=O)(=O)c3ccc(C)cc3)cc2C1=O
BRD-K87279115-001-01-1	144187971	Broad Institute DOS	0.999507	0.105808	2.5												SaLSSA, 1536		COCC(=O)N1[C@@H](CO)[C@@H]([C@H]1C#N)c1ccccc1-c1cccc(C)c1
BRD-K37092508-001-01-4	87540193	Broad Institute DOS	0.999948	0.023132	2.5												SaLSSA, 1536		C[C@H](CO)N1C[C@@H](C)[C@@H](CN(C)C(=O)NC2CCCCC2)OCCCC[C@H](C)Oc2ccc(cc2C1=O)N(C)C
BRD-K70760948-001-01-2	144187954	Broad Institute DOS	1.00086	0.0561163	2.5									10			SaLSSA, 1536		CCCNC(=O)N1[C@@H](CO)[C@@H]([C@H]1C#N)c1ccccc1C1=CCCCC1
BRD-K00150267-001-01-4	131434971	Broad Institute DOS	1.00168	0.0331178	2.5												SaLSSA, 1536		OC[C@H]1O[C@@H](CC(=O)N2CCc3ccccc3C2)CC[C@H]1NC(=O)Nc1cc(F)ccc1F
BRD-K30310195-001-01-5	144194985	Broad Institute DOS	1.0025	0.060627	2.5												SaLSSA, 1536		OC[C@@H]1[C@@H]([C@@H](C#N)N1C(=O)NC1CCCCC1)c1ccccc1-c1cccc(F)c1
BRD-K22359398-001-01-7	144187851	Broad Institute DOS	1.00296	0.122767	2.5												SaLSSA, 1536		COc1ccccc1-c1ccccc1[C@@H]1[C@@H](CO)N([C@@H]1C#N)C(=O)C1CCOCC1
BRD-K01049311-001-01-3	87542498	Broad Institute DOS	1.00333	0.133169	2.5												SaLSSA, 1536		C[C@@H](CO)N1C[C@H](C)[C@@H](CN(C)S(=O)(=O)c2cn(C)cn2)OCCCC[C@H](C)Oc2ccc(NC(=O)Nc3cccc4ccccc34)cc2C1=O
BRD-K78892405-001-01-1	87541362	Broad Institute DOS	1.00425	0.105927	2.5												SaLSSA, 1536		COc1ccc(cc1)S(=O)(=O)Nc1ccc2O[C@@H](C)CCCCO[C@H](CN(C)Cc3ccc(cc3)C(F)(F)F)[C@H](C)CN([C@H](C)CO)C(=O)c2c1
BRD-K24565713-001-01-5	131436751	Broad Institute DOS	1.00457	0.0877206	2.5												SaLSSA, 1536		C[C@H](NC(=O)C[C@@H]1O[C@H](CO)[C@H](NS(=O)(=O)c2cccc(F)c2)C=C1)c1ccccc1
BRD-K25687434-001-01-4	144190286	Broad Institute DOS	1.0069	0.0165886	2.5												SaLSSA, 1536		CN(C)C(=O)c1cccc(c1)-c1ccccc1[C@H]1[C@@H](CO)N([C@@H]1C#N)C(=O)C1CCCCC1
BRD-K75192337-001-01-2	131453213	Broad Institute DOS	1.00692	0.0229688	2.5												SaLSSA, 1536		COC(=O)C[C@@H]1CC[C@H]2[C@H](COc3ccc(NS(=O)(=O)c4ccc(C)cc4)cc3C(=O)N2C)O1
BRD-K76921427-001-01-4	131437936	Broad Institute DOS	1.00708	0.059158	2.5												SaLSSA, 1536		OC[C@H]1O[C@@H](CCn2cc(nn2)-c2cccc(F)c2)CC[C@@H]1NC(=O)CCN1CCCCC1
BRD-K07592345-001-01-6	144190278	Broad Institute DOS	1.00713	0.0144816	2.5												SaLSSA, 1536		OC[C@H]1[C@@H]([C@@H](C#N)N1C(=O)C1CCOCC1)c1ccccc1C1=CCCC1
BRD-K58980886-001-01-6	131450624	Broad Institute DOS	1.00758	0.13808	2.5												SaLSSA, 1536		CN1[C@@H]2CC[C@@H](CC(=O)NCc3ccc(cc3)-c3ccccc3)O[C@H]2COc2ccc(NC(=O)Cc3cccs3)cc2C1=O
BRD-K02060635-001-01-8	131436172	Broad Institute DOS	1.00777	0.135068	2.5												SaLSSA, 1536		OC[C@@H]1O[C@@H](CC(=O)NCc2ccccc2F)C=C[C@@H]1NC(=O)c1cnccn1
BRD-K25039683-001-01-6	131410541	Broad Institute DOS	1.00789	0.0766814	2.5												SaLSSA, 1536		C[C@H](CO)N1C[C@@H](C)[C@H](CN(C)S(=O)(=O)c2cn(C)cn2)OCCCC[C@@H](C)Oc2ccc(NC(=O)Nc3cccc4ccccc34)cc2C1=O
BRD-K17592392-001-01-6	87542251	Broad Institute DOS	1.00859	0.0110541	2.5												SaLSSA, 1536		COc1ccc(cc1)S(=O)(=O)Nc1ccc2O[C@H](C)CCCCO[C@H](CN(C)Cc3ccc(cc3)C(F)(F)F)[C@H](C)CN([C@H](C)CO)C(=O)c2c1
BRD-K55353065-001-01-2	144188068	Broad Institute DOS	1.00866	0.0792186	2.5									10			SaLSSA, 1536		COc1ccc(cc1)-c1ccccc1[C@H]1[C@H](CO)N([C@@H]1C#N)C(=O)NC1CCCCC1
BRD-K80187788-001-01-9	87542085	Broad Institute DOS	1.00937	0.161479	2.5												SaLSSA, 1536		COc1ccc(cc1)S(=O)(=O)N(C)C[C@@H]1OCCCC[C@@H](C)Oc2ccc(NC(=O)Cc3ccccc3)cc2C(=O)N(C[C@@H]1C)[C@@H](C)CO
BRD-K70904722-001-01-8	131440491	Broad Institute DOS	1.00991	0.179818	2.5												SaLSSA, 1536		OC[C@H]1O[C@H](CCNS(=O)(=O)c2ccc(F)cc2)CC[C@H]1NC(=O)C1CCC1
BRD-K16248050-001-01-9	87540512	Broad Institute DOS	1.00994	0.0678529	2.5												SaLSSA, 1536		C[C@@H](CO)N1C[C@@H](C)[C@H](CN(C)C(=O)Nc2cccc3ccccc23)OCCCC[C@@H](C)Oc2ccc(NS(=O)(=O)c3c(C)noc3C)cc2C1=O
BRD-K43656900-001-01-2	87543735	Broad Institute DOS	1.01019	0.0879729	2.5												SaLSSA, 1536		C[C@@H](CO)N1C[C@H](C)[C@H](CN(C)C(=O)Nc2cccc3ccccc23)OCCCC[C@H](C)Oc2ccc(NS(=O)(=O)c3c(C)noc3C)cc2C1=O
BRD-K37189342-001-01-8	144188296	Broad Institute DOS	1.01152	0.0997392	2.5												SaLSSA, 1536		COc1ccccc1-c1ccccc1[C@@H]1[C@H](CO)N([C@H]1C#N)C(=O)CN(C)C
BRD-K22817748-001-01-1	87543626	Broad Institute DOS	1.0119	0.104665	2.5												SaLSSA, 1536		C[C@@H](CO)N1C[C@@H](C)[C@@H](CN(C)S(=O)(=O)c2ccc(Cl)cc2)OCCCC[C@@H](C)Oc2ccc(NC(=O)Nc3ccc(cc3)C(F)(F)F)cc2C1=O
BRD-K15693920-001-01-5	85809317	Broad Institute DOS	1.01229	0.00310109	2.5												SaLSSA, 1536		C[C@H](CO)N1C[C@H](C)[C@@H](CN(C)C(=O)Nc2cccc3ccccc23)OCCCC[C@@H](C)Oc2ccc(NS(=O)(=O)c3c(C)noc3C)cc2C1=O
BRD-K10263431-001-01-4	131410613	Broad Institute DOS	1.01292	0.0786548	2.5												SaLSSA, 1536		C[C@H](CO)N1C[C@@H](C)[C@H](CN(C)C(=O)Nc2cccc3ccccc23)OCCCC[C@@H](C)Oc2ccc(NS(=O)(=O)c3c(C)noc3C)cc2C1=O
BRD-K97784727-001-01-8	131410498	Broad Institute DOS	1.01319	0.0131907	2.5												SaLSSA, 1536		C[C@@H](CO)N1C[C@H](C)[C@@H](CN(C)C(=O)Nc2ccc(cc2)C(F)(F)F)OCCCC[C@H](C)Oc2ccc(NS(=O)(=O)c3cn(C)cn3)cc2C1=O
BRD-K01732574-001-01-6	144190257	Broad Institute DOS	1.01337	0.0957627	2.5												SaLSSA, 1536		OC[C@@H]1[C@@H]([C@@H](C#N)N1C(=O)c1ccccn1)c1ccccc1C1=CCCCC1
BRD-K77439222-001-01-3	131411290	Broad Institute DOS	1.01337	0.156775	2.5												SaLSSA, 1536		C[C@@H](CO)N1C[C@H](C)[C@@H](CN(C)Cc2ccc(cc2)C(O)=O)OCCCC[C@H](C)Oc2ccc(NS(=O)(=O)c3c(C)noc3C)cc2C1=O
BRD-K28948563-001-01-0	131411165	Broad Institute DOS	1.01353	0.0586684	2.5												SaLSSA, 1536		C[C@@H](CO)N1C[C@H](C)[C@@H](CN(C)Cc2ccc(cc2)C(F)(F)F)OCCCC[C@H](C)Oc2ccc(NC(=O)Nc3cccc4ccccc34)cc2C1=O
BRD-K33661709-001-01-7	131410538	Broad Institute DOS	1.0138	0.0228056	2.5												SaLSSA, 1536		C[C@H](CO)N1C[C@H](C)[C@@H](CN(C)S(=O)(=O)c2cn(C)cn2)OCCCC[C@H](C)Oc2ccc(NC(=O)Nc3cccc4ccccc34)cc2C1=O
BRD-K69107574-001-01-0	144188017	Broad Institute DOS	1.01423	0.101371	2.5												SaLSSA, 1536		CC(C)NC(=O)N1[C@@H](CO)[C@@H]([C@H]1C#N)c1ccccc1-c1ccc(F)cc1
BRD-K10845692-001-01-2	85809440	Broad Institute DOS	1.01492	0.0935667	2.5												SaLSSA, 1536		C[C@H](CO)N1C[C@H](C)[C@H](CN(C)Cc2ccc(Cl)c(Cl)c2)OCCCC[C@@H](C)Oc2ccc(NC(=O)c3ccncc3)cc2C1=O
BRD-K42326343-001-01-8	144188818	Broad Institute DOS	1.01505	0.179388	2.5												SaLSSA, 1536		CCc1nc(sc1C)N1[C@H](CO)[C@@H]([C@H]1C#N)c1ccccc1-c1ccccc1C
BRD-K48457318-001-02-4	131450724	Broad Institute DOS	1.01524	0.176376	2.5												SaLSSA, 1536		CN1[C@H]2CC[C@@H](CC(=O)NCC3CCCCC3)O[C@@H]2COc2ccc(NC(=O)c3cccc(F)c3)cc2C1=O
BRD-K59130783-001-01-1	131409834	Broad Institute DOS	1.0158	0.0882251	2.5									10			SaLSSA, 1536	5.4463903325085994	C[C@H](CO)N1C[C@H](C)[C@H](CN(C)S(=O)(=O)c2ccc(F)cc2)OCCCC[C@H](C)Oc2ccc(cc2C1=O)N(C)C
BRD-K03151536-001-01-4	87541367	Broad Institute DOS	1.01583	0.122307	2.5												SaLSSA, 1536		C[C@@H](CO)N1C[C@H](C)[C@@H](CN(C)C(=O)CCCN(C)C)OCCCC[C@H](C)Oc2ccc(NS(=O)(=O)c3ccc(Cl)cc3)cc2C1=O
BRD-K45018338-001-01-5	87541486	Broad Institute DOS	1.01586	0.00486677	2.5												SaLSSA, 1536		C[C@@H](CO)N1C[C@H](C)[C@@H](CN(C)Cc2ccc3OCOc3c2)OCCCC[C@H](C)Oc2ccc(NC(=O)Nc3c(C)noc3C)cc2C1=O
BRD-K20098159-001-01-2	164336759	Broad Institute DOS	1.01664	0.0542764	2.5												SaLSSA, 1536		CCc1nc(sc1C)N1[C@H](CO)[C@H]([C@@H]1C#N)c1ccccc1-c1ccc(F)cc1
BRD-K19212105-001-01-7	85814418	Broad Institute DOS	1.01709	0.121892	2.5												SaLSSA, 1536		C[C@H](CO)N1C[C@H](C)[C@H](CN(C)S(=O)(=O)c2ccc(F)cc2)OCCCC[C@@H](C)Oc2ccc(NC(=O)CCCCCC(=O)Nc3ccccc3N)cc2C1=O
BRD-K94195014-001-01-2	131410539	Broad Institute DOS	1.01769	0.0623481	2.5												SaLSSA, 1536		C[C@@H](CO)N1C[C@@H](C)[C@H](CN(C)S(=O)(=O)c2cn(C)cn2)OCCCC[C@@H](C)Oc2ccc(NC(=O)Nc3cccc4ccccc34)cc2C1=O
BRD-K80146309-001-02-3	131452065	Broad Institute DOS	1.0191	0.0862962	2.5												SaLSSA, 1536		COc1cccc(c1)C(=O)Nc1ccc2OC[C@H]3O[C@@H](CC(=O)NCc4ccc(F)cc4)CC[C@@H]3N(C)C(=O)c2c1
BRD-K58449074-001-01-4	131438825	Broad Institute DOS	1.01968	0.0322275	2.5												SaLSSA, 1536		CCS(=O)(=O)N[C@H]1CC[C@H](CC(=O)NCc2ccc(Cl)cc2)O[C@H]1CO
BRD-K37138089-001-01-2	131411169	Broad Institute DOS	1.02048	0.0303283	2.5												SaLSSA, 1536		C[C@@H](CO)N1C[C@@H](C)[C@@H](CN(C)Cc2ccc(cc2)C(F)(F)F)OCCCC[C@H](C)Oc2ccc(NC(=O)Nc3cccc4ccccc34)cc2C1=O
BRD-K87622066-001-01-1	131453791	Broad Institute DOS	1.02076	0.124889	2.5												SaLSSA, 1536		CN1[C@H]2CC[C@H](CC(=O)NCc3ccccc3)O[C@H]2COc2ccc(NS(C)(=O)=O)cc2C1=O
BRD-K03716420-001-01-3	131450949	Broad Institute DOS	1.02079	0.108464	2.5												SaLSSA, 1536		CN1[C@@H]2CC[C@@H](CC(=O)NCC3CCCCC3)O[C@@H]2COc2ccc(NC(=O)C3CCOCC3)cc2C1=O
BRD-K50230035-001-01-4	131450423	Broad Institute DOS	1.02126	0.120097	2.5												SaLSSA, 1536		CCS(=O)(=O)Nc1ccc2OC[C@@H]3O[C@@H](CC(=O)N4CCN(C)CC4)CC[C@@H]3N(C)C(=O)c2c1
BRD-K43413365-001-01-6	85804675	Broad Institute DOS	1.02174	0.0702715	2.5												SaLSSA, 1536		C[C@@H](CO)N1C[C@H](C)[C@@H](CN(C)C(=O)Nc2ccc3OCOc3c2)OCCCC[C@@H](C)Oc2ccc(NS(=O)(=O)c3ccc(F)cc3)cc2C1=O
BRD-K59130924-001-02-9	131450978	Broad Institute DOS	1.02318	0.0737287	2.5												SaLSSA, 1536		CN1[C@H]2CC[C@H](CC(=O)NCCCN3CCOCC3)O[C@@H]2COc2ccc(NC(=O)Nc3ccccc3Cl)cc2C1=O
BRD-K07686903-001-01-0	131450679	Broad Institute DOS	1.02385	0.0200754	2.5												SaLSSA, 1536		CN1[C@H]2CC[C@@H](CC(=O)Nc3cn(C)nc3C)O[C@H]2COc2ccc(NC(=O)c3cccc(F)c3)cc2C1=O
BRD-K41972460-001-01-7	131436301	Broad Institute DOS	1.02431	0.042065	2.5												SaLSSA, 1536		NCC[C@@H]1CC[C@@H](NS(=O)(=O)c2ccc(Cl)cc2)[C@@H](CO)O1
BRD-K61076555-001-01-8	131451086	Broad Institute DOS	1.02445	0.021396	2.5												SaLSSA, 1536		COC(=O)C[C@@H]1CC[C@@H]2[C@H](COc3ccc(NC(=O)c4ccc(cc4)C(F)(F)F)cc3C(=O)N2C)O1
BRD-K20600965-001-01-9	87541619	Broad Institute DOS	1.02465	0.0321237	2.5												SaLSSA, 1536		C[C@H](CO)N1C[C@@H](C)[C@@H](CN(C)C(=O)NC2CCCCC2)OCCCC[C@@H](C)Oc2ccc(cc2C1=O)N(C)C
BRD-K73579545-001-01-0	131436176	Broad Institute DOS	1.02513	0.120082	2.5												SaLSSA, 1536		OC[C@@H]1O[C@@H](CC(=O)NCc2ccccc2F)C=C[C@H]1NC(=O)c1cnccn1
BRD-K21375499-001-01-2	131438263	Broad Institute DOS	1.02594	0.00154312	2.5												SaLSSA, 1536		OC[C@H]1O[C@@H](CC(=O)NCC2CCCCC2)CC[C@@H]1NC(=O)C1CCOCC1
BRD-K48744842-001-01-2	144190253	Broad Institute DOS	1.02616	0.0885961	2.5												SaLSSA, 1536		OC[C@H]1[C@@H]([C@@H](C#N)N1C(=O)c1ccccn1)c1ccccc1C1=CCCCC1
BRD-K97695229-001-01-9	144188926	Broad Institute DOS	1.02649	0.115423	2.5												SaLSSA, 1536		CCc1nc(sc1C)N1[C@H](CO)[C@@H]([C@@H]1C#N)c1ccccc1-c1ccc(F)cc1
BRD-K37787446-001-01-4	144190290	Broad Institute DOS	1.02739	0.0486232	2.5												SaLSSA, 1536		CN(C)C(=O)c1cccc(c1)-c1ccccc1[C@H]1[C@H](CO)N([C@H]1C#N)C(=O)C1CCCCC1
BRD-K63383460-001-01-0	85793941	Broad Institute DOS	1.02801	0.0791444	2.5												SaLSSA, 1536		C[C@H](CO)N1C[C@H](C)[C@@H](CN(C)C(=O)Nc2ccccc2)OCCCC[C@H](C)Oc2ccc(NC(=O)Nc3ccccc3)cc2C1=O
BRD-K70374930-001-01-2	131438262	Broad Institute DOS	1.02809	0.0913262	2.5												SaLSSA, 1536		OC[C@@H]1O[C@@H](CC(=O)NCC2CCCCC2)CC[C@H]1NC(=O)C1CCOCC1
BRD-K84715825-001-01-8	131435165	Broad Institute DOS	1.02855	0.00194374	2.5												SaLSSA, 1536		OC[C@@H]1O[C@@H](CC(=O)NCC2CC2)C=C[C@H]1NC(=O)c1ccncc1
BRD-K18691989-001-01-4	144196913	Broad Institute DOS	1.02909	0.121298	2.5												SaLSSA, 1536		C\C=C\c1ccccc1[C@@H]1[C@H](CO)N([C@H]1C#N)C(C)=O
BRD-K38710089-001-01-7	87540769	Broad Institute DOS	1.02909	0.0202832	2.5												SaLSSA, 1536		C[C@@H](CO)N1C[C@@H](C)[C@H](CN(C)C(=O)CCCN(C)C)OCCCC[C@H](C)Oc2ccc(NS(=O)(=O)c3ccc(Cl)cc3)cc2C1=O
BRD-K48611230-001-01-3	131440327	Broad Institute DOS	1.02939	0.119518	2.5												SaLSSA, 1536		Cc1ccc(cc1)S(=O)(=O)NCC[C@@H]1CC[C@@H](NC(=O)c2cccnc2)[C@H](CO)O1
BRD-K19456929-001-01-4	131452132	Broad Institute DOS	1.0296	0.0605231	2.5												SaLSSA, 1536		CC(C)C(=O)Nc1ccc2OC[C@H]3O[C@H](CC(=O)NCCc4ccccc4)CC[C@@H]3N(C)C(=O)c2c1
BRD-K19492647-001-01-0	144198722	Broad Institute DOS	1.0299	0.103775	2.5									10			SaLSSA, 1536		CCCNC(=O)N1[C@@H](CO)[C@H]([C@H]1C#N)c1ccccc1-c1ccc(OC)cc1
BRD-K37669304-001-02-3	144190182	Broad Institute DOS	1.02994	0.0696483	2.5												SaLSSA, 1536		CCS(=O)(=O)Nc1ccc2OC[C@H]3O[C@@H](CC(=O)NCCCN4CCOCC4)CC[C@@H]3N(C)C(=O)c2c1
BRD-K48126654-001-01-9	144188213	Broad Institute DOS	1.03042	0.012983	2.5												SaLSSA, 1536		CCS(=O)(=O)N1[C@H](CO)[C@H]([C@@H]1C#N)c1ccccc1C1=CCCCC1
BRD-K80993772-001-01-8	85810043	Broad Institute DOS	1.03046	0.167147	2.5												SaLSSA, 1536		C[C@H](CO)N1C[C@H](C)[C@H](CN(C)C(=O)Nc2ccc(cc2)C(F)(F)F)OCCCC[C@@H](C)Oc2ccc(NS(=O)(=O)c3cn(C)cn3)cc2C1=O
BRD-K20976574-001-01-6	144193829	Broad Institute DOS	1.03097	0.0506263	2.5												SaLSSA, 1536		OC[C@@H]1[C@@H]([C@@H](C#N)N1C(=O)NC1CCCCC1)c1ccccc1C1=CCCC1
BRD-K59095205-001-01-6	131436174	Broad Institute DOS	1.03131	0.178231	2.5												SaLSSA, 1536		OC[C@@H]1O[C@H](CC(=O)NCc2ccccc2F)C=C[C@@H]1NC(=O)c1cnccn1
BRD-K29426263-001-01-9	144190261	Broad Institute DOS	1.03133	0.0662653	2.5												SaLSSA, 1536		OC[C@@H]1[C@H]([C@@H](C#N)N1C(=O)c1ccccn1)c1ccccc1C1=CCCCC1
BRD-K55554838-001-01-1	144190308	Broad Institute DOS	1.03237	0.0717107	2.5												SaLSSA, 1536		OC[C@@H]1[C@H]([C@H](C#N)N1C(=O)Cc1ccncc1)c1ccccc1C1=CCCC1
BRD-K94300226-001-01-2	131434974	Broad Institute DOS	1.03262	0.0494245	2.5												SaLSSA, 1536		OC[C@@H]1O[C@@H](CC(=O)N2CCc3ccccc3C2)CC[C@H]1NC(=O)Nc1cc(F)ccc1F
BRD-K86239977-001-01-3	131441960	Broad Institute DOS	1.03265	0.0329991	2.5												SaLSSA, 1536		OC[C@H]1O[C@@H](CC(=O)N2CCOCC2)C=C[C@@H]1NC(=O)NC1CCCC1
BRD-K47252241-001-01-4	144190335	Broad Institute DOS	1.03295	0.0752718	2.5												SaLSSA, 1536		OC[C@@H]1[C@H]([C@@H](C#N)N1C(=O)c1cccc(F)c1)c1ccccc1C1=CCCC1
BRD-K90600731-001-01-7	131453386	Broad Institute DOS	1.03323	0.0155945	2.5												SaLSSA, 1536		CN1[C@H]2CC[C@@H](CC(=O)N3CCOCC3)O[C@H]2COc2ccc(NC(=O)c3cscn3)cc2C1=O
BRD-K84892771-001-01-9	131438034	Broad Institute DOS	1.0333	0.0976026	2.5												SaLSSA, 1536		OC[C@H]1O[C@H](CCNC(=O)Nc2ccc(Cl)cc2)CC[C@H]1NC(=O)c1ccncc1
BRD-K92707657-001-01-8	131450802	Broad Institute DOS	1.03376	0.0587277	2.5												SaLSSA, 1536		CN1CCN(CC1)C(=O)C[C@@H]1CC[C@@H]2[C@H](COc3ccc(NC(=O)C4CCOCC4)cc3C(=O)N2C)O1
BRD-K62929080-001-01-1	131439335	Broad Institute DOS	1.03387	0.0544841	2.5												SaLSSA, 1536		OC[C@H]1O[C@@H](CC(=O)NCCN2CCCCC2)C=C[C@@H]1NS(=O)(=O)c1ccccc1
BRD-K17884417-001-01-8	131450723	Broad Institute DOS	1.03436	0.100199	2.5												SaLSSA, 1536		CN1[C@H]2CC[C@H](CC(=O)NCC3CCCCC3)O[C@H]2COc2ccc(NC(=O)c3cccc(F)c3)cc2C1=O
BRD-K47329237-001-01-6	144193825	Broad Institute DOS	1.03448	0.191496	2.5												SaLSSA, 1536		OC[C@@H]1[C@H]([C@H](C#N)N1C(=O)NC1CCCCC1)c1ccccc1-c1cccc(F)c1
BRD-K41513229-001-01-1	85793467	Broad Institute DOS	1.03461	0.0193039	2.5												SaLSSA, 1536		C[C@H](CO)N1C[C@H](C)[C@H](CN(C)C(=O)Nc2ccccc2)OCCCC[C@H](C)Oc2ccc(NC(=O)Nc3ccccc3)cc2C1=O
BRD-K73777693-001-01-0	144194987	Broad Institute DOS	1.03495	0.00437713	2.5												SaLSSA, 1536		C\C=C\c1ccccc1[C@@H]1[C@H](CO)N([C@H]1C#N)C(=O)c1cccnc1
BRD-K52260459-001-01-6	144188304	Broad Institute DOS	1.03609	0.0554338	2.5												SaLSSA, 1536		OC[C@H]1[C@H]([C@@H](C#N)N1C(=O)Nc1ccccc1F)c1ccccc1C1=CCCCC1
BRD-K47527089-001-01-4	144190262	Broad Institute DOS	1.03649	0.150425	2.5												SaLSSA, 1536		OC[C@H]1[C@H]([C@H](C#N)N1C(=O)c1ccccn1)c1ccccc1C1=CCCCC1
BRD-K61273997-001-01-7	131438062	Broad Institute DOS	1.0366	0.045166	2.5												SaLSSA, 1536		CN(C)CC(=O)N[C@@H]1C=C[C@H](CC(=O)NCc2ccc(Cl)cc2)O[C@H]1CO
BRD-K95281699-001-01-1	87542212	Broad Institute DOS	1.03663	0.0217669	2.5												SaLSSA, 1536		COc1ccc(cc1)S(=O)(=O)Nc1ccc2O[C@@H](C)CCCCO[C@@H](CN(C)C(=O)Nc3c(C)noc3C)[C@@H](C)CN([C@@H](C)CO)C(=O)c2c1
BRD-K70602511-001-01-3	87541059	Broad Institute DOS	1.03713	0.0689806	2.5												SaLSSA, 1536		C[C@@H](CO)N1C[C@H](C)[C@H](CN(C)S(=O)(=O)c2cn(C)cn2)OCCCC[C@@H](C)Oc2ccc(NC(=O)Nc3cccc4ccccc34)cc2C1=O
BRD-K90382145-001-01-2	131452126	Broad Institute DOS	1.03797	0.0154758	2.5												SaLSSA, 1536		CC(C)C(=O)Nc1ccc2OC[C@H]3O[C@@H](CC(=O)NCCc4ccccc4)CC[C@H]3N(C)C(=O)c2c1
BRD-K98196975-001-01-3	131411164	Broad Institute DOS	1.0381	0.120853	2.5												SaLSSA, 1536		C[C@@H](CO)N1C[C@@H](C)[C@@H](CN(C)Cc2ccc(cc2)C(F)(F)F)OCCCC[C@@H](C)Oc2ccc(NC(=O)Nc3cccc4ccccc34)cc2C1=O
BRD-K01567631-001-01-7	104170744	Broad Institute DOS	1.03814	0.0525701	2.5												SaLSSA, 1536		C[C@H](CO)N1C[C@@H](C)[C@H](CN(C)C(=O)Nc2ccc3OCOc3c2)OCCCC[C@H](C)Oc2ccc(NS(=O)(=O)c3ccc(F)cc3)cc2C1=O
BRD-K45343543-001-01-8	131436574	Broad Institute DOS	1.03866	0.128242	2.5												SaLSSA, 1536		Cc1cccc(c1)S(=O)(=O)N[C@H]1CC[C@H](CCNC(=O)Nc2cc(F)ccc2F)O[C@H]1CO
BRD-K41571965-001-01-7	144194780	Broad Institute DOS	1.03912	0.03886	2.5												SaLSSA, 1536		COc1ccc(NC(=O)N2[C@H](CO)[C@@H]([C@@H]2C#N)c2ccccc2\C=C\C)cc1
BRD-K72687327-001-01-6	104170739	Broad Institute DOS	1.03942	0.138095	2.5									10			SaLSSA, 1536	>10.00	C[C@H](CO)N1C[C@@H](C)[C@H](CN(C)S(=O)(=O)c2ccc(F)cc2)OCCCC[C@H](C)Oc2ccc(cc2C1=O)N(C)C
BRD-K77288626-001-01-6	87540525	Broad Institute DOS	1.03943	0.0316044	2.5												SaLSSA, 1536		C[C@H](CO)N1C[C@@H](C)[C@H](CN(C)S(=O)(=O)c2cccs2)OCCCC[C@@H](C)Oc2ccc(NS(=O)(=O)c3ccc(C)cc3)cc2C1=O
BRD-K21354182-001-01-9	144188164	Broad Institute DOS	1.03954	0.0723933	2.5												SaLSSA, 1536		CCCNC(=O)N1[C@@H](CO)[C@H]([C@H]1C#N)c1ccccc1-c1ccccc1F
BRD-K80198069-001-01-6	131436178	Broad Institute DOS	1.04013	0.0183246	2.5												SaLSSA, 1536		OC[C@@H]1O[C@H](CC(=O)NCc2ccccc2F)C=C[C@H]1NC(=O)c1cnccn1
BRD-K66963735-001-01-5	85805111	Broad Institute DOS	1.04028	0.0931958	2.5												SaLSSA, 1536		C[C@@H](CO)N1C[C@H](C)[C@@H](CN(C)C(=O)Nc2ccc3OCOc3c2)OCCCC[C@H](C)Oc2ccc(NS(=O)(=O)c3ccc(F)cc3)cc2C1=O
BRD-K45651841-001-01-3	131410422	Broad Institute DOS	1.04038	0.0384446	2.5												SaLSSA, 1536		C[C@@H](CO)N1C[C@@H](C)[C@@H](CN(C)S(=O)(=O)c2ccc(Cl)cc2)OCCCC[C@H](C)Oc2ccc(NC(=O)Nc3ccc(cc3)C(F)(F)F)cc2C1=O
BRD-K88120369-001-01-9	85801326	Broad Institute DOS	1.04058	0.136448	2.5												SaLSSA, 1536		C[C@@H](CO)N1C[C@H](C)[C@H](CN(C)C(=O)c2ccncc2)OCCCC[C@@H](C)Oc2ccc(NS(=O)(=O)c3cccs3)cc2C1=O
BRD-K77041516-001-01-2	131409894	Broad Institute DOS	1.0407	0.177237	2.5									10			SaLSSA, 1536	4.454715053725522	C[C@H](CO)N1C[C@@H](C)[C@@H](CN(C)S(=O)(=O)c2ccc(F)cc2)OCCCC[C@@H](C)Oc2ccc(cc2C1=O)N(C)C
BRD-K23670243-001-01-3	131436173	Broad Institute DOS	1.04091	0.0677342	2.5												SaLSSA, 1536		OC[C@H]1O[C@@H](CC(=O)NCc2ccccc2F)C=C[C@H]1NC(=O)c1cnccn1
BRD-K31169989-001-01-4	87542507	Broad Institute DOS	1.04092	0.112767	2.5									10			SaLSSA, 1536	5.9046733440482058	C[C@H](CO)N1C[C@H](C)[C@@H](CN(C)S(=O)(=O)c2ccc(F)cc2)OCCCC[C@H](C)Oc2ccc(cc2C1=O)N(C)C
BRD-K81372145-001-01-4	144193567	Broad Institute DOS	1.04102	0.0580155	2.5												SaLSSA, 1536		CCC(=O)N1[C@@H](CO)[C@@H]([C@@H]1C#N)c1ccccc1-c1ccccc1
BRD-K52564458-001-01-2	144188265	Broad Institute DOS	1.04115	0.00768594	2.5												SaLSSA, 1536		OC[C@@H]1[C@H]([C@@H](C#N)N1C(=O)Cc1ccccc1)c1ccccc1-c1ccccc1F
BRD-K83370434-001-01-6	87541188	Broad Institute DOS	1.0412	0.116461	2.5												SaLSSA, 1536		C[C@@H](CO)N1C[C@H](C)[C@H](CN(C)Cc2ccc(cc2)C(O)=O)OCCCC[C@H](C)Oc2ccc(cc2C1=O)N(C)C
BRD-K00245804-001-01-2	144199194	Broad Institute DOS	1.04131	0.112218	2.5												SaLSSA, 1536		CCCNC(=O)N1[C@@H](CO)[C@@H]([C@H]1C#N)c1ccccc1-c1ccc(OC)cc1
BRD-K86842742-001-01-8	131437939	Broad Institute DOS	1.04134	0.1463	2.5												SaLSSA, 1536		OC[C@@H]1O[C@H](CCn2cc(nn2)-c2cccc(F)c2)CC[C@H]1NC(=O)CCN1CCCCC1
BRD-K46014293-001-02-4	131410027	Broad Institute DOS	1.0419	0.00216631	2.5												SaLSSA, 1536		C[C@H](CO)N1C[C@H](C)[C@H](CN(C)S(=O)(=O)c2ccc(F)cc2)OCCCC[C@@H](C)Oc2ccc(cc2C1=O)N(C)C
BRD-K06499413-001-01-2	131450858	Broad Institute DOS	1.04195	0.0812811	2.5												SaLSSA, 1536		CN1[C@@H]2CC[C@@H](CC(=O)NCc3ccc(cc3)-c3ccccc3)O[C@H]2COc2ccc(NC(=O)c3cc(C)on3)cc2C1=O
BRD-K85944645-001-01-1	144194792	Broad Institute DOS	1.04212	0.190235	2.5												SaLSSA, 1536		COc1cccc(c1)-c1ccccc1[C@H]1[C@@H](CO)N([C@H]1C#N)C(=O)Cc1ccccc1
BRD-K24675490-001-01-1	85810743	Broad Institute DOS	1.04214	0.0837441	2.5												SaLSSA, 1536		C[C@H](CO)N1C[C@H](C)[C@H](CN(C)C(=O)Nc2cccc3ccccc23)OCCCC[C@@H](C)Oc2ccc(NS(=O)(=O)c3c(C)noc3C)cc2C1=O
BRD-K46603043-001-01-9	131436423	Broad Institute DOS	1.04228	0.0434152	2.5												SaLSSA, 1536		OC[C@@H]1O[C@H](CC(=O)N2CCN(CC2)c2ccccc2)CC[C@@H]1NS(=O)(=O)c1ccc(F)cc1
BRD-K16689057-001-01-7	87541891	Broad Institute DOS	1.04242	0.0369311	2.5												SaLSSA, 1536		C[C@H](CO)N1C[C@H](C)[C@@H](CN(C)Cc2ccc(cc2)C(O)=O)OCCCC[C@H](C)Oc2ccc(NS(=O)(=O)c3c(C)noc3C)cc2C1=O
BRD-K36972512-001-01-2	131440450	Broad Institute DOS	1.04308	0.0455518	2.5												SaLSSA, 1536		COc1cccc(NC(=O)N[C@@H]2CC[C@H](CC(=O)N3CCN(C)CC3)O[C@H]2CO)c1
BRD-K54600729-001-01-5	144193856	Broad Institute DOS	1.04355	0.0517095	2.5												SaLSSA, 1536		OC[C@H]1[C@@H]([C@H](C#N)N1C(=O)c1ccccn1)c1ccccc1-c1ccccc1F
BRD-K16945477-001-01-5	87543219	Broad Institute DOS	1.04372	0.0651228	2.5												SaLSSA, 1536		C[C@H](CO)N1C[C@H](C)[C@H](CN(C)S(=O)(=O)c2ccc(Cl)cc2)OCCCC[C@H](C)Oc2ccc(NC(=O)Nc3ccc(cc3)C(F)(F)F)cc2C1=O
BRD-K94778195-001-01-6	87540237	Broad Institute DOS	1.04396	0.191733	2.5												SaLSSA, 1536		C[C@H](CO)N1C[C@H](C)[C@@H](CN(C)C(=O)Nc2ccc(cc2)C(F)(F)F)OCCCC[C@H](C)Oc2ccc(NS(=O)(=O)c3cn(C)cn3)cc2C1=O
BRD-K03696926-001-01-6	144190247	Broad Institute DOS	1.04397	0.0157725	2.5												SaLSSA, 1536		COCC(=O)N1[C@H](CO)[C@H]([C@@H]1C#N)c1ccccc1C1=CCCC1
BRD-K86073503-001-01-9	131451106	Broad Institute DOS	1.04418	0.0767556	2.5												SaLSSA, 1536		COc1cccc(c1)C(=O)Nc1ccc2OC[C@@H]3O[C@H](CC(=O)N[C@H](C)c4ccccc4)CC[C@@H]3N(C)C(=O)c2c1
BRD-K18964517-001-01-6	131440711	Broad Institute DOS	1.04455	0.0871568	2.5												SaLSSA, 1536		OC[C@@H]1O[C@H](CC(=O)N2CCN(CC2)c2ccccc2)C=C[C@@H]1NC(=O)c1ccccc1
BRD-K80358454-001-01-9	104170538	Broad Institute DOS	1.0446	0.110289	2.5												SaLSSA, 1536		C[C@H](CO)N1C[C@@H](C)[C@H](CN(C)S(=O)(=O)c2cn(C)cn2)OCCCC[C@H](C)Oc2ccc(NC(=O)Nc3cccc4ccccc34)cc2C1=O
BRD-K98023058-001-01-9	131453315	Broad Institute DOS	1.04506	0.0296013	2.5												SaLSSA, 1536		CCCNC(=O)C[C@H]1CC[C@@H]2[C@@H](COc3ccc(NC(=O)CC)cc3C(=O)N2C)O1
BRD-K87259178-001-01-7	131437934	Broad Institute DOS	1.04513	0.0890709	2.5												SaLSSA, 1536		OC[C@H]1O[C@H](CCn2cc(nn2)-c2cccc(F)c2)CC[C@@H]1NC(=O)CCN1CCCCC1
BRD-K99198153-001-01-2	131450851	Broad Institute DOS	1.04522	0.0397948	2.5												SaLSSA, 1536		CCS(=O)(=O)Nc1ccc2OC[C@H]3O[C@@H](CC(=O)N[C@@H]4CCN(Cc5ccccc5)C4)CC[C@H]3N(C)C(=O)c2c1
BRD-K46561506-001-01-9	131434995	Broad Institute DOS	1.04535	0.125616	2.5												SaLSSA, 1536		CCC(=O)N[C@@H]1CC[C@H](CC(=O)NCc2ccccc2F)O[C@@H]1CO
BRD-K52627628-001-01-2	87540073	Broad Institute DOS	1.04595	0.111105	2.5												SaLSSA, 1536		COc1ccc(cc1)S(=O)(=O)Nc1ccc2O[C@H](C)CCCCO[C@H](CN(C)C(=O)Nc3c(C)noc3C)[C@H](C)CN([C@H](C)CO)C(=O)c2c1
BRD-K11873858-001-01-3	144193667	Broad Institute DOS	1.04603	0.123287	2.5												SaLSSA, 1536		CCc1sc(nc1C)N1[C@@H](CO)[C@@H]([C@@H]1C#N)c1ccccc1-c1cccc(F)c1
BRD-K42654859-001-01-9	131409790	Broad Institute DOS	1.04607	0.000370943	2.5												SaLSSA, 1536		C[C@@H](CO)N1C[C@@H](C)[C@@H](CN(C)C(=O)NC2CCCCC2)OCCCC[C@@H](C)Oc2ccc(cc2C1=O)N(C)C
BRD-K39568019-001-01-3	144187849	Broad Institute DOS	1.04644	0.162295	2.5												SaLSSA, 1536		COc1ccccc1-c1ccccc1[C@H]1[C@H](CO)N([C@@H]1C#N)C(=O)C1CCOCC1
BRD-K06148621-001-01-3	131436427	Broad Institute DOS	1.04668	0.0868749	2.5												SaLSSA, 1536		OC[C@@H]1O[C@H](CC(=O)N2CCN(CC2)c2ccccc2)CC[C@H]1NS(=O)(=O)c1ccc(F)cc1
BRD-K79052765-001-01-5	131451431	Broad Institute DOS	1.04673	0.00899166	2.5												SaLSSA, 1536		CCS(=O)(=O)Nc1ccc2OC[C@@H]3O[C@@H](CC(=O)NCCCN4CCOCC4)CC[C@@H]3N(C)C(=O)c2c1
BRD-K17799075-001-01-1	131441731	Broad Institute DOS	1.04678	0.183647	2.5												SaLSSA, 1536		CN(C)CC(=O)N[C@@H]1CC[C@H](CCNC(=O)C2CCC2)O[C@H]1CO
BRD-K83573933-001-01-1	131411824	Broad Institute DOS	1.04686	0.195828	2.5												SaLSSA, 1536		COc1ccc(cc1)S(=O)(=O)Nc1ccc2O[C@H](C)CCCCO[C@@H](CN(C)Cc3ccc(cc3)C(F)(F)F)[C@@H](C)CN([C@@H](C)CO)C(=O)c2c1
BRD-K00356746-001-01-8	87543502	Broad Institute DOS	1.04697	0.0345867	2.5												SaLSSA, 1536		C[C@H](CO)N1C[C@@H](C)[C@@H](CN(C)C(=O)Nc2ccc3OCOc3c2)OCCCC[C@@H](C)Oc2ccc(NS(=O)(=O)c3ccc(F)cc3)cc2C1=O
BRD-K51050762-001-01-4	131434976	Broad Institute DOS	1.04698	0.180635	2.5												SaLSSA, 1536		OC[C@@H]1O[C@H](CC(=O)N2CCc3ccccc3C2)CC[C@H]1NC(=O)Nc1cc(F)ccc1F
BRD-K44445002-001-01-6	87543170	Broad Institute DOS	1.04706	0.091801	2.5									10			SaLSSA, 1536	7.3102883106912486	C[C@@H](CO)N1C[C@@H](C)[C@H](CN(C)S(=O)(=O)c2ccc(F)cc2)OCCCC[C@@H](C)Oc2ccc(cc2C1=O)N(C)C
BRD-K31468395-001-01-8	87541077	Broad Institute DOS	1.04805	0.0767407	2.5												SaLSSA, 1536		COc1ccc(cc1)S(=O)(=O)Nc1ccc2O[C@@H](C)CCCCO[C@H](CN(C)C(=O)Nc3c(C)noc3C)[C@H](C)CN([C@@H](C)CO)C(=O)c2c1
BRD-K20088591-001-01-9	131438041	Broad Institute DOS	1.04805	0.0262331	2.5												SaLSSA, 1536		OC[C@@H]1O[C@H](CCNC(=O)Nc2ccc(Cl)cc2)CC[C@H]1NC(=O)c1ccncc1
BRD-K23528301-001-01-2	144195435	Broad Institute DOS	1.04865	0.118212	2.5												SaLSSA, 1536		OC[C@H]1[C@H]([C@@H](C#N)N1C(=O)c1cccnc1)c1ccccc1-c1cccc(F)c1
BRD-K87966551-001-01-4	131410623	Broad Institute DOS	1.04883	0.0251351	2.5												SaLSSA, 1536		C[C@@H](CO)N1C[C@@H](C)[C@@H](CN(C)C(=O)CCC(F)(F)F)OCCCC[C@H](C)Oc2ccc(NC(=O)C3CCCCC3)cc2C1=O
BRD-K14744269-001-01-6	87540782	Broad Institute DOS	1.04923	0.0313966	2.5												SaLSSA, 1536		C[C@@H](CO)N1C[C@@H](C)[C@H](CN(C)C(=O)Nc2ccc3OCOc3c2)OCCCC[C@@H](C)Oc2ccc(NS(=O)(=O)c3ccc(F)cc3)cc2C1=O
BRD-K68069307-001-01-7	131453795	Broad Institute DOS	1.04934	0.00939228	2.5												SaLSSA, 1536		CN1[C@@H]2CC[C@H](CC(=O)NCc3ccccc3)O[C@@H]2COc2ccc(NS(C)(=O)=O)cc2C1=O
BRD-K41434081-001-01-7	85805056	Broad Institute DOS	1.0495	0.0282807	2.5												SaLSSA, 1536		C[C@@H](CO)N1C[C@H](C)[C@H](CN(C)S(=O)(=O)c2cccs2)OCCCC[C@H](C)Oc2ccc(NS(=O)(=O)c3ccc(C)cc3)cc2C1=O
BRD-K91905575-001-01-8	131436752	Broad Institute DOS	1.04962	0.119577	2.5												SaLSSA, 1536		C[C@@H](NC(=O)C[C@@H]1O[C@H](CO)[C@H](NS(=O)(=O)c2cccc(F)c2)C=C1)c1ccccc1
BRD-K85336796-001-01-7	85808170	Broad Institute DOS	1.04962	0.0690696	2.5												SaLSSA, 1536		COc1ccc(cc1)S(=O)(=O)Nc1ccc2O[C@H](C)CCCCO[C@@H](CN(C)C(=O)Nc3c(C)noc3C)[C@@H](C)CN([C@H](C)CO)C(=O)c2c1
BRD-K50832182-001-01-8	144188267	Broad Institute DOS	1.04977	0.138466	2.5												SaLSSA, 1536		OC[C@H]1[C@H]([C@H](C#N)N1C(=O)Cc1ccccc1)c1ccccc1-c1ccccc1F
BRD-K18248536-001-01-1	144194813	Broad Institute DOS	1.04991	0.0672891	2.5												SaLSSA, 1536		CCc1nc(sc1C)N1[C@@H](CO)[C@@H]([C@@H]1C#N)c1ccccc1-c1ccc(F)cc1
BRD-K84466979-001-01-2	87540980	Broad Institute DOS	1.04997	0.0344384	2.5												SaLSSA, 1536		C[C@H](CO)N1C[C@@H](C)[C@@H](CN(C)C(=O)CCC(F)(F)F)OCCCC[C@@H](C)Oc2ccc(NC(=O)C3CCCCC3)cc2C1=O
BRD-K56665985-001-01-5	131434682	Broad Institute DOS	1.05009	0.0752273	2.5												SaLSSA, 1536		CN(C)C(=O)C[C@H]1O[C@@H](CO)[C@H](NC(=O)c2ccc(F)cc2)C=C1
BRD-K42971210-001-01-1	87543469	Broad Institute DOS	1.05046	0.0856285	2.5												SaLSSA, 1536		C[C@H](CO)N1C[C@H](C)[C@H](CN(C)CC2CCCCC2)OCCCC[C@H](C)Oc2ccc(NS(C)(=O)=O)cc2C1=O
BRD-K74429632-001-01-1	131450422	Broad Institute DOS	1.05074	0.0388155	2.5												SaLSSA, 1536		CCS(=O)(=O)Nc1ccc2OC[C@@H]3O[C@H](CC(=O)N4CCN(C)CC4)CC[C@@H]3N(C)C(=O)c2c1
BRD-K98403755-001-01-9	131450800	Broad Institute DOS	1.05116	0.0286665	2.5												SaLSSA, 1536		CN1CCN(CC1)C(=O)C[C@@H]1CC[C@H]2[C@H](COc3ccc(NC(=O)C4CCOCC4)cc3C(=O)N2C)O1
BRD-K65378566-001-01-1	131434973	Broad Institute DOS	1.05159	0.0498993	2.5												SaLSSA, 1536		OC[C@H]1O[C@H](CC(=O)N2CCc3ccccc3C2)CC[C@@H]1NC(=O)Nc1cc(F)ccc1F
BRD-K10673046-001-01-1	85805422	Broad Institute DOS	1.05223	0.031545	2.5												SaLSSA, 1536		C[C@H](CO)N1C[C@H](C)[C@H](CN(C)C(=O)CCC(F)(F)F)OCCCC[C@@H](C)Oc2ccc(NC(=O)C3CCCCC3)cc2C1=O
BRD-K61372605-001-01-1	144190314	Broad Institute DOS	1.05238	0.194849	2.5												SaLSSA, 1536		OC[C@@H]1[C@H]([C@H](C#N)N1C(=O)CN1CCOCC1)c1ccccc1C1=CCCCC1
BRD-K37085095-001-01-7	144199072	Broad Institute DOS	1.05246	0.10054	2.5												SaLSSA, 1536		OC[C@H]1[C@@H]([C@@H](C#N)N1S(=O)(=O)c1ccccc1)c1ccccc1C1=CCCCC1
BRD-K75241199-001-01-4	144199498	Broad Institute DOS	1.05253	0.0622146	2.5												SaLSSA, 1536		Cc1ccccc1-c1ccccc1[C@H]1[C@@H](CO)N([C@H]1C#N)C(=O)c1ccc(F)cc1
BRD-K85621689-001-01-2	85809343	Broad Institute DOS	1.05266	0.0470208	2.5												SaLSSA, 1536		C[C@H](CO)N1C[C@H](C)[C@@H](CN(C)Cc2ccc(Cl)c(Cl)c2)OCCCC[C@@H](C)Oc2ccc(NC(=O)c3ccncc3)cc2C1=O
BRD-K09019487-001-01-6	144190243	Broad Institute DOS	1.05272	0.0646777	2.5												SaLSSA, 1536		COCC(=O)N1[C@@H](CO)[C@H]([C@H]1C#N)c1ccccc1C1=CCCC1
BRD-K55490940-001-01-3	87543602	Broad Institute DOS	1.05274	0.104235	2.5												SaLSSA, 1536		COc1ccc(cc1)S(=O)(=O)N(C)C[C@@H]1OCCCC[C@H](C)Oc2ccc(NC(=O)Cc3ccccc3)cc2C(=O)N(C[C@@H]1C)[C@@H](C)CO
BRD-K36394398-001-01-8	87541003	Broad Institute DOS	1.05277	0.0637132	2.5												SaLSSA, 1536		C[C@H](CO)N1C[C@H](C)[C@@H](CN(C)Cc2ccc3OCOc3c2)OCCCC[C@H](C)Oc2ccc(NC(=O)Nc3c(C)noc3C)cc2C1=O
BRD-K58229714-001-02-4	131451057	Broad Institute DOS	1.05288	0.0330585	2.5												SaLSSA, 1536		CCCNC(=O)Nc1ccc2OC[C@H]3O[C@@H](CC(=O)Nc4ccc5CCCCc5c4)CC[C@@H]3N(C)C(=O)c2c1
BRD-K33023061-001-01-2	131439354	Broad Institute DOS	1.05288	0.134074	2.5												SaLSSA, 1536		CC(C)c1cn(CC[C@H]2CC[C@H](NS(=O)(=O)c3ccc(F)cc3)[C@H](CO)O2)nn1
BRD-K77729938-001-01-2	131450418	Broad Institute DOS	1.05294	0.0507154	2.5												SaLSSA, 1536		CCS(=O)(=O)Nc1ccc2OC[C@H]3O[C@@H](CC(=O)N4CCN(C)CC4)CC[C@@H]3N(C)C(=O)c2c1
BRD-K77604650-001-01-3	87540110	Broad Institute DOS	1.05295	0.0957479	2.5												SaLSSA, 1536		C[C@H](CO)N1C[C@@H](C)[C@H](CN(C)C(=O)CCC(F)(F)F)OCCCC[C@H](C)Oc2ccc(NC(=O)C3CCCCC3)cc2C1=O
BRD-K13801569-001-01-2	85809992	Broad Institute DOS	1.05305	0.00403586	2.5												SaLSSA, 1536		C[C@H](CO)N1C[C@H](C)[C@@H](CN(C)C(=O)Nc2ccc(cc2)C(F)(F)F)OCCCC[C@@H](C)Oc2ccc(NS(=O)(=O)c3cn(C)cn3)cc2C1=O
BRD-K57858375-001-01-3	131451082	Broad Institute DOS	1.05341	0.00636539	2.5												SaLSSA, 1536		COC(=O)C[C@H]1CC[C@@H]2[C@@H](COc3ccc(NC(=O)c4ccc(cc4)C(F)(F)F)cc3C(=O)N2C)O1
BRD-K79300834-001-01-5	131451055	Broad Institute DOS	1.05345	0.0909553	2.5												SaLSSA, 1536		CCCC(=O)Nc1ccc2OC[C@H]3O[C@@H](CC(=O)N4CCCCC4)CC[C@@H]3N(C)C(=O)c2c1
BRD-K30645599-001-01-6	85792227	Broad Institute DOS	1.05361	0.053861	2.5												SaLSSA, 1536		C[C@@H](CO)N1C[C@@H](C)[C@@H](CN(C)C(=O)Nc2ccccc2)OCCCC[C@@H](C)Oc2ccc(NC(=O)Nc3ccccc3)cc2C1=O
BRD-K89168293-001-01-8	144187921	Broad Institute DOS	1.05377	0.0222418	2.5												SaLSSA, 1536		OC[C@@H]1[C@H]([C@@H](C#N)N1C(=O)Cc1ccncc1)c1ccccc1-c1ccccc1
BRD-K62795332-001-01-2	131411795	Broad Institute DOS	1.05379	0.0112915	2.5												SaLSSA, 1536		COc1ccc(cc1)S(=O)(=O)Nc1ccc2O[C@H](C)CCCCO[C@@H](CN(C)C(=O)Nc3c(C)noc3C)[C@H](C)CN([C@H](C)CO)C(=O)c2c1
BRD-K75951354-001-01-9	85810231	Broad Institute DOS	1.05402	0.0423617	2.5												SaLSSA, 1536		C[C@H](CO)N1C[C@H](C)[C@H](CN(C)S(=O)(=O)c2cn(C)cn2)OCCCC[C@@H](C)Oc2ccc(NC(=O)Nc3cccc4ccccc34)cc2C1=O
BRD-K07176490-001-01-1	131441725	Broad Institute DOS	1.05413	0.0381181	2.5												SaLSSA, 1536		OC[C@H]1O[C@H](CC(=O)NC2CCC2)CC[C@@H]1NC(=O)CN1CCOCC1
BRD-K49587132-001-01-3	87543241	Broad Institute DOS	1.05446	0.115452	2.5												SaLSSA, 1536		C[C@H](CO)N1C[C@@H](C)[C@@H](CN(C)S(=O)(=O)c2ccc(Cl)cc2)OCCCC[C@H](C)Oc2ccc(NC(=O)Nc3ccc(cc3)C(F)(F)F)cc2C1=O
BRD-K35398750-001-01-2	131410184	Broad Institute DOS	1.05448	0.104502	2.5												SaLSSA, 1536		C[C@H](CO)N1C[C@H](C)[C@H](CN(C)C(=O)Nc2ccc3OCOc3c2)OCCCC[C@H](C)Oc2ccc(NS(=O)(=O)c3ccc(F)cc3)cc2C1=O
BRD-K04332056-001-01-9	144194948	Broad Institute DOS	1.05469	0.19703	2.5												SaLSSA, 1536		CCc1csc(n1)N1[C@H](CO)[C@H]([C@H]1C#N)c1ccccc1C1=CCCC1
BRD-K97975629-001-01-1	131437937	Broad Institute DOS	1.05486	0.159936	2.5												SaLSSA, 1536		OC[C@H]1O[C@@H](CCn2cc(nn2)-c2cccc(F)c2)CC[C@H]1NC(=O)CCN1CCCCC1
BRD-K67423176-001-01-5	144188111	Broad Institute DOS	1.05522	0.0262183	2.5												SaLSSA, 1536		C\C=C\c1ccccc1[C@H]1[C@H](CO)N([C@@H]1C#N)C(=O)Cc1ccccn1
BRD-K93638945-001-01-6	131410421	Broad Institute DOS	1.05525	0.0583716	2.5												SaLSSA, 1536		C[C@@H](CO)N1C[C@H](C)[C@H](CN(C)S(=O)(=O)c2ccc(Cl)cc2)OCCCC[C@@H](C)Oc2ccc(NC(=O)Nc3ccc(cc3)C(F)(F)F)cc2C1=O
BRD-K68143479-001-01-2	144199486	Broad Institute DOS	1.05531	0.177044	2.5												SaLSSA, 1536		CCCNC(=O)N1[C@H](CO)[C@@H]([C@@H]1C#N)c1ccccc1-c1cccc(C)c1
BRD-K82986138-001-01-9	131434783	Broad Institute DOS	1.05542	0.0212773	2.5												SaLSSA, 1536		OC[C@H]1O[C@H](CC(=O)NCc2ccc(Oc3ccccc3)cc2)CC[C@@H]1NC(=O)c1ccc2OCOc2c1
BRD-K57874507-001-01-1	144195361	Broad Institute DOS	1.0555	0.027984	2.5												SaLSSA, 1536		OC[C@@H]1[C@H]([C@H](C#N)N1C(=O)NC1CCCCC1)c1ccccc1C1=CCCC1
BRD-K42426059-001-01-0	144190331	Broad Institute DOS	1.05593	0.0560421	2.5												SaLSSA, 1536		OC[C@H]1[C@@H]([C@H](C#N)N1S(=O)(=O)c1cccc(F)c1)c1ccccc1C1=CCCC1
BRD-K09908582-001-01-4	144188162	Broad Institute DOS	1.05649	0.0183988	2.5												SaLSSA, 1536		CCCNC(=O)N1[C@@H](CO)[C@@H]([C@H]1C#N)c1ccccc1-c1ccccc1F
BRD-K71943487-001-01-0	131450718	Broad Institute DOS	1.05681	0.151716	2.5												SaLSSA, 1536		CN1[C@@H]2CC[C@H](CC(=O)NCCCN3CCOCC3)O[C@@H]2COc2ccc(NC(=O)Cc3cccs3)cc2C1=O
BRD-K49050396-001-01-3	131438826	Broad Institute DOS	1.05686	0.0288	2.5												SaLSSA, 1536		CCS(=O)(=O)N[C@@H]1CC[C@H](CC(=O)NCc2ccc(Cl)cc2)O[C@@H]1CO
BRD-K80081497-001-01-6	131410625	Broad Institute DOS	1.05753	0.0319456	2.5												SaLSSA, 1536		C[C@@H](CO)N1C[C@H](C)[C@@H](CN(C)C(=O)CCC(F)(F)F)OCCCC[C@@H](C)Oc2ccc(NC(=O)C3CCCCC3)cc2C1=O
BRD-K89040924-001-01-6	85798178	Broad Institute DOS	1.05753	0.0319456	2.5												SaLSSA, 1536		CNC[C@@H]1OCCCC[C@@H](C)Oc2ccc(N)cc2C(=O)N(C[C@H]1C)[C@@H](C)CO
BRD-K16698480-001-01-5	131411792	Broad Institute DOS	1.05765	0.0672594	2.5												SaLSSA, 1536		COc1ccc(cc1)S(=O)(=O)Nc1ccc2O[C@H](C)CCCCO[C@H](CN(C)C(=O)Nc3c(C)noc3C)[C@@H](C)CN([C@@H](C)CO)C(=O)c2c1
BRD-K08945503-001-01-3	144190294	Broad Institute DOS	1.05767	0.0563092	2.5												SaLSSA, 1536		CN(C)C(=O)c1cccc(c1)-c1ccccc1[C@@H]1[C@H](CO)N([C@H]1C#N)C(=O)C1CCCCC1
BRD-K18088968-001-01-8	131410500	Broad Institute DOS	1.05786	0.00826461	2.5												SaLSSA, 1536		C[C@H](CO)N1C[C@H](C)[C@H](CN(C)C(=O)Nc2ccc(cc2)C(F)(F)F)OCCCC[C@H](C)Oc2ccc(NS(=O)(=O)c3cn(C)cn3)cc2C1=O
BRD-K63860984-001-01-4	131450664	Broad Institute DOS	1.05789	0.0586684	2.5												SaLSSA, 1536		CN1[C@@H]2CC[C@@H](CC(=O)N[C@@H]3CCN(Cc4ccccc4)C3)O[C@H]2COc2ccc(NC(=O)Nc3c(C)noc3C)cc2C1=O
BRD-K86017949-001-01-8	144194977	Broad Institute DOS	1.05792	0.0819043	2.5												SaLSSA, 1536		OC[C@H]1[C@H]([C@@H](C#N)N1C(=O)Nc1cc(F)ccc1F)c1ccccc1-c1cccc(F)c1
BRD-K71452779-001-01-9	131409874	Broad Institute DOS	1.05824	0.0131907	2.5												SaLSSA, 1536		C[C@H](CO)N1C[C@H](C)[C@@H](CN(C)C(=O)NC2CCCCC2)OCCCC[C@H](C)Oc2ccc(cc2C1=O)N(C)C
BRD-K65310032-001-01-0	131450855	Broad Institute DOS	1.05871	0.069856	2.5												SaLSSA, 1536		CCS(=O)(=O)Nc1ccc2OC[C@@H]3O[C@@H](CC(=O)N[C@@H]4CCN(Cc5ccccc5)C4)CC[C@H]3N(C)C(=O)c2c1
BRD-K31021688-001-01-1	131438057	Broad Institute DOS	1.05875	0.148971	2.5												SaLSSA, 1536		CN(C)CC(=O)N[C@@H]1C=C[C@@H](CC(=O)NCc2ccc(Cl)cc2)O[C@@H]1CO
BRD-K90138084-001-01-1	131435769	Broad Institute DOS	1.0588	0.12707	2.5												SaLSSA, 1536		OC[C@@H]1O[C@H](CC(=O)NCc2ccc(cc2)-c2ccccc2)C=C[C@@H]1NC(=O)Nc1ccccc1F
BRD-K80243029-001-01-9	144188166	Broad Institute DOS	1.05896	0.0615469	2.5												SaLSSA, 1536		COc1ccc(cc1)-c1ccccc1[C@@H]1[C@H](CO)N([C@@H]1C#N)C(=O)NC(C)C
BRD-K70697657-001-01-7	131441959	Broad Institute DOS	1.05906	0.00980774	2.5												SaLSSA, 1536		OC[C@@H]1O[C@@H](CC(=O)N2CCOCC2)C=C[C@H]1NC(=O)NC1CCCC1
BRD-K61083743-001-01-7	131434680	Broad Institute DOS	1.05917	0.0195265	2.5												SaLSSA, 1536		CN(C)C(=O)C[C@@H]1O[C@@H](CO)[C@H](NC(=O)c2ccc(F)cc2)C=C1
BRD-K88070218-001-01-9	131436677	Broad Institute DOS	1.05925	0.00734468	2.5												SaLSSA, 1536		NCC[C@H]1CC[C@H](NC(=O)Cc2ccncc2)[C@H](CO)O1
BRD-K72573555-001-01-1	144191744	Broad Institute DOS	1.05928	0.127753	2.5												SaLSSA, 1536		OC[C@@H]1[C@@H]([C@H](C#N)N1C(=O)C1CC1)c1ccccc1-c1cccc(F)c1
BRD-K34466966-001-01-8	131450838	Broad Institute DOS	1.0593	0.066295	2.5												SaLSSA, 1536		CN1[C@@H]2CC[C@@H](CC(=O)NCCc3ccncc3)O[C@@H]2COc2ccc(NC(=O)C3CCOCC3)cc2C1=O
BRD-K06421244-001-01-1	131440715	Broad Institute DOS	1.05964	0.143629	2.5												SaLSSA, 1536		OC[C@@H]1O[C@H](CC(=O)N2CCN(CC2)c2ccccc2)C=C[C@H]1NC(=O)c1ccccc1
BRD-K17570530-001-01-5	131409693	Broad Institute DOS	1.05996	0.0749157	2.5									10			SaLSSA, 1536	4.6214699978008866	C[C@H](CO)N1C[C@@H](C)[C@H](CN(C)S(=O)(=O)c2ccc(F)cc2)OCCCC[C@@H](C)Oc2ccc(cc2C1=O)N(C)C
BRD-K46255436-001-01-3	131451038	Broad Institute DOS	1.06014	0.133362	2.5												SaLSSA, 1536		CN1[C@H]2CC[C@@H](CC(=O)N[C@H]3CCN(Cc4ccccc4)C3)O[C@H]2COc2ccc(NC(=O)Cc3cccs3)cc2C1=O
BRD-K20368781-001-01-5	131435768	Broad Institute DOS	1.06017	0.0664285	2.5												SaLSSA, 1536		OC[C@@H]1O[C@@H](CC(=O)NCc2ccc(cc2)-c2ccccc2)C=C[C@@H]1NC(=O)Nc1ccccc1F
BRD-K32870403-001-01-4	131441389	Broad Institute DOS	1.06033	0.135825	2.5												SaLSSA, 1536		OC[C@H]1O[C@H](CCn2cc(nn2)C2CC2)CC[C@@H]1NC(=O)CN1CCOCC1
BRD-K75514056-001-01-6	131438037	Broad Institute DOS	1.06036	0.0688916	2.5												SaLSSA, 1536		OC[C@H]1O[C@@H](CCNC(=O)Nc2ccc(Cl)cc2)CC[C@@H]1NC(=O)c1ccncc1
BRD-K40197659-001-01-3	131451081	Broad Institute DOS	1.06046	0.115156	2.5												SaLSSA, 1536		COC(=O)C[C@@H]1CC[C@H]2[C@H](COc3ccc(NC(=O)c4ccc(cc4)C(F)(F)F)cc3C(=O)N2C)O1
BRD-K69274755-001-01-9	131437211	Broad Institute DOS	1.06055	0.121862	2.5												SaLSSA, 1536		OC[C@@H]1O[C@@H](CC(=O)N2CCCCC2)C=C[C@H]1NC(=O)Nc1ccc(cc1)C(F)(F)F
BRD-K26651011-001-01-0	131438824	Broad Institute DOS	1.06072	0.135276	2.5												SaLSSA, 1536		CCS(=O)(=O)N[C@@H]1CC[C@@H](CC(=O)NCc2ccc(Cl)cc2)O[C@@H]1CO
BRD-K79766272-001-01-6	85813783	Broad Institute DOS	1.06089	0.0927061	2.5												SaLSSA, 1536		C[C@H](CO)N1C[C@H](C)[C@H](CN(C)Cc2ccc(cc2)C(=O)Nc2ccccc2N)OCCCC[C@@H](C)Oc2ccc(NC(=O)CCC(F)(F)F)cc2C1=O
BRD-K73391462-001-01-9	131436576	Broad Institute DOS	1.06097	0.155396	2.5												SaLSSA, 1536		Cc1cccc(c1)S(=O)(=O)N[C@@H]1CC[C@H](CCNC(=O)Nc2cc(F)ccc2F)O[C@H]1CO
BRD-K90763579-001-01-8	131451264	Broad Institute DOS	1.06098	0.00160247	2.5												SaLSSA, 1536		C[C@@H](NC(=O)C[C@H]1CC[C@H]2[C@H](COc3ccc(NC(=O)C4CCOCC4)cc3C(=O)N2C)O1)c1ccccc1
BRD-K29517827-001-01-4	144188288	Broad Institute DOS	1.06098	0.0489052	2.5												SaLSSA, 1536		OC[C@@H]1[C@H]([C@H](C#N)N1C(=O)Cc1ccccc1)c1ccccc1-c1ccccc1F
BRD-K88289276-001-01-4	144198884	Broad Institute DOS	1.061	0.0379549	2.5												SaLSSA, 1536		CN(C)C(=O)c1cccc(c1)-c1ccccc1[C@@H]1[C@H](CO)N([C@@H]1C#N)C(=O)C1CCCCC1
BRD-K87047982-001-01-2	144193765	Broad Institute DOS	1.06103	0.0215295	2.5												SaLSSA, 1536		COc1ccccc1-c1ccccc1[C@@H]1[C@@H](CO)N([C@H]1C#N)C(=O)CN(C)C
BRD-K74515463-001-01-1	144188969	Broad Institute DOS	1.06108	0.0951692	2.5												SaLSSA, 1536		CCc1nc(sc1C)N1[C@H](CO)[C@@H]([C@H]1C#N)c1ccccc1-c1ccc(F)cc1
BRD-K82637714-001-01-0	131411587	Broad Institute DOS	1.06126	0.153615	2.5												SaLSSA, 1536		COc1ccc(cc1)S(=O)(=O)N(C)C[C@@H]1OCCCC[C@H](C)Oc2ccc(NC(=O)Cc3ccccc3)cc2C(=O)N(C[C@@H]1C)[C@H](C)CO
BRD-K92405829-001-01-2	144193655	Broad Institute DOS	1.0614	0.0824384	2.5												SaLSSA, 1536		CN(C)CC(=O)N1[C@@H](CO)[C@H]([C@@H]1C#N)c1ccccc1-c1ccccc1F
BRD-K88597835-001-01-4	144189930	Broad Institute DOS	1.06149	0.0331623	2.5												SaLSSA, 1536		OC[C@H]1O[C@@H](CC(=O)NCc2ccc(cc2)-c2ccccc2)C=C[C@H]1NC(=O)Nc1ccccc1F
BRD-K96599882-001-01-2	144187966	Broad Institute DOS	1.06163	0.063001	2.5												SaLSSA, 1536		COCC(=O)N1[C@H](CO)[C@@H]([C@@H]1C#N)c1ccccc1-c1cccc(C)c1
BRD-K09144377-001-01-5	87543658	Broad Institute DOS	1.0619	0.122678	2.5												SaLSSA, 1536		C[C@@H](CO)N1C[C@H](C)[C@@H](CN(C)Cc2ccc(cc2)C(O)=O)OCCCC[C@H](C)Oc2ccc(cc2C1=O)N(C)C
BRD-K72443777-001-01-9	131434779	Broad Institute DOS	1.0621	0.0691587	2.5												SaLSSA, 1536		OC[C@H]1O[C@H](CC(=O)NCc2ccc(Oc3ccccc3)cc2)CC[C@H]1NC(=O)c1ccc2OCOc2c1
BRD-K47268339-001-01-3	131453389	Broad Institute DOS	1.06212	0.00770078	2.5												SaLSSA, 1536		CN1[C@H]2CC[C@H](CC(=O)N3CCOCC3)O[C@H]2COc2ccc(NC(=O)c3cscn3)cc2C1=O
BRD-K71817371-001-01-5	144191956	Broad Institute DOS	1.06216	0.137323	2.5												SaLSSA, 1536		CS(=O)(=O)N1[C@@H](CO)[C@@H]([C@@H]1C#N)c1ccccc1-c1ccccc1F
BRD-K87080069-001-01-9	87542140	Broad Institute DOS	1.06223	0.0539648	2.5												SaLSSA, 1536		CCCN(C)C[C@H]1OCCCC[C@H](C)Oc2ccc(NC(=O)CCCN(C)C)cc2C(=O)N(C[C@@H]1C)[C@H](C)CO
BRD-K19152717-001-01-5	87542604	Broad Institute DOS	1.06224	0.149505	2.5												SaLSSA, 1536		C[C@@H](CO)N1C[C@@H](C)[C@@H](CN(C)C(=O)Nc2ccc3OCOc3c2)OCCCC[C@@H](C)Oc2ccc(NS(=O)(=O)c3ccc(F)cc3)cc2C1=O
BRD-K10874070-001-01-4	131441209	Broad Institute DOS	1.06232	0.0551963	2.5												SaLSSA, 1536		OC[C@H]1O[C@@H](CCNC(=O)C2CC2)CC[C@@H]1NC(=O)Nc1ccccc1F
BRD-K35002913-001-01-4	131451031	Broad Institute DOS	1.0624	0.0168705	2.5												SaLSSA, 1536		CN1[C@@H]2CC[C@H](CC(=O)NCCc3ccncc3)O[C@H]2COc2ccc(NC(=O)Cc3cccs3)cc2C1=O
BRD-K01925452-001-01-3	131440321	Broad Institute DOS	1.06246	0.085035	2.5												SaLSSA, 1536		Cc1ccc(cc1)S(=O)(=O)NCC[C@H]1CC[C@H](NC(=O)c2cccnc2)[C@H](CO)O1
BRD-K69228774-001-02-0	131453322	Broad Institute DOS	1.06262	0.0475994	2.5												SaLSSA, 1536		CCCNC(=O)C[C@H]1CC[C@H]2[C@@H](COc3ccc(NC(=O)CC)cc3C(=O)N2C)O1
BRD-K88617078-001-02-4	164337433	Broad Institute DOS	1.06274	0.139237	2.5												SaLSSA, 1536		COc1ccc(cc1)S(=O)(=O)Nc1ccc2O[C@@H](C)CCCCO[C@H](CN(C)C(=O)Nc3c(C)noc3C)[C@@H](C)CN([C@H](C)CO)C(=O)c2c1
BRD-K73105694-001-01-3	85804661	Broad Institute DOS	1.06286	0.0285033	2.5												SaLSSA, 1536		C[C@H](CO)N1C[C@@H](C)[C@@H](CN(C)Cc2ccc(cc2)C(F)(F)F)OCCCC[C@@H](C)Oc2ccc(NC(=O)Nc3cccc4ccccc34)cc2C1=O
BRD-K77718491-001-01-4	87543115	Broad Institute DOS	1.06293	0.0406851	2.5									10			SaLSSA, 1536	5.4360848480428103	C[C@@H](CO)N1C[C@@H](C)[C@@H](CN(C)S(=O)(=O)c2ccc(F)cc2)OCCCC[C@@H](C)Oc2ccc(cc2C1=O)N(C)C
BRD-K31022638-001-01-0	87542989	Broad Institute DOS	1.06316	0.0212476	2.5												SaLSSA, 1536		C[C@@H](CO)N1C[C@@H](C)[C@@H](CN(C)C(=O)CCCN(C)C)OCCCC[C@@H](C)Oc2ccc(NS(=O)(=O)c3ccc(Cl)cc3)cc2C1=O
BRD-K69667725-001-01-1	144187924	Broad Institute DOS	1.06317	0.0662801	2.5												SaLSSA, 1536		OC[C@@H]1[C@H]([C@H](C#N)N1C(=O)Cc1ccncc1)c1ccccc1-c1ccccc1
BRD-K18007945-001-01-6	87540731	Broad Institute DOS	1.06362	0.083388	2.5												SaLSSA, 1536		C[C@@H](CO)N1C[C@@H](C)[C@@H](CN(C)C(=O)Nc2ccc(cc2)C(F)(F)F)OCCCC[C@H](C)Oc2ccc(NS(=O)(=O)c3cn(C)cn3)cc2C1=O
BRD-K84022666-001-01-1	131450859	Broad Institute DOS	1.06382	0.080376	2.5												SaLSSA, 1536		CN1[C@H]2CC[C@@H](CC(=O)N[C@H]3CCN(Cc4ccccc4)C3)O[C@@H]2COc2ccc(NC(=O)Cc3cccs3)cc2C1=O
BRD-K32278059-001-01-7	144195123	Broad Institute DOS	1.06399	0.00722597	2.5												SaLSSA, 1536		C\C=C\c1ccccc1[C@H]1[C@@H](CO)N([C@H]1C#N)C(=O)Nc1ccccc1F
BRD-K22495671-001-01-7	87542448	Broad Institute DOS	1.06402	0.127872	2.5												SaLSSA, 1536		C[C@@H](CO)N1C[C@H](C)[C@H](CN(C)C(=O)CCC(F)(F)F)OCCCC[C@H](C)Oc2ccc(NC(=O)C3CCCCC3)cc2C1=O
BRD-K94322521-001-02-6	144189989	Broad Institute DOS	1.06424	0.113909	2.5												SaLSSA, 1536		CN1[C@H]2CC[C@H](CC(=O)NCc3ccc(Cl)c(Cl)c3)O[C@@H]2COc2ccc(NS(=O)(=O)CC(F)(F)F)cc2C1=O
BRD-K03430401-001-01-4	131450849	Broad Institute DOS	1.06439	0.0877652	2.5												SaLSSA, 1536		CCS(=O)(=O)Nc1ccc2OC[C@H]3O[C@H](CC(=O)N[C@H]4CCN(Cc5ccccc5)C4)CC[C@H]3N(C)C(=O)c2c1
BRD-K00741870-001-01-9	144188828	Broad Institute DOS	1.0644	0.0317824	2.5												SaLSSA, 1536		OC[C@H]1[C@@H]([C@H](C#N)N1C(=O)NC1CCCCC1)c1ccccc1C1=CCCC1
BRD-K58539957-001-01-4	131435160	Broad Institute DOS	1.06445	0.256945	2.5												SaLSSA, 1536		OC[C@H]1O[C@H](CC(=O)NCC2CC2)C=C[C@H]1NC(=O)c1ccncc1
BRD-K61388786-001-01-8	144189145	Broad Institute DOS	1.06466	0.0464273	2.5												SaLSSA, 1536		CCc1nc(sc1C)N1[C@H](CO)[C@@H]([C@@H]1C#N)c1ccccc1-c1ccccc1C
BRD-K32797868-001-01-7	131437673	Broad Institute DOS	1.06496	0.0446467	2.5												SaLSSA, 1536		COc1cccc(NC(=O)N[C@H]2C=C[C@H](CC(=O)NCc3ccncn3)O[C@@H]2CO)c1
BRD-K28777863-001-01-0	144188160	Broad Institute DOS	1.06528	0.127456	2.5												SaLSSA, 1536		CCCNC(=O)N1[C@H](CO)[C@H]([C@@H]1C#N)c1ccccc1-c1ccccc1F
BRD-K83357270-001-01-0	85808143	Broad Institute DOS	1.06531	0.0605231	2.5												SaLSSA, 1536		C[C@H](CO)N1C[C@H](C)[C@H](CN(C)Cc2ccc(cc2)C(F)(F)F)OCCCC[C@@H](C)Oc2ccc(NC(=O)Nc3cccc4ccccc34)cc2C1=O
BRD-K35404627-001-01-9	131436747	Broad Institute DOS	1.06545	0.0398541	2.5												SaLSSA, 1536		C[C@H](NC(=O)C[C@H]1O[C@H](CO)[C@H](NS(=O)(=O)c2cccc(F)c2)C=C1)c1ccccc1
BRD-K02732259-001-01-7	144187963	Broad Institute DOS	1.06546	0.0161286	2.5												SaLSSA, 1536		C\C=C\c1ccccc1[C@H]1[C@H](CO)N([C@@H]1C#N)C(=O)NC1CCCCC1
BRD-K85055995-001-01-2	131434524	Broad Institute DOS	1.0655	0.113494	2.5												SaLSSA, 1536		COC(=O)C[C@@H]1O[C@@H](CO)[C@@H](N)C=C1
BRD-K47040267-001-01-2	131411129	Broad Institute DOS	1.06552	0.00152829	2.5												SaLSSA, 1536		C[C@@H](CO)N1C[C@H](C)[C@H](CN(C)Cc2ccc3OCOc3c2)OCCCC[C@@H](C)Oc2ccc(NC(=O)Nc3c(C)noc3C)cc2C1=O
BRD-K98816744-001-01-6	144191603	Broad Institute DOS	1.06573	0.107974	2.5												SaLSSA, 1536		OC[C@@H]1[C@@H]([C@H](C#N)N1C(=O)NC1CCCCC1)c1ccccc1C1=CCCC1
BRD-K04725240-001-01-1	144191745	Broad Institute DOS	1.06583	0.145796	2.5												SaLSSA, 1536		C\C=C\c1ccccc1[C@H]1[C@H](CO)N([C@@H]1C#N)C(C)=O
BRD-K31027517-001-01-5	131450419	Broad Institute DOS	1.06585	0.03383	2.5												SaLSSA, 1536		CCS(=O)(=O)Nc1ccc2OC[C@@H]3O[C@@H](CC(=O)N4CCN(C)CC4)CC[C@H]3N(C)C(=O)c2c1
BRD-K56739356-001-01-9	131437670	Broad Institute DOS	1.06608	0.0143926	2.5												SaLSSA, 1536		COc1cccc(NC(=O)N[C@H]2C=C[C@@H](CC(=O)NCc3ccncn3)O[C@H]2CO)c1
BRD-K22854578-001-01-9	87542339	Broad Institute DOS	1.06626	0.224361	2.5												SaLSSA, 1536		CCCN(C)C[C@@H]1OCCCC[C@H](C)Oc2ccc(NC(=O)CCCN(C)C)cc2C(=O)N(C[C@@H]1C)[C@H](C)CO
BRD-K23232523-001-01-3	131435911	Broad Institute DOS	1.06654	0.0260254	2.5												SaLSSA, 1536		OC[C@@H]1O[C@@H](CC(=O)NCc2ccc(cc2)-c2ccccc2)C=C[C@H]1NC(=O)Nc1ccccc1F
BRD-K84266864-001-01-4	131451094	Broad Institute DOS	1.06657	0.0409076	2.5												SaLSSA, 1536		COCCNC(=O)C[C@@H]1CC[C@H]2[C@H](COc3ccc(NC(=O)Nc4cccc(F)c4)cc3C(=O)N2C)O1
BRD-K86897647-001-01-8	131451109	Broad Institute DOS	1.06658	0.10514	2.5												SaLSSA, 1536		COc1cccc(c1)C(=O)Nc1ccc2OC[C@@H]3O[C@@H](CC(=O)N[C@H](C)c4ccccc4)CC[C@H]3N(C)C(=O)c2c1
BRD-K92567267-001-01-8	131412241	Broad Institute DOS	1.06663	0.0777645	2.5												SaLSSA, 1536		C[C@H](CO)N1C[C@H](C)[C@@H](CN(C)C(=O)c2ccncc2)OCCCC[C@H](C)Oc2ccc(NS(=O)(=O)c3cccs3)cc2C1=O
BRD-K84599982-001-01-5	131452129	Broad Institute DOS	1.06676	0.0625707	2.5												SaLSSA, 1536		CC(C)C(=O)Nc1ccc2OC[C@@H]3O[C@H](CC(=O)NCCc4ccccc4)CC[C@@H]3N(C)C(=O)c2c1
BRD-K27614258-001-01-9	131451433	Broad Institute DOS	1.06691	0.0869343	2.5												SaLSSA, 1536		CCS(=O)(=O)Nc1ccc2OC[C@@H]3O[C@H](CC(=O)NCCCN4CCOCC4)CC[C@H]3N(C)C(=O)c2c1
BRD-K77906168-001-01-7	144189062	Broad Institute DOS	1.06739	0.138124	2.5												SaLSSA, 1536		COc1cccc(c1)-c1ccccc1[C@@H]1[C@H](CO)N([C@@H]1C#N)C(=O)Cc1ccccc1
BRD-K42583179-001-01-3	131441205	Broad Institute DOS	1.06757	0.00546028	2.5												SaLSSA, 1536		OC[C@H]1O[C@@H](CCNC(=O)C2CC2)CC[C@H]1NC(=O)Nc1ccccc1F
BRD-K53868503-001-01-1	131451398	Broad Institute DOS	1.06779	0.0815927	2.5												SaLSSA, 1536		COCCNC(=O)C[C@H]1CC[C@@H]2[C@@H](COc3ccc(NS(=O)(=O)c4ccc(Cl)cc4)cc3C(=O)N2C)O1
BRD-K45924279-001-01-5	131450945	Broad Institute DOS	1.06793	0.105956	2.5												SaLSSA, 1536		CN1[C@@H]2CC[C@@H](CC(=O)NCC3CCCCC3)O[C@H]2COc2ccc(NC(=O)C3CCOCC3)cc2C1=O
BRD-K21639395-001-02-4	131451400	Broad Institute DOS	1.06814	0.097469	2.5												SaLSSA, 1536		COCCNC(=O)C[C@H]1CC[C@H]2[C@@H](COc3ccc(NS(=O)(=O)c4ccc(Cl)cc4)cc3C(=O)N2C)O1
BRD-K12974237-001-02-8	131450626	Broad Institute DOS	1.06823	0.0536681	2.5												SaLSSA, 1536		CN1[C@H]2CC[C@H](CC(=O)NCc3ccc(cc3)-c3ccccc3)O[C@@H]2COc2ccc(NC(=O)Cc3cccs3)cc2C1=O
BRD-K13600266-001-01-4	144188258	Broad Institute DOS	1.06828	0.0768001	2.5												SaLSSA, 1536		OC[C@H]1[C@H]([C@H](C#N)N1C(=O)CN1CCOCC1)c1ccccc1-c1cccc(F)c1
BRD-K39999258-001-01-0	131411166	Broad Institute DOS	1.06843	0.151671	2.5												SaLSSA, 1536		C[C@H](CO)N1C[C@@H](C)[C@@H](CN(C)Cc2ccc(cc2)C(F)(F)F)OCCCC[C@H](C)Oc2ccc(NC(=O)Nc3cccc4ccccc34)cc2C1=O
BRD-K70765046-001-01-2	131410501	Broad Institute DOS	1.06846	0.135246	2.5												SaLSSA, 1536		C[C@@H](CO)N1C[C@@H](C)[C@H](CN(C)C(=O)Nc2ccc(cc2)C(F)(F)F)OCCCC[C@@H](C)Oc2ccc(NS(=O)(=O)c3cn(C)cn3)cc2C1=O
BRD-K28244168-001-01-3	131437938	Broad Institute DOS	1.0685	0.0381775	2.5												SaLSSA, 1536		OC[C@@H]1O[C@H](CCn2cc(nn2)-c2cccc(F)c2)CC[C@@H]1NC(=O)CCN1CCCCC1
BRD-K93960886-001-01-5	144189131	Broad Institute DOS	1.06868	0.070776	2.5												SaLSSA, 1536		CCc1nc(sc1C)N1[C@@H](CO)[C@@H]([C@H]1C#N)c1ccccc1-c1ccc(F)cc1
BRD-K83654676-001-02-8	131450707	Broad Institute DOS	1.06872	0.0488755	2.5												SaLSSA, 1536		CC(C)c1cccc(NC(=O)C[C@H]2CC[C@H]3[C@@H](COc4ccc(NC(=O)c5cnccn5)cc4C(=O)N3C)O2)c1
BRD-K01523860-001-01-2	131412606	Broad Institute DOS	1.06874	0.13894	2.5												SaLSSA, 1536		C[C@H](CO)N1C[C@H](C)[C@H](CN(C)S(=O)(=O)c2cccs2)OCCCC[C@H](C)Oc2ccc(NS(=O)(=O)c3ccc(C)cc3)cc2C1=O
BRD-K20441249-001-01-6	131450417	Broad Institute DOS	1.0688	0.0610573	2.5												SaLSSA, 1536		CCS(=O)(=O)Nc1ccc2OC[C@@H]3O[C@H](CC(=O)N4CCN(C)CC4)CC[C@H]3N(C)C(=O)c2c1
BRD-K12013190-001-01-2	131410418	Broad Institute DOS	1.06882	0.000400619	2.5												SaLSSA, 1536		C[C@H](CO)N1C[C@@H](C)[C@H](CN(C)S(=O)(=O)c2ccc(Cl)cc2)OCCCC[C@@H](C)Oc2ccc(NC(=O)Nc3ccc(cc3)C(F)(F)F)cc2C1=O
BRD-K11926553-001-01-7	144196916	Broad Institute DOS	1.06913	0.0878839	2.5												SaLSSA, 1536		CCc1nc(sc1C)N1[C@@H](CO)[C@@H]([C@H]1C#N)c1ccccc1-c1ccccc1C
BRD-K67578268-001-01-5	144187999	Broad Institute DOS	1.06916	0.121966	2.5												SaLSSA, 1536		OC[C@H]1[C@H]([C@@H](C#N)N1C(=O)C1CCC1)c1ccccc1-c1ccccc1F
BRD-K23151938-001-01-4	131441730	Broad Institute DOS	1.06925	0.128673	2.5												SaLSSA, 1536		CN(C)CC(=O)N[C@H]1CC[C@H](CCNC(=O)C2CCC2)O[C@H]1CO
BRD-K48159657-001-01-7	144190302	Broad Institute DOS	1.06934	0.129904	2.5												SaLSSA, 1536		OC[C@H]1[C@@H]([C@H](C#N)N1C(=O)Cc1ccncc1)c1ccccc1C1=CCCC1
BRD-K32213414-001-01-4	87541611	Broad Institute DOS	1.06934	0.0793967	2.5												SaLSSA, 1536		C[C@H](CO)N1C[C@@H](C)[C@@H](CN(C)Cc2ccc3OCOc3c2)OCCCC[C@H](C)Oc2ccc(NC(=O)Nc3c(C)noc3C)cc2C1=O
BRD-K05851676-001-01-7	144191941	Broad Institute DOS	1.06937	0.113479	2.5												SaLSSA, 1536		CS(=O)(=O)N1[C@@H](CO)[C@H]([C@H]1C#N)c1ccccc1-c1ccccc1F
BRD-K71458263-001-01-9	144193635	Broad Institute DOS	1.06941	0.0410708	2.5												SaLSSA, 1536		CN(C)C(=O)c1ccc(cc1)-c1ccccc1[C@H]1[C@H](CO)N([C@H]1C#N)C(=O)C1CC1
BRD-K05657319-001-01-1	131436337	Broad Institute DOS	1.06944	0.0301206	2.5												SaLSSA, 1536		OC[C@H]1O[C@@H](CCNC(=O)Cc2ccncc2)CC[C@H]1NS(=O)(=O)c1ccccc1Cl
BRD-K00361132-001-01-0	144188181	Broad Institute DOS	1.06947	0.0136952	2.5												SaLSSA, 1536		COCC(=O)N1[C@@H](CO)[C@H]([C@@H]1C#N)c1ccccc1-c1ccccc1F
BRD-K46270512-001-01-9	104179769	Broad Institute DOS	1.06955	0.0709095	2.5												SaLSSA, 1536		C[C@@H](CO)N1C[C@@H](C)[C@H](CN(C)C(=O)CCC(F)(F)F)OCCCC[C@H](C)Oc2ccc(NC(=O)C3CCCCC3)cc2C1=O
BRD-K38727525-001-01-3	104170815	Broad Institute DOS	1.0697	0.0447654	2.5												SaLSSA, 1536		C[C@@H](CO)N1C[C@@H](C)[C@H](CN(C)C(=O)c2ccncc2)OCCCC[C@H](C)Oc2ccc(NS(=O)(=O)c3cccs3)cc2C1=O
BRD-K82176364-001-01-2	131436575	Broad Institute DOS	1.06979	0.045997	2.5												SaLSSA, 1536		Cc1cccc(c1)S(=O)(=O)N[C@@H]1CC[C@H](CCNC(=O)Nc2cc(F)ccc2F)O[C@@H]1CO
BRD-K90004516-001-01-3	87543260	Broad Institute DOS	1.06987	0.108686	2.5												SaLSSA, 1536		C[C@@H](CO)N1C[C@H](C)[C@@H](CN(C)Cc2ccc(cc2)C(O)=O)OCCCC[C@@H](C)Oc2ccc(cc2C1=O)N(C)C
BRD-K00384708-001-01-6	87541777	Broad Institute DOS	1.06992	0.0813108	2.5												SaLSSA, 1536		C[C@H](CO)N1C[C@@H](C)[C@H](CN(C)C(=O)NC2CCCCC2)OCCCC[C@H](C)Oc2ccc(cc2C1=O)N(C)C
BRD-K59590327-001-01-9	131452130	Broad Institute DOS	1.07	0.0880174	2.5												SaLSSA, 1536		CC(C)C(=O)Nc1ccc2OC[C@@H]3O[C@@H](CC(=O)NCCc4ccccc4)CC[C@H]3N(C)C(=O)c2c1
BRD-K49454046-001-01-1	131412605	Broad Institute DOS	1.07008	0.0496916	2.5												SaLSSA, 1536		C[C@@H](CO)N1C[C@H](C)[C@H](CN(C)S(=O)(=O)c2cccs2)OCCCC[C@@H](C)Oc2ccc(NS(=O)(=O)c3ccc(C)cc3)cc2C1=O
BRD-K61353905-001-01-8	144188185	Broad Institute DOS	1.07024	0.0125972	2.5												SaLSSA, 1536		COCC(=O)N1[C@@H](CO)[C@H]([C@H]1C#N)c1ccccc1-c1ccccc1F
BRD-K93525097-001-01-1	131435126	Broad Institute DOS	1.07028	0.0412044	2.5												SaLSSA, 1536		OC[C@H]1O[C@@H](CCn2cc(nn2)-c2ccccc2F)CC[C@@H]1NC(=O)c1ccc2OCOc2c1
BRD-K50788885-001-01-2	131435912	Broad Institute DOS	1.0703	0.0357292	2.5												SaLSSA, 1536		OC[C@H]1O[C@@H](CC(=O)NCc2ccc(cc2)-c2ccccc2)C=C[C@@H]1NC(=O)Nc1ccccc1F
BRD-K41760403-001-01-6	144188270	Broad Institute DOS	1.07102	0.163022	2.5												SaLSSA, 1536		OC[C@@H]1[C@@H]([C@@H](C#N)N1C(=O)Cc1ccccc1)c1ccccc1-c1ccccc1F
BRD-K63514318-001-01-4	104170692	Broad Institute DOS	1.07105	0.0455815	2.5												SaLSSA, 1536		COc1ccc(cc1)S(=O)(=O)Nc1ccc2O[C@@H](C)CCCCO[C@@H](CN(C)Cc3ccc(cc3)C(F)(F)F)[C@H](C)CN([C@@H](C)CO)C(=O)c2c1
BRD-K67661368-001-01-8	131435053	Broad Institute DOS	1.07112	0.00725565	2.5												SaLSSA, 1536		CC(C)NC(=O)NCC[C@@H]1CC[C@@H](NS(=O)(=O)c2ccc(Oc3ccccc3)cc2)[C@H](CO)O1
BRD-K38534638-001-01-7	131411291	Broad Institute DOS	1.0712	0.120453	2.5												SaLSSA, 1536		C[C@H](CO)N1C[C@@H](C)[C@H](CN(C)Cc2ccc(cc2)C(O)=O)OCCCC[C@@H](C)Oc2ccc(NS(=O)(=O)c3c(C)noc3C)cc2C1=O
BRD-K50130880-001-02-0	144190071	Broad Institute DOS	1.07143	0.151523	2.5												SaLSSA, 1536		COc1ccccc1C(=O)Nc1ccc2OC[C@H]3O[C@@H](CC(=O)Nc4cc(F)ccc4F)CC[C@@H]3N(C)C(=O)c2c1
BRD-K27927067-001-01-6	131434975	Broad Institute DOS	1.07158	0.0748712	2.5												SaLSSA, 1536		OC[C@H]1O[C@@H](CC(=O)N2CCc3ccccc3C2)CC[C@@H]1NC(=O)Nc1cc(F)ccc1F
BRD-K28494561-001-01-7	85808157	Broad Institute DOS	1.07206	0.0250461	2.5												SaLSSA, 1536		C[C@H](CO)N1C[C@H](C)[C@H](CN(C)S(=O)(=O)c2ccc(Cl)cc2)OCCCC[C@@H](C)Oc2ccc(NC(=O)Nc3ccc(cc3)C(F)(F)F)cc2C1=O
BRD-K10634221-001-01-0	85790379	Broad Institute DOS	1.07209	0.0591283	2.5												SaLSSA, 1536		CNC[C@H]1OCCCC[C@H](C)Oc2ccc(N)cc2C(=O)N(C[C@@H]1C)[C@@H](C)CO
BRD-K89524688-001-01-5	131436303	Broad Institute DOS	1.0721	0.154668	2.5												SaLSSA, 1536		NCC[C@H]1CC[C@@H](NS(=O)(=O)c2ccc(Cl)cc2)[C@H](CO)O1
BRD-K10307250-001-01-7	144196895	Broad Institute DOS	1.07219	0.0548848	2.5												SaLSSA, 1536		CCc1cnc(s1)N1[C@H](CO)[C@H]([C@H]1C#N)c1ccccc1-c1ccccc1C
BRD-K04288605-001-01-9	87542144	Broad Institute DOS	1.0723	0.0506412	2.5												SaLSSA, 1536		COc1ccc(cc1)S(=O)(=O)Nc1ccc2O[C@@H](C)CCCCO[C@H](CN(C)Cc3ccc(cc3)C(F)(F)F)[C@@H](C)CN([C@H](C)CO)C(=O)c2c1
BRD-K86074546-001-01-6	144193573	Broad Institute DOS	1.07273	0.0786993	2.5												SaLSSA, 1536		OC[C@H]1[C@H]([C@@H](C#N)N1C(=O)NC1CCCCC1)c1ccccc1-c1cccc(F)c1
BRD-K34721572-001-01-2	131437208	Broad Institute DOS	1.07274	0.0732242	2.5												SaLSSA, 1536		OC[C@@H]1O[C@@H](CC(=O)N2CCCCC2)C=C[C@@H]1NC(=O)Nc1ccc(cc1)C(F)(F)F
BRD-K72885848-001-01-6	144195356	Broad Institute DOS	1.07275	0.0332662	2.5												SaLSSA, 1536		C\C=C\c1ccccc1[C@@H]1[C@@H](CO)N([C@H]1C#N)C(=O)c1cccnc1
BRD-K86481705-001-01-0	144187884	Broad Institute DOS	1.07277	0.157814	2.5												SaLSSA, 1536		COc1cccc(c1)-c1ccccc1[C@@H]1[C@@H](CO)N([C@@H]1C#N)C(=O)c1ccccn1
BRD-K55460824-001-01-7	131436755	Broad Institute DOS	1.07278	0.152339	2.5												SaLSSA, 1536		C[C@@H](NC(=O)C[C@H]1O[C@H](CO)[C@@H](NS(=O)(=O)c2cccc(F)c2)C=C1)c1ccccc1
BRD-K01528688-001-01-1	87539730	Broad Institute DOS	1.07296	0.0592619	2.5												SaLSSA, 1536		C[C@H](CO)N1C[C@@H](C)[C@H](CN(C)Cc2ccc(cc2)C(F)(F)F)OCCCC[C@H](C)Oc2ccc(NC(=O)Nc3cccc4ccccc34)cc2C1=O
BRD-K25991217-001-01-3	131451034	Broad Institute DOS	1.0731	0.139608	2.5												SaLSSA, 1536		CN1[C@H]2CC[C@H](CC(=O)NCCc3ccncc3)O[C@H]2COc2ccc(NC(=O)Cc3cccs3)cc2C1=O
BRD-K63161765-001-01-2	85810001	Broad Institute DOS	1.07311	0.0836254	2.5												SaLSSA, 1536		C[C@H](CO)N1C[C@H](C)[C@@H](CN(C)C(=O)CCCN(C)C)OCCCC[C@@H](C)Oc2ccc(NS(=O)(=O)c3ccc(Cl)cc3)cc2C1=O
BRD-K42349392-001-01-0	131451435	Broad Institute DOS	1.07325	0.0435339	2.5												SaLSSA, 1536		CCS(=O)(=O)Nc1ccc2OC[C@H]3O[C@H](CC(=O)NCCCN4CCOCC4)CC[C@H]3N(C)C(=O)c2c1
BRD-K71460915-001-01-7	131437139	Broad Institute DOS	1.07328	0.0970387	2.5												SaLSSA, 1536		COCc1cn(CC[C@@H]2CC[C@H](NC(=O)Nc3c(C)noc3C)[C@@H](CO)O2)nn1
BRD-K19116577-001-01-9	144193674	Broad Institute DOS	1.07329	0.00945163	2.5												SaLSSA, 1536		CCc1csc(n1)N1[C@@H](CO)[C@@H]([C@H]1C#N)c1ccccc1\C=C\C
BRD-K68107275-001-01-3	87540082	Broad Institute DOS	1.0733	0.187104	2.5												SaLSSA, 1536		COc1ccc(cc1)S(=O)(=O)Nc1ccc2O[C@@H](C)CCCCO[C@H](CN(C)C(=O)Nc3c(C)noc3C)[C@@H](C)CN([C@@H](C)CO)C(=O)c2c1
BRD-K80513172-001-01-0	85814412	Broad Institute DOS	1.07336	0.103745	2.5												SaLSSA, 1536		C[C@H](CO)N1C[C@H](C)[C@H](CN(C)C(=O)Nc2c(C)noc2C)OCCCC[C@@H](C)Oc2ccc(NC(=O)CCCCCC(=O)Nc3ccccc3N)cc2C1=O
BRD-K97373677-001-02-8	131450950	Broad Institute DOS	1.07337	0.0477626	2.5												SaLSSA, 1536		CC(C)C(=O)Nc1ccc2OC[C@H]3O[C@@H](CC(=O)Nc4ccc(Cl)cc4)CC[C@@H]3N(C)C(=O)c2c1
BRD-K00596708-001-02-3	131450666	Broad Institute DOS	1.07341	0.0246455	2.5												SaLSSA, 1536		CN1[C@H]2CC[C@H](CC(=O)N[C@H]3CCN(Cc4ccccc4)C3)O[C@@H]2COc2ccc(NC(=O)Nc3c(C)noc3C)cc2C1=O
BRD-K14357288-001-01-4	144187968	Broad Institute DOS	1.07358	0.140291	2.5												SaLSSA, 1536		COCC(=O)N1[C@@H](CO)[C@@H]([C@@H]1C#N)c1ccccc1-c1cccc(C)c1
BRD-K00583461-001-01-0	87543820	Broad Institute DOS	1.07369	0.18108	2.5												SaLSSA, 1536		C[C@H](CO)N1C[C@@H](C)[C@H](CN(C)Cc2ccc(cc2)C(F)(F)F)OCCCC[C@@H](C)Oc2ccc(NC(=O)Nc3cccc4ccccc34)cc2C1=O
BRD-K22215387-001-01-4	131435164	Broad Institute DOS	1.07381	0.0703457	2.5												SaLSSA, 1536		OC[C@H]1O[C@H](CC(=O)NCC2CC2)C=C[C@@H]1NC(=O)c1ccncc1
BRD-K17660756-001-02-9	131410029	Broad Institute DOS	1.07418	0.0202683	2.5												SaLSSA, 1536		C[C@H](CO)N1C[C@H](C)[C@H](CN(C)C(=O)NC2CCCCC2)OCCCC[C@@H](C)Oc2ccc(cc2C1=O)N(C)C
BRD-K04949001-001-01-6	144187935	Broad Institute DOS	1.0742	0.120304	2.5												SaLSSA, 1536		C\C=C\c1ccccc1[C@H]1[C@@H](CO)N([C@H]1C#N)C(=O)CN1CCOCC1
BRD-K23041148-001-01-3	131453211	Broad Institute DOS	1.07437	0.08321	2.5												SaLSSA, 1536		COC(=O)C[C@@H]1CC[C@H]2[C@@H](COc3ccc(NS(=O)(=O)c4ccc(C)cc4)cc3C(=O)N2C)O1
BRD-K27968261-001-01-4	144193637	Broad Institute DOS	1.07457	0.0296903	2.5												SaLSSA, 1536		CCC(=O)N1[C@H](CO)[C@H]([C@H]1C#N)c1ccccc1-c1ccccc1
BRD-K46686541-001-01-1	131411585	Broad Institute DOS	1.07459	0.170263	2.5												SaLSSA, 1536		COc1ccc(cc1)S(=O)(=O)N(C)C[C@H]1OCCCC[C@@H](C)Oc2ccc(NC(=O)Cc3ccccc3)cc2C(=O)N(C[C@@H]1C)[C@@H](C)CO
BRD-K27299383-001-01-7	131435050	Broad Institute DOS	1.07489	0.0114844	2.5												SaLSSA, 1536		CC(C)NC(=O)NCC[C@H]1CC[C@@H](NS(=O)(=O)c2ccc(Oc3ccccc3)cc2)[C@@H](CO)O1
BRD-K86953192-001-01-8	131436335	Broad Institute DOS	1.07505	0.0808805	2.5												SaLSSA, 1536		OC[C@H]1O[C@H](CCNC(=O)Cc2ccncc2)CC[C@H]1NS(=O)(=O)c1ccccc1Cl
BRD-K52257646-001-01-6	144188819	Broad Institute DOS	1.07508	0.0644551	2.5												SaLSSA, 1536		CCc1csc(n1)N1[C@H](CO)[C@@H]([C@@H]1C#N)c1ccccc1\C=C\C
BRD-K80560995-001-01-6	131452103	Broad Institute DOS	1.07531	0.0450177	2.5												SaLSSA, 1536		COc1cccc(NC(=O)C[C@H]2CC[C@@H]3N(C)C(=O)c4cc(ccc4OC[C@@H]3O2)NS(=O)(=O)c2cccc(F)c2)c1
BRD-K50079182-001-01-6	85804147	Broad Institute DOS	1.0756	0.00727049	2.5												SaLSSA, 1536		C[C@@H](CO)N1C[C@H](C)[C@H](CN(C)CC2CCCCC2)OCCCC[C@H](C)Oc2ccc(NS(C)(=O)=O)cc2C1=O
BRD-K64477859-001-01-8	131453388	Broad Institute DOS	1.07564	0.0773194	2.5												SaLSSA, 1536		CN1[C@@H]2CC[C@H](CC(=O)N3CCOCC3)O[C@H]2COc2ccc(NC(=O)c3cscn3)cc2C1=O
BRD-K08373530-001-01-5	85810915	Broad Institute DOS	1.07575	0.118108	2.5												SaLSSA, 1536		C[C@H](CO)N1C[C@H](C)[C@@H](CN(C)C(=O)CCC(F)(F)F)OCCCC[C@@H](C)Oc2ccc(NC(=O)C3CCCCC3)cc2C1=O
BRD-K43663524-001-01-4	144196923	Broad Institute DOS	1.07575	0.0676007	2.5												SaLSSA, 1536		CCc1cnc(s1)N1[C@@H](CO)[C@@H]([C@@H]1C#N)c1ccccc1\C=C\C
BRD-K27973265-001-01-0	131436305	Broad Institute DOS	1.07599	0.0931958	2.5												SaLSSA, 1536		NCC[C@@H]1CC[C@H](NS(=O)(=O)c2ccc(Cl)cc2)[C@H](CO)O1
BRD-K17083260-001-01-5	87539970	Broad Institute DOS	1.07602	0.228293	2.5												SaLSSA, 1536		C[C@@H](CO)N1C[C@@H](C)[C@H](CN(C)Cc2ccc(cc2)C(F)(F)F)OCCCC[C@H](C)Oc2ccc(NC(=O)Nc3cccc4ccccc34)cc2C1=O
BRD-K05662436-001-01-9	131441955	Broad Institute DOS	1.07622	0.0232507	2.5												SaLSSA, 1536		OC[C@@H]1O[C@@H](CC(=O)N2CCOCC2)C=C[C@@H]1NC(=O)NC1CCCC1
BRD-K58784778-001-01-3	85805162	Broad Institute DOS	1.07629	0.00960001	2.5												SaLSSA, 1536		C[C@H](CO)N1C[C@@H](C)[C@H](CN(C)CC2CCCCC2)OCCCC[C@@H](C)Oc2ccc(NS(C)(=O)=O)cc2C1=O
BRD-K17245631-001-01-2	131436420	Broad Institute DOS	1.07638	0.0421391	2.5												SaLSSA, 1536		OC[C@H]1O[C@H](CC(=O)N2CCN(CC2)c2ccccc2)CC[C@H]1NS(=O)(=O)c1ccc(F)cc1
BRD-K58325423-001-01-4	131410628	Broad Institute DOS	1.07651	0.127961	2.5												SaLSSA, 1536		C[C@@H](CO)N1C[C@H](C)[C@H](CN(C)C(=O)CCC(F)(F)F)OCCCC[C@@H](C)Oc2ccc(NC(=O)C3CCCCC3)cc2C1=O
BRD-K94464566-001-01-4	131441961	Broad Institute DOS	1.07651	0.0774529	2.5												SaLSSA, 1536		OC[C@@H]1O[C@H](CC(=O)N2CCOCC2)C=C[C@H]1NC(=O)NC1CCCC1
BRD-K68644714-001-01-4	131434972	Broad Institute DOS	1.07667	0.141374	2.5												SaLSSA, 1536		OC[C@@H]1O[C@H](CC(=O)N2CCc3ccccc3C2)CC[C@@H]1NC(=O)Nc1cc(F)ccc1F
BRD-K54646693-001-01-0	131453391	Broad Institute DOS	1.07682	0.0647222	2.5												SaLSSA, 1536		CN1[C@H]2CC[C@@H](CC(=O)N3CCOCC3)O[C@@H]2COc2ccc(NC(=O)c3cscn3)cc2C1=O
BRD-K28885900-001-01-6	131451397	Broad Institute DOS	1.07687	0.0373466	2.5												SaLSSA, 1536		COCCNC(=O)C[C@@H]1CC[C@H]2[C@H](COc3ccc(NS(=O)(=O)c4ccc(Cl)cc4)cc3C(=O)N2C)O1
BRD-K72209443-001-02-6	131452184	Broad Institute DOS	1.07696	0.0945608	2.5												SaLSSA, 1536		CNC(=O)C[C@H]1CC[C@H]2[C@@H](COc3ccc(NC(=O)c4ccccc4F)cc3C(=O)N2C)O1
BRD-K94062017-001-01-1	131436754	Broad Institute DOS	1.07702	0.112218	2.5												SaLSSA, 1536		C[C@H](NC(=O)C[C@H]1O[C@@H](CO)[C@@H](NS(=O)(=O)c2cccc(F)c2)C=C1)c1ccccc1
BRD-K21610707-001-01-0	131451284	Broad Institute DOS	1.07721	0.0641732	2.5												SaLSSA, 1536		COCC(=O)Nc1ccc2OC[C@H]3O[C@H](CC(=O)NC4Cc5ccccc5C4)CC[C@H]3N(C)C(=O)c2c1
BRD-K18987330-001-01-2	144191968	Broad Institute DOS	1.07734	0.0489793	2.5												SaLSSA, 1536		CN(C)C(=O)c1ccc(cc1)-c1ccccc1[C@@H]1[C@@H](CO)N([C@H]1C#N)C(=O)C1CC1
BRD-K64120525-001-01-8	131435166	Broad Institute DOS	1.07738	0.0270789	2.5												SaLSSA, 1536		OC[C@H]1O[C@@H](CC(=O)NCC2CC2)C=C[C@@H]1NC(=O)c1ccncc1
BRD-K27915221-001-01-4	131435876	Broad Institute DOS	1.07761	0.00764143	2.5												SaLSSA, 1536		OC[C@H]1O[C@H](CC(=O)NCCc2ccccc2)CC[C@@H]1NC(=O)c1ccc(F)cc1
BRD-K53954188-001-01-1	104170517	Broad Institute DOS	1.07766	0.0307734	2.5												SaLSSA, 1536		COc1ccc(cc1)S(=O)(=O)Nc1ccc2O[C@@H](C)CCCCO[C@@H](CN(C)C(=O)Nc3c(C)noc3C)[C@H](C)CN([C@@H](C)CO)C(=O)c2c1
BRD-K85586293-001-01-5	144188945	Broad Institute DOS	1.07792	0.0959259	2.5												SaLSSA, 1536		CCC(=O)N1[C@@H](CO)[C@H]([C@@H]1C#N)c1ccccc1-c1ccccc1
BRD-K47577519-001-01-9	85796456	Broad Institute DOS	1.07836	0.0174937	2.5												SaLSSA, 1536		CNC[C@H]1OCCCC[C@@H](C)Oc2ccc(N)cc2C(=O)N(C[C@H]1C)[C@@H](C)CO
BRD-K34435451-001-01-5	131451093	Broad Institute DOS	1.07844	0.0801831	2.5												SaLSSA, 1536		COCCNC(=O)C[C@@H]1CC[C@H]2[C@@H](COc3ccc(NC(=O)Nc4cccc(F)c4)cc3C(=O)N2C)O1
BRD-K80683107-001-01-1	131412243	Broad Institute DOS	1.0785	0.09784	2.5												SaLSSA, 1536		C[C@H](CO)N1C[C@@H](C)[C@H](CN(C)C(=O)c2ccncc2)OCCCC[C@@H](C)Oc2ccc(NS(=O)(=O)c3cccs3)cc2C1=O
BRD-K21683173-001-01-2	144187949	Broad Institute DOS	1.07853	0.131922	2.5												SaLSSA, 1536		OC[C@H]1[C@H]([C@@H](C#N)N1C(=O)Cc1ccncc1)c1ccccc1-c1ccccc1
BRD-K56041932-001-01-3	131436295	Broad Institute DOS	1.07858	0.00353138	2.5												SaLSSA, 1536		COc1ccc(CNC(=O)C[C@H]2CC[C@@H](NC(=O)CN(C)C)[C@@H](CO)O2)cc1
BRD-K92433763-001-01-2	131436307	Broad Institute DOS	1.07907	0.105229	2.5												SaLSSA, 1536		NCC[C@@H]1CC[C@@H](NS(=O)(=O)c2ccc(Cl)cc2)[C@H](CO)O1
BRD-K43761724-001-01-4	131439329	Broad Institute DOS	1.07909	0.0942789	2.5												SaLSSA, 1536		OC[C@H]1O[C@H](CC(=O)NCCN2CCCCC2)C=C[C@H]1NS(=O)(=O)c1ccccc1
BRD-K50859531-001-01-9	131436294	Broad Institute DOS	1.07917	0.100986	2.5												SaLSSA, 1536		COc1ccc(CNC(=O)C[C@@H]2CC[C@@H](NC(=O)CN(C)C)[C@@H](CO)O2)cc1
BRD-K00838202-001-01-2	144188955	Broad Institute DOS	1.07922	0.124118	2.5												SaLSSA, 1536		CCc1csc(n1)N1[C@@H](CO)[C@H]([C@H]1C#N)c1ccccc1\C=C\C
BRD-K79219981-001-01-8	131450399	Broad Institute DOS	1.07922	0.0231023	2.5												SaLSSA, 1536		CN1[C@@H]2CC[C@H](CC(=O)NCCCN3CCOCC3)O[C@H]2COc2ccc(NC(=O)Cc3cccs3)cc2C1=O
BRD-K78522858-001-01-6	131410540	Broad Institute DOS	1.07944	0.110155	2.5												SaLSSA, 1536		C[C@H](CO)N1C[C@H](C)[C@H](CN(C)S(=O)(=O)c2cn(C)cn2)OCCCC[C@H](C)Oc2ccc(NC(=O)Nc3cccc4ccccc34)cc2C1=O
BRD-K17103381-001-01-5	131409689	Broad Institute DOS	1.07954	0.0608792	2.5												SaLSSA, 1536		C[C@@H](CO)N1C[C@@H](C)[C@H](CN(C)CC2CCCCC2)OCCCC[C@@H](C)Oc2ccc(NS(C)(=O)=O)cc2C1=O
BRD-K30571172-001-01-9	131435162	Broad Institute DOS	1.07979	0.0304915	2.5												SaLSSA, 1536		OC[C@H]1O[C@@H](CC(=O)NCC2CC2)C=C[C@H]1NC(=O)c1ccncc1
BRD-K51917001-001-01-5	131441728	Broad Institute DOS	1.07983	0.0590987	2.5												SaLSSA, 1536		OC[C@@H]1O[C@H](CC(=O)NC2CCC2)CC[C@H]1NC(=O)CN1CCOCC1
BRD-K94962802-001-01-1	144187956	Broad Institute DOS	1.07996	0.0944125	2.5												SaLSSA, 1536		CCCNC(=O)N1[C@H](CO)[C@H]([C@@H]1C#N)c1ccccc1C1=CCCCC1
BRD-K77050941-001-01-8	131451099	Broad Institute DOS	1.08003	0.207609	2.5												SaLSSA, 1536		COc1cccc(c1)C(=O)Nc1ccc2OC[C@@H]3O[C@@H](CC(=O)N[C@@H](C)c4ccccc4)CC[C@H]3N(C)C(=O)c2c1
BRD-K54020960-001-01-4	131411584	Broad Institute DOS	1.08023	0.0530746	2.5												SaLSSA, 1536		COc1ccc(cc1)S(=O)(=O)N(C)C[C@H]1OCCCC[C@H](C)Oc2ccc(NC(=O)Cc3ccccc3)cc2C(=O)N(C[C@@H]1C)[C@@H](C)CO
BRD-K03519778-001-01-9	131435695	Broad Institute DOS	1.08026	0.0366492	2.5												SaLSSA, 1536		CCS(=O)(=O)NCC[C@H]1CC[C@H](NC(=O)Nc2cc(Cl)cc(Cl)c2)[C@H](CO)O1
BRD-K31080380-001-01-8	144190330	Broad Institute DOS	1.08033	0.104814	2.5												SaLSSA, 1536		OC[C@@H]1[C@@H]([C@H](C#N)N1C(=O)c1cccc(F)c1)c1ccccc1C1=CCCC1
BRD-K36623409-001-01-7	131450665	Broad Institute DOS	1.0804	0.0664879	2.5												SaLSSA, 1536		CN1[C@H]2CC[C@@H](CC(=O)N[C@@H]3CCN(Cc4ccccc4)C3)O[C@@H]2COc2ccc(NC(=O)Nc3c(C)noc3C)cc2C1=O
BRD-K55486414-001-01-8	144194645	Broad Institute DOS	1.0804	0.116995	2.5												SaLSSA, 1536		CCc1nc(sc1C)N1[C@@H](CO)[C@@H]([C@@H]1C#N)c1ccccc1-c1ccccc1C
BRD-K48095018-001-01-7	87543243	Broad Institute DOS	1.08041	0.11152	2.5												SaLSSA, 1536		C[C@H](CO)N1C[C@@H](C)[C@@H](CN(C)C(=O)Nc2ccc(cc2)C(F)(F)F)OCCCC[C@@H](C)Oc2ccc(NS(=O)(=O)c3cn(C)cn3)cc2C1=O
BRD-K17957965-001-01-8	144189124	Broad Institute DOS	1.08042	0.106045	2.5												SaLSSA, 1536		CCc1csc(n1)N1[C@@H](CO)[C@H]([C@@H]1C#N)c1ccccc1\C=C\C
BRD-K89219723-001-01-9	144193756	Broad Institute DOS	1.08058	0.124934	2.5												SaLSSA, 1536		OC[C@H]1[C@@H]([C@@H](C#N)N1C(=O)NC1CCCCC1)c1ccccc1-c1cccc(F)c1
BRD-K98430393-001-01-0	144189041	Broad Institute DOS	1.08075	0.0131759	2.5												SaLSSA, 1536		OC[C@@H]1[C@H]([C@@H](C#N)N1C(=O)NC1CCCCC1)c1ccccc1C1=CCCC1
BRD-K92221080-001-01-7	144193767	Broad Institute DOS	1.0808	0.0604637	2.5												SaLSSA, 1536		C\C=C\c1ccccc1[C@@H]1[C@H](CO)N([C@H]1C#N)C(=O)CN1CCOCC1
BRD-K77067044-001-01-8	87543360	Broad Institute DOS	1.08103	0.0410263	2.5												SaLSSA, 1536		C[C@@H](CO)N1C[C@@H](C)[C@@H](CN(C)C(=O)Nc2ccc(cc2)C(F)(F)F)OCCCC[C@@H](C)Oc2ccc(NS(=O)(=O)c3cn(C)cn3)cc2C1=O
BRD-K32241011-001-01-2	87542483	Broad Institute DOS	1.08112	0.0927655	2.5												SaLSSA, 1536		C[C@H](CO)N1C[C@@H](C)[C@@H](CN(C)S(=O)(=O)c2cccs2)OCCCC[C@H](C)Oc2ccc(NS(=O)(=O)c3ccc(C)cc3)cc2C1=O
BRD-K33586359-001-01-9	131452061	Broad Institute DOS	1.08121	0.14998	2.5												SaLSSA, 1536		COc1cccc(c1)C(=O)Nc1ccc2OC[C@@H]3O[C@@H](CC(=O)NCc4ccc(F)cc4)CC[C@H]3N(C)C(=O)c2c1
BRD-K43675529-001-01-3	144191700	Broad Institute DOS	1.08141	0.146968	2.5												SaLSSA, 1536		CCC(=O)N1[C@H](CO)[C@H]([C@@H]1C#N)c1ccccc1-c1ccccc1
BRD-K10267970-001-01-2	85809426	Broad Institute DOS	1.08144	0.0800347	2.5												SaLSSA, 1536		COc1ccc(cc1)S(=O)(=O)N(C)C[C@@H]1OCCCC[C@@H](C)Oc2ccc(NC(=O)Cc3ccccc3)cc2C(=O)N(C[C@@H]1C)[C@H](C)CO
BRD-K24050458-001-01-7	131450801	Broad Institute DOS	1.08146	0.0185768	2.5												SaLSSA, 1536		CN1CCN(CC1)C(=O)C[C@H]1CC[C@@H]2[C@H](COc3ccc(NC(=O)C4CCOCC4)cc3C(=O)N2C)O1
BRD-K34929471-001-01-3	85797486	Broad Institute DOS	1.08148	0.0581342	2.5												SaLSSA, 1536		CNC[C@H]1OCCCC[C@@H](C)Oc2ccc(N)cc2C(=O)N(C[C@@H]1C)[C@H](C)CO
BRD-K73080228-001-01-3	144194773	Broad Institute DOS	1.08167	0.0100897	2.5												SaLSSA, 1536		OC[C@@H]1[C@@H]([C@H](C#N)N1S(=O)(=O)c1cccc(F)c1)c1ccccc1\C=C\c1ccccc1
BRD-K73392302-001-01-1	144190249	Broad Institute DOS	1.0817	0.0441719	2.5												SaLSSA, 1536		COCC(=O)N1[C@@H](CO)[C@@H]([C@@H]1C#N)c1ccccc1C1=CCCC1
BRD-K44944875-001-01-2	87543051	Broad Institute DOS	1.08179	0.00510418	2.5												SaLSSA, 1536		C[C@H](CO)N1C[C@@H](C)[C@H](CN(C)C(=O)NC2CCCCC2)OCCCC[C@@H](C)Oc2ccc(cc2C1=O)N(C)C
BRD-K34547533-001-01-9	85794041	Broad Institute DOS	1.08189	0.046635	2.5												SaLSSA, 1536		C[C@@H](CO)N1C[C@@H](C)[C@H](CN(C)C(=O)Nc2ccccc2)OCCCC[C@@H](C)Oc2ccc(NC(=O)Nc3ccccc3)cc2C1=O
BRD-K18227135-001-01-0	131438063	Broad Institute DOS	1.082	0.0874239	2.5												SaLSSA, 1536		CN(C)CC(=O)N[C@H]1C=C[C@H](CC(=O)NCc2ccc(Cl)cc2)O[C@@H]1CO
BRD-K04137473-001-01-7	144190255	Broad Institute DOS	1.08203	0.126981	2.5												SaLSSA, 1536		OC[C@H]1[C@@H]([C@H](C#N)N1C(=O)c1ccccn1)c1ccccc1C1=CCCCC1
BRD-K98976117-001-01-7	131436579	Broad Institute DOS	1.0821	0.0381478	2.5												SaLSSA, 1536		Cc1cccc(c1)S(=O)(=O)N[C@H]1CC[C@@H](CCNC(=O)Nc2cc(F)ccc2F)O[C@@H]1CO
BRD-K31128751-001-01-6	131453796	Broad Institute DOS	1.08249	0.0375988	2.5												SaLSSA, 1536		CN1[C@H]2CC[C@@H](CC(=O)NCc3ccccc3)O[C@H]2COc2ccc(NS(C)(=O)=O)cc2C1=O
BRD-K26003427-001-01-2	131434675	Broad Institute DOS	1.08267	0.146552	2.5												SaLSSA, 1536		CN(C)C(=O)C[C@H]1O[C@H](CO)[C@H](NC(=O)c2ccc(F)cc2)C=C1
BRD-K30391797-001-01-7	85809055	Broad Institute DOS	1.08267	0.045537	2.5												SaLSSA, 1536		COc1ccc(cc1)S(=O)(=O)Nc1ccc2O[C@H](C)CCCCO[C@H](CN(C)C(=O)Nc3c(C)noc3C)[C@@H](C)CN([C@H](C)CO)C(=O)c2c1
BRD-K48308708-001-01-9	164337707	Broad Institute DOS	1.08274	0.0577188	2.5												SaLSSA, 1536		OC[C@H]1[C@@H]([C@@H](C#N)N1C(=O)CN1CCOCC1)c1ccccc1-c1cccc(F)c1
BRD-K60384653-001-01-8	131452181	Broad Institute DOS	1.08292	0.116165	2.5												SaLSSA, 1536		CNC(=O)C[C@H]1CC[C@@H]2[C@H](COc3ccc(NC(=O)c4ccccc4F)cc3C(=O)N2C)O1
BRD-K95338817-001-01-6	131436297	Broad Institute DOS	1.08293	0.0408334	2.5												SaLSSA, 1536		COc1ccc(CNC(=O)C[C@@H]2CC[C@H](NC(=O)CN(C)C)[C@@H](CO)O2)cc1
BRD-K72539528-001-01-6	131410419	Broad Institute DOS	1.0832	0.170367	2.5												SaLSSA, 1536		C[C@@H](CO)N1C[C@H](C)[C@@H](CN(C)S(=O)(=O)c2ccc(Cl)cc2)OCCCC[C@@H](C)Oc2ccc(NC(=O)Nc3ccc(cc3)C(F)(F)F)cc2C1=O
BRD-K96972773-001-01-3	131451432	Broad Institute DOS	1.08327	0.182549	2.5												SaLSSA, 1536		CCS(=O)(=O)Nc1ccc2OC[C@H]3O[C@@H](CC(=O)NCCCN4CCOCC4)CC[C@H]3N(C)C(=O)c2c1
BRD-K43959121-001-01-3	144195481	Broad Institute DOS	1.08338	0.0772897	2.5												SaLSSA, 1536		OC[C@H]1[C@@H]([C@@H](C#N)N1C(=O)NC1CCCCC1)c1ccccc1C1=CCCC1
BRD-K11617328-001-01-6	85814723	Broad Institute DOS	1.08358	0.0267376	2.5												SaLSSA, 1536		C[C@H](CO)N1C[C@H](C)[C@@H](CN(C)S(=O)(=O)c2ccc(F)cc2)OCCCC[C@@H](C)Oc2ccc(NC(=O)CCCCCC(=O)Nc3ccccc3N)cc2C1=O
BRD-K44090705-001-01-0	87543281	Broad Institute DOS	1.08368	0.0195265	2.5												SaLSSA, 1536		C[C@H](CO)N1C[C@H](C)[C@@H](CN(C)S(=O)(=O)c2c(C)noc2C)OCCCC[C@H](C)Oc2ccc(NS(=O)(=O)c3cn(C)cn3)cc2C1=O
BRD-K51155680-001-01-0	131452099	Broad Institute DOS	1.08382	0.0493651	2.5												SaLSSA, 1536		COc1cccc(NC(=O)C[C@@H]2CC[C@@H]3N(C)C(=O)c4cc(ccc4OC[C@H]3O2)NS(=O)(=O)c2cccc(F)c2)c1
BRD-K28101034-001-01-7	144192005	Broad Institute DOS	1.08387	0.123005	2.5												SaLSSA, 1536		OC[C@@H]1[C@H]([C@@H](C#N)N1C(=O)c1ccccn1)c1ccccc1-c1ccccc1F
BRD-K85549762-001-01-5	131450420	Broad Institute DOS	1.08416	0.126699	2.5												SaLSSA, 1536		CCS(=O)(=O)Nc1ccc2OC[C@H]3O[C@H](CC(=O)N4CCN(C)CC4)CC[C@@H]3N(C)C(=O)c2c1
BRD-K05506742-001-01-7	144188946	Broad Institute DOS	1.08423	0.0378659	2.5												SaLSSA, 1536		CCc1cnc(s1)N1[C@H](CO)[C@H]([C@H]1C#N)c1ccccc1\C=C\C
BRD-K34192219-001-01-5	131437277	Broad Institute DOS	1.08432	0.19062	2.5												SaLSSA, 1536		C[C@H](NC(=O)C[C@@H]1O[C@H](CO)[C@@H](NS(=O)(=O)c2cccc(F)c2)C=C1)c1ccccc1
BRD-K29301364-001-01-2	131437209	Broad Institute DOS	1.08439	0.15777	2.5												SaLSSA, 1536		OC[C@@H]1O[C@H](CC(=O)N2CCCCC2)C=C[C@@H]1NC(=O)Nc1ccc(cc1)C(F)(F)F
BRD-K84393422-001-01-1	131441954	Broad Institute DOS	1.08441	0.0963117	2.5												SaLSSA, 1536		OC[C@H]1O[C@H](CC(=O)N2CCOCC2)C=C[C@H]1NC(=O)NC1CCCC1
BRD-K50190399-001-01-0	85808124	Broad Institute DOS	1.08456	0.165708	2.5												SaLSSA, 1536		C[C@H](CO)N1C[C@H](C)[C@@H](CN(C)S(=O)(=O)c2ccc(Cl)cc2)OCCCC[C@@H](C)Oc2ccc(NC(=O)Nc3ccc(cc3)C(F)(F)F)cc2C1=O
BRD-K98749048-001-01-2	131437932	Broad Institute DOS	1.0846	0.0987748	2.5												SaLSSA, 1536		OC[C@@H]1O[C@@H](CCn2cc(nn2)-c2cccc(F)c2)CC[C@@H]1NC(=O)CCN1CCCCC1
BRD-K50611992-001-01-6	131434782	Broad Institute DOS	1.08461	0.194315	2.5												SaLSSA, 1536		OC[C@@H]1O[C@H](CC(=O)NCc2ccc(Oc3ccccc3)cc2)CC[C@@H]1NC(=O)c1ccc2OCOc2c1
BRD-K96543798-001-02-1	131450730	Broad Institute DOS	1.08478	0.0507302	2.5												SaLSSA, 1536		CN1[C@H]2CC[C@H](CC(=O)NCC3CCCCC3)O[C@@H]2COc2ccc(NC(=O)c3cccc(F)c3)cc2C1=O
BRD-K13763910-001-01-0	144187969	Broad Institute DOS	1.08484	0.0233546	2.5												SaLSSA, 1536		COCC(=O)N1[C@@H](CO)[C@H]([C@H]1C#N)c1ccccc1-c1cccc(C)c1
BRD-K30840103-001-01-2	131451265	Broad Institute DOS	1.08516	0.0453589	2.5												SaLSSA, 1536		C[C@@H](NC(=O)C[C@@H]1CC[C@H]2[C@@H](COc3ccc(NC(=O)C4CCOCC4)cc3C(=O)N2C)O1)c1ccccc1
BRD-K52865019-001-01-5	144188097	Broad Institute DOS	1.08531	0.0800199	2.5												SaLSSA, 1536		CCc1csc(n1)N1[C@@H](CO)[C@@H]([C@@H]1C#N)c1ccccc1-c1ccc(F)cc1
BRD-K41878610-001-01-5	131450725	Broad Institute DOS	1.08556	0.10014	2.5												SaLSSA, 1536		CN1[C@@H]2CC[C@H](CC(=O)NCC3CCCCC3)O[C@@H]2COc2ccc(NC(=O)c3cccc(F)c3)cc2C1=O
BRD-K00569847-001-01-4	131438038	Broad Institute DOS	1.08557	0.00635055	2.5												SaLSSA, 1536		OC[C@H]1O[C@@H](CCNC(=O)Nc2ccc(Cl)cc2)CC[C@H]1NC(=O)c1ccncc1
BRD-K04825075-001-01-9	144188215	Broad Institute DOS	1.08566	0.000356105	2.5												SaLSSA, 1536		C\C=C\c1ccccc1[C@H]1[C@@H](CO)N([C@H]1C#N)C(=O)Nc1cccc(F)c1
BRD-K55149044-001-01-0	131450623	Broad Institute DOS	1.08568	0.0904211	2.5												SaLSSA, 1536		CN1[C@@H]2CC[C@H](CC(=O)NCc3ccc(cc3)-c3ccccc3)O[C@@H]2COc2ccc(NC(=O)Cc3cccs3)cc2C1=O
BRD-K69639747-001-01-4	144187843	Broad Institute DOS	1.08569	0.084946	2.5												SaLSSA, 1536		COc1ccccc1-c1ccccc1[C@@H]1[C@H](CO)N([C@@H]1C#N)C(=O)C1CCOCC1
BRD-K20220654-001-01-2	131440452	Broad Institute DOS	1.0857	0.0289632	2.5												SaLSSA, 1536		COc1cccc(NC(=O)N[C@@H]2CC[C@@H](CC(=O)N3CCN(C)CC3)O[C@H]2CO)c1
BRD-K16481000-001-01-7	87542122	Broad Institute DOS	1.08583	0.0588019	2.5												SaLSSA, 1536		C[C@H](CO)N1C[C@@H](C)[C@@H](CN(C)C(=O)c2ccncc2)OCCCC[C@@H](C)Oc2ccc(NS(=O)(=O)c3cccs3)cc2C1=O
BRD-K89832379-001-01-6	131436336	Broad Institute DOS	1.08589	0.0314263	2.5												SaLSSA, 1536		OC[C@@H]1O[C@@H](CCNC(=O)Cc2ccncc2)CC[C@@H]1NS(=O)(=O)c1ccccc1Cl
BRD-K87445406-001-01-6	131450795	Broad Institute DOS	1.08593	0.0600334	2.5												SaLSSA, 1536		CN1CCN(CC1)C(=O)C[C@@H]1CC[C@H]2[C@@H](COc3ccc(NC(=O)C4CCOCC4)cc3C(=O)N2C)O1
BRD-K17706562-001-01-6	131451399	Broad Institute DOS	1.08593	0.0600334	2.5												SaLSSA, 1536		COCCNC(=O)C[C@@H]1CC[C@H]2[C@@H](COc3ccc(NS(=O)(=O)c4ccc(Cl)cc4)cc3C(=O)N2C)O1
BRD-K43931839-001-02-3	131450559	Broad Institute DOS	1.08595	0.00142442	2.5												SaLSSA, 1536		CN1[C@H]2CC[C@H](CC(=O)Nc3ccc4CCCCc4c3)O[C@@H]2COc2ccc(NC(=O)Nc3c(C)noc3C)cc2C1=O
BRD-K35786295-001-01-0	131434993	Broad Institute DOS	1.08613	0.158037	2.5												SaLSSA, 1536		CCC(=O)N[C@@H]1CC[C@@H](CC(=O)NCc2ccccc2F)O[C@@H]1CO
BRD-K56952048-001-01-2	144188183	Broad Institute DOS	1.08622	0.0582529	2.5												SaLSSA, 1536		COCC(=O)N1[C@H](CO)[C@@H]([C@@H]1C#N)c1ccccc1-c1ccccc1F
BRD-K42966513-001-01-5	131436426	Broad Institute DOS	1.08637	0.133124	2.5												SaLSSA, 1536		OC[C@H]1O[C@@H](CC(=O)N2CCN(CC2)c2ccccc2)CC[C@@H]1NS(=O)(=O)c1ccc(F)cc1
BRD-K21143905-001-01-2	131435913	Broad Institute DOS	1.08643	0.100273	2.5												SaLSSA, 1536		OC[C@@H]1O[C@H](CC(=O)NCc2ccc(cc2)-c2ccccc2)C=C[C@H]1NC(=O)Nc1ccccc1F
BRD-K57343972-001-01-3	131437279	Broad Institute DOS	1.08658	0.026886	2.5												SaLSSA, 1536		C[C@@H](NC(=O)C[C@H]1O[C@@H](CO)[C@H](NS(=O)(=O)c2cccc(F)c2)C=C1)c1ccccc1
BRD-K34991443-001-01-8	131451222	Broad Institute DOS	1.08659	0.119162	2.5												SaLSSA, 1536		CN1[C@@H]2CC[C@H](CC(=O)NCC3CCCCC3)O[C@@H]2COc2ccc(NC(=O)Cc3cccs3)cc2C1=O
BRD-K01922500-001-01-2	131450663	Broad Institute DOS	1.08663	0.0972613	2.5												SaLSSA, 1536		CN1[C@@H]2CC[C@H](CC(=O)N[C@@H]3CCN(Cc4ccccc4)C3)O[C@@H]2COc2ccc(NC(=O)Nc3c(C)noc3C)cc2C1=O
BRD-K38540783-001-01-7	131450401	Broad Institute DOS	1.08698	0.0681052	2.5												SaLSSA, 1536		CN1[C@H]2CC[C@H](CC(=O)NCCCN3CCOCC3)O[C@H]2COc2ccc(NC(=O)Cc3cccs3)cc2C1=O
BRD-K16895470-001-01-9	131453877	Broad Institute DOS	1.08704	0.0352544	2.5												SaLSSA, 1536		COc1cccc(NC(=O)C[C@@H]2CC[C@H]3[C@@H](COc4ccc(NC(=O)C5CC5)cc4C(=O)N3C)O2)c1
BRD-K58559133-001-01-9	131451054	Broad Institute DOS	1.08762	0.138184	2.5												SaLSSA, 1536		CCCC(=O)Nc1ccc2OC[C@H]3O[C@H](CC(=O)N4CCCCC4)CC[C@H]3N(C)C(=O)c2c1
BRD-K43270229-001-02-4	164336814	Broad Institute DOS	1.08781	0.0901392	2.5												SaLSSA, 1536		COc1cccc(c1)-c1ccccc1[C@H]1[C@@H](CO)N([C@H]1C#N)C(=O)Nc1ccc(F)cc1
BRD-K77165002-001-01-0	144194988	Broad Institute DOS	1.08795	0.0134875	2.5												SaLSSA, 1536		C\C=C\c1ccccc1[C@H]1[C@@H](CO)N([C@@H]1C#N)C(=O)c1cccnc1
BRD-K03571420-001-01-2	144191788	Broad Institute DOS	1.08826	0.0567395	2.5												SaLSSA, 1536		C\C=C\c1ccccc1[C@H]1[C@H](CO)N([C@H]1C#N)C(=O)CN1CCOCC1
BRD-K00821428-001-01-6	131410629	Broad Institute DOS	1.0885	0.0318269	2.5												SaLSSA, 1536		C[C@H](CO)N1C[C@@H](C)[C@H](CN(C)C(=O)CCC(F)(F)F)OCCCC[C@@H](C)Oc2ccc(NC(=O)C3CCCCC3)cc2C1=O
BRD-K80045183-001-03-6	164338316	Broad Institute DOS	1.08854	0.110942	2.5												SaLSSA, 1536		CN1[C@H]2CC[C@@H](CC(=O)NCC3CCCCC3)O[C@H]2COc2ccc(NC(=O)c3cccc(F)c3)cc2C1=O
BRD-K52123998-001-01-4	131450846	Broad Institute DOS	1.08871	0.174863	2.5												SaLSSA, 1536		CCS(=O)(=O)Nc1ccc2OC[C@@H]3O[C@@H](CC(=O)N[C@H]4CCN(Cc5ccccc5)C4)CC[C@@H]3N(C)C(=O)c2c1
BRD-K29417207-001-01-7	131441723	Broad Institute DOS	1.08887	0.00827945	2.5												SaLSSA, 1536		OC[C@H]1O[C@@H](CC(=O)NC2CCC2)CC[C@H]1NC(=O)CN1CCOCC1
BRD-K30200474-001-01-0	144188262	Broad Institute DOS	1.08888	0.0872607	2.5												SaLSSA, 1536		OC[C@H]1[C@H]([C@@H](C#N)N1C(=O)Cc1ccccc1)c1ccccc1-c1ccccc1F
BRD-K92284755-001-01-9	144188133	Broad Institute DOS	1.08907	0.0897237	2.5												SaLSSA, 1536		C\C=C\c1ccccc1[C@@H]1[C@@H](CO)N([C@H]1C#N)C(C)=O
BRD-K49009806-001-01-3	144195166	Broad Institute DOS	1.08912	0.213871	2.5												SaLSSA, 1536		CCc1csc(n1)N1[C@H](CO)[C@@H]([C@H]1C#N)c1ccccc1\C=C\C
BRD-K51968502-001-01-2	144188049	Broad Institute DOS	1.08912	0.0118405	2.5												SaLSSA, 1536		COc1ccc(cc1)-c1ccccc1[C@@H]1[C@H](CO)N([C@@H]1C#N)C(=O)NC1CCCCC1
BRD-K41000023-001-02-5	164338579	Broad Institute DOS	1.08916	0.0909553	2.5												SaLSSA, 1536		C[C@H](CO)N1C[C@H](C)[C@@H](CN(C)C(=O)Nc2ccc3OCOc3c2)OCCCC[C@@H](C)Oc2ccc(NS(=O)(=O)c3ccc(F)cc3)cc2C1=O
BRD-K51283623-001-01-0	131440714	Broad Institute DOS	1.08921	0.0635797	2.5												SaLSSA, 1536		OC[C@H]1O[C@@H](CC(=O)N2CCN(CC2)c2ccccc2)C=C[C@@H]1NC(=O)c1ccccc1
BRD-K68220521-001-01-6	131452060	Broad Institute DOS	1.08934	0.0483858	2.5												SaLSSA, 1536		COc1cccc(c1)C(=O)Nc1ccc2OC[C@@H]3O[C@@H](CC(=O)NCc4ccc(F)cc4)CC[C@@H]3N(C)C(=O)c2c1
BRD-K16434151-001-01-3	131450720	Broad Institute DOS	1.08951	0.162814	2.5												SaLSSA, 1536		CN1[C@@H]2CC[C@H](CC(=O)NCC3CCCCC3)O[C@H]2COc2ccc(NC(=O)c3cccc(F)c3)cc2C1=O
BRD-K18927819-001-01-8	85804224	Broad Institute DOS	1.08952	0.258355	2.5												SaLSSA, 1536		C[C@@H](CO)N1C[C@@H](C)[C@H](CN(C)S(=O)(=O)c2ccc(Cl)cc2)OCCCC[C@H](C)Oc2ccc(NC(=O)Nc3ccc(cc3)C(F)(F)F)cc2C1=O
BRD-K69656809-001-01-3	131437612	Broad Institute DOS	1.08952	0.157339	2.5												SaLSSA, 1536		OC[C@@H]1O[C@H](CC(=O)NCc2ccc3OCOc3c2)C=C[C@H]1NC(=O)Cc1cccnc1
BRD-K80904115-001-01-1	87540623	Broad Institute DOS	1.08966	0.0203277	2.5												SaLSSA, 1536		C[C@@H](CO)N1C[C@H](C)[C@@H](CN(C)S(C)(=O)=O)OCCCC[C@@H](C)Oc2ccc(NC(=O)NC3CCCCC3)cc2C1=O
BRD-K18197439-001-01-8	144190270	Broad Institute DOS	1.08978	0.171984	2.5												SaLSSA, 1536		OC[C@H]1[C@@H]([C@H](C#N)N1C(=O)C1CCOCC1)c1ccccc1C1=CCCC1
BRD-K52904986-001-01-1	131435049	Broad Institute DOS	1.0898	0.0409966	2.5												SaLSSA, 1536		CC(C)NC(=O)NCC[C@H]1CC[C@H](NS(=O)(=O)c2ccc(Oc3ccccc3)cc2)[C@@H](CO)O1
BRD-K70747548-001-01-3	144194646	Broad Institute DOS	1.09008	0.0637132	2.5												SaLSSA, 1536		CS(=O)(=O)N1[C@H](CO)[C@@H]([C@H]1C#N)c1ccccc1-c1ccccc1F
BRD-K32135562-001-01-9	131452131	Broad Institute DOS	1.0901	0.052763	2.5												SaLSSA, 1536		CC(C)C(=O)Nc1ccc2OC[C@@H]3O[C@@H](CC(=O)NCCc4ccccc4)CC[C@@H]3N(C)C(=O)c2c1
BRD-K21536392-001-01-7	87539660	Broad Institute DOS	1.09013	0.0923203	2.5												SaLSSA, 1536		COc1ccc(cc1)S(=O)(=O)Nc1ccc2O[C@H](C)CCCCO[C@@H](CN(C)C(=O)Nc3c(C)noc3C)[C@@H](C)CN([C@@H](C)CO)C(=O)c2c1
BRD-K13199470-001-01-9	131450796	Broad Institute DOS	1.09023	0.0375691	2.5												SaLSSA, 1536		CN1CCN(CC1)C(=O)C[C@H]1CC[C@H]2[C@@H](COc3ccc(NC(=O)C4CCOCC4)cc3C(=O)N2C)O1
BRD-K07105437-001-01-6	131450716	Broad Institute DOS	1.09046	0.119147	2.5												SaLSSA, 1536		CN1[C@H]2CC[C@@H](CC(=O)NCCCN3CCOCC3)O[C@@H]2COc2ccc(NC(=O)Cc3cccs3)cc2C1=O
BRD-K72745710-001-01-7	131436678	Broad Institute DOS	1.09048	0.00718146	2.5												SaLSSA, 1536		NCC[C@H]1CC[C@@H](NC(=O)Cc2ccncc2)[C@H](CO)O1
BRD-K55354929-001-01-6	131411904	Broad Institute DOS	1.09056	0.120378	2.5												SaLSSA, 1536		C[C@H](CO)N1C[C@H](C)[C@H](CN(C)C(=O)CCCN(C)C)OCCCC[C@H](C)Oc2ccc(NS(=O)(=O)c3ccc(Cl)cc3)cc2C1=O
BRD-K16775575-001-01-7	131450854	Broad Institute DOS	1.09074	0.0723339	2.5												SaLSSA, 1536		CCS(=O)(=O)Nc1ccc2OC[C@@H]3O[C@@H](CC(=O)N[C@@H]4CCN(Cc5ccccc5)C4)CC[C@@H]3N(C)C(=O)c2c1
BRD-K89328601-001-01-5	131435699	Broad Institute DOS	1.09081	0.0394832	2.5												SaLSSA, 1536		CCS(=O)(=O)NCC[C@@H]1CC[C@@H](NC(=O)Nc2cc(Cl)cc(Cl)c2)[C@H](CO)O1
BRD-K68043116-001-01-3	131439357	Broad Institute DOS	1.091	0.0924539	2.5												SaLSSA, 1536		CC(C)c1cn(CC[C@H]2CC[C@@H](NS(=O)(=O)c3ccc(F)cc3)[C@@H](CO)O2)nn1
BRD-K79809062-001-01-8	144198732	Broad Institute DOS	1.09116	0.156375	2.5												SaLSSA, 1536		OC[C@@H]1[C@H]([C@H](C#N)N1C(=O)c1cccc(F)c1)c1ccccc1-c1ccccc1F
BRD-K02100315-001-01-9	131437669	Broad Institute DOS	1.09124	0.0675413	2.5												SaLSSA, 1536		COc1cccc(NC(=O)N[C@@H]2C=C[C@@H](CC(=O)NCc3ccncn3)O[C@@H]2CO)c1
BRD-K13415551-001-01-1	144188874	Broad Institute DOS	1.09134	0.0632977	2.5												SaLSSA, 1536		OC[C@@H]1[C@H]([C@@H](C#N)N1C(=O)c1cccnc1)c1ccccc1-c1cccc(F)c1
BRD-K19868244-001-01-8	144198730	Broad Institute DOS	1.0916	0.12845	2.5												SaLSSA, 1536		OC[C@@H]1[C@H]([C@@H](C#N)N1C(=O)c1cccc(F)c1)c1ccccc1-c1ccccc1F
BRD-K01711704-001-01-3	131434781	Broad Institute DOS	1.09161	0.0219598	2.5												SaLSSA, 1536		OC[C@H]1O[C@@H](CC(=O)NCc2ccc(Oc3ccccc3)cc2)CC[C@H]1NC(=O)c1ccc2OCOc2c1
BRD-K35418438-001-01-8	85794057	Broad Institute DOS	1.09184	0.0585052	2.5												SaLSSA, 1536		C[C@H](CO)N1C[C@@H](C)[C@H](CN(C)C(=O)Nc2ccccc2)OCCCC[C@@H](C)Oc2ccc(NC(=O)Nc3ccccc3)cc2C1=O
BRD-K91235484-001-01-0	131409927	Broad Institute DOS	1.09199	0.127901	2.5												SaLSSA, 1536		C[C@H](CO)N1C[C@H](C)[C@@H](CN(C)Cc2ccc(cc2)C(O)=O)OCCCC[C@H](C)Oc2ccc(cc2C1=O)N(C)C
BRD-K03641319-001-01-7	87541773	Broad Institute DOS	1.09209	0.0786251	2.5												SaLSSA, 1536		C[C@@H](CO)N1C[C@@H](C)[C@H](CN(C)S(=O)(=O)c2ccc(Cl)cc2)OCCCC[C@@H](C)Oc2ccc(NC(=O)Nc3ccc(cc3)C(F)(F)F)cc2C1=O
BRD-K08731287-001-01-9	131435311	Broad Institute DOS	1.09209	0.0786251	2.5												SaLSSA, 1536		OC[C@H]1O[C@H](CCn2cc(Cc3ccccc3)nn2)CC[C@H]1NC(=O)Nc1cccc(Cl)c1
BRD-K47290248-001-01-7	144199076	Broad Institute DOS	1.09217	0.135839	2.5												SaLSSA, 1536		OC[C@@H]1[C@@H]([C@H](C#N)N1S(=O)(=O)c1ccccc1)c1ccccc1C1=CCCCC1
BRD-K04546974-001-01-3	131436175	Broad Institute DOS	1.09238	0.0768446	2.5												SaLSSA, 1536		OC[C@H]1O[C@H](CC(=O)NCc2ccccc2F)C=C[C@@H]1NC(=O)c1cnccn1
BRD-K57296856-001-01-4	131441721	Broad Institute DOS	1.0925	0.0671259	2.5												SaLSSA, 1536		OC[C@H]1O[C@H](CC(=O)NC2CCC2)CC[C@H]1NC(=O)CN1CCOCC1
BRD-K66378473-001-01-2	131435167	Broad Institute DOS	1.0925	0.0671259	2.5												SaLSSA, 1536		OC[C@@H]1O[C@H](CC(=O)NCC2CC2)C=C[C@H]1NC(=O)c1ccncc1
BRD-K74235996-001-02-0	131453022	Broad Institute DOS	1.09269	0.0190813	2.5												SaLSSA, 1536		CN1[C@H]2CC[C@H](CC(=O)Nc3ccccc3)O[C@@H]2COc2ccc(NC(=O)c3ccno3)cc2C1=O
BRD-K62437532-001-01-9	131437671	Broad Institute DOS	1.09271	0.0586387	2.5												SaLSSA, 1536		COc1cccc(NC(=O)N[C@H]2C=C[C@@H](CC(=O)NCc3ccncn3)O[C@@H]2CO)c1
BRD-K20380496-001-01-6	144199238	Broad Institute DOS	1.09284	0.0884774	2.5												SaLSSA, 1536		COc1ccc(cc1)-c1ccccc1[C@@H]1[C@H](CO)N([C@@H]1C#N)C(=O)C1CCC1
BRD-K77080260-001-01-8	131440492	Broad Institute DOS	1.09301	0.0513831	2.5												SaLSSA, 1536		OC[C@@H]1O[C@@H](CCNS(=O)(=O)c2ccc(F)cc2)CC[C@@H]1NC(=O)C1CCC1
BRD-K98276754-001-01-0	87541659	Broad Institute DOS	1.09302	0.146923	2.5												SaLSSA, 1536		C[C@H](CO)N1C[C@@H](C)[C@H](CN(C)Cc2ccc(cc2)C(O)=O)OCCCC[C@@H](C)Oc2ccc(cc2C1=O)N(C)C
BRD-K24427624-001-01-6	131450894	Broad Institute DOS	1.09317	0.0702715	2.5												SaLSSA, 1536		CCS(=O)(=O)Nc1ccc2OC[C@H]3O[C@H](CC(=O)NCc4ccccc4F)CC[C@@H]3N(C)C(=O)c2c1
BRD-K09863466-001-01-2	131435872	Broad Institute DOS	1.09329	0.0550776	2.5												SaLSSA, 1536		OC[C@H]1O[C@H](CC(=O)NCCc2ccccc2)CC[C@H]1NC(=O)c1ccc(F)cc1
BRD-K31467596-001-01-7	131409775	Broad Institute DOS	1.09344	0.0794412	2.5									10			SaLSSA, 1536	2.5375279619765934	C[C@@H](CO)N1C[C@H](C)[C@H](CN(C)S(=O)(=O)c2ccc(F)cc2)OCCCC[C@H](C)Oc2ccc(cc2C1=O)N(C)C
BRD-K36506309-001-01-5	144191619	Broad Institute DOS	1.09363	0.019111	2.5												SaLSSA, 1536		CS(=O)(=O)N1[C@H](CO)[C@@H]([C@@H]1C#N)c1ccccc1-c1ccccc1F
BRD-K86931335-001-01-2	87542264	Broad Institute DOS	1.09363	0.019111	2.5												SaLSSA, 1536		C[C@@H](CO)N1C[C@H](C)[C@@H](CN(C)C(=O)Nc2ccc(cc2)C(F)(F)F)OCCCC[C@@H](C)Oc2ccc(NS(=O)(=O)c3cn(C)cn3)cc2C1=O
BRD-K35841161-001-01-4	131450907	Broad Institute DOS	1.09388	0.152532	2.5												SaLSSA, 1536		CN1[C@@H]2CC[C@H](CC(=O)NCc3ccc(cc3)-c3ccccc3)O[C@@H]2COc2ccc(NC(=O)c3cc(C)on3)cc2C1=O
BRD-K22672200-001-01-1	131436425	Broad Institute DOS	1.09393	0.125156	2.5												SaLSSA, 1536		OC[C@@H]1O[C@@H](CC(=O)N2CCN(CC2)c2ccccc2)CC[C@H]1NS(=O)(=O)c1ccc(F)cc1
BRD-K88537371-001-01-0	144189074	Broad Institute DOS	1.09398	0.0527481	2.5												SaLSSA, 1536		COc1ccccc1-c1ccccc1[C@H]1[C@@H](CO)N([C@@H]1C#N)C(=O)CN(C)C
BRD-K64746431-001-01-3	131451092	Broad Institute DOS	1.09399	0.0977806	2.5												SaLSSA, 1536		COCCNC(=O)C[C@H]1CC[C@H]2[C@H](COc3ccc(NC(=O)Nc4cccc(F)c4)cc3C(=O)N2C)O1
BRD-K36172443-001-01-3	131441207	Broad Institute DOS	1.09404	0.070405	2.5												SaLSSA, 1536		OC[C@@H]1O[C@H](CCNC(=O)C2CC2)CC[C@@H]1NC(=O)Nc1ccccc1F
BRD-K54081441-001-01-5	87543655	Broad Institute DOS	1.09405	0.0144223	2.5												SaLSSA, 1536		C[C@H](CO)N1C[C@@H](C)[C@@H](CN(C)Cc2ccc(cc2)C(O)=O)OCCCC[C@@H](C)Oc2ccc(cc2C1=O)N(C)C
BRD-K88897538-001-01-8	131450844	Broad Institute DOS	1.09407	0.154995	2.5												SaLSSA, 1536		CCS(=O)(=O)Nc1ccc2OC[C@@H]3O[C@@H](CC(=O)N[C@H]4CCN(Cc5ccccc5)C4)CC[C@H]3N(C)C(=O)c2c1
BRD-K13733523-001-01-2	131440230	Broad Institute DOS	1.09414	0.116669	2.5												SaLSSA, 1536		COc1ccccc1S(=O)(=O)N[C@H]1C=C[C@@H](CC(=O)N2CCOCC2)O[C@H]1CO
BRD-K38571893-001-01-9	87540869	Broad Institute DOS	1.09433	0.16964	2.5									10			SaLSSA, 1536	4.9081463657785207	C[C@@H](CO)N1C[C@H](C)[C@@H](CN(C)S(=O)(=O)c2ccc(F)cc2)OCCCC[C@H](C)Oc2ccc(cc2C1=O)N(C)C
BRD-K31466479-001-01-1	131438040	Broad Institute DOS	1.09449	0.0370053	2.5												SaLSSA, 1536		OC[C@H]1O[C@H](CCNC(=O)Nc2ccc(Cl)cc2)CC[C@@H]1NC(=O)c1ccncc1
BRD-K50110326-001-01-6	131451091	Broad Institute DOS	1.09471	0.124058	2.5												SaLSSA, 1536		COCCNC(=O)C[C@H]1CC[C@@H]2[C@@H](COc3ccc(NC(=O)Nc4cccc(F)c4)cc3C(=O)N2C)O1
BRD-K93774122-001-01-4	131435878	Broad Institute DOS	1.09471	0.0735506	2.5												SaLSSA, 1536		OC[C@H]1O[C@@H](CC(=O)NCCc2ccccc2)CC[C@@H]1NC(=O)c1ccc(F)cc1
BRD-K20798215-001-01-9	131435767	Broad Institute DOS	1.09479	0.0297496	2.5												SaLSSA, 1536		OC[C@H]1O[C@H](CC(=O)NCc2ccc(cc2)-c2ccccc2)C=C[C@H]1NC(=O)Nc1ccccc1F
BRD-K94641297-001-01-3	87543295	Broad Institute DOS	1.09488	0.0364563	2.5												SaLSSA, 1536		C[C@H](CO)N1C[C@@H](C)[C@H](CN(C)Cc2ccc(Cl)c(Cl)c2)OCCCC[C@H](C)Oc2ccc(NC(=O)c3ccncc3)cc2C1=O
BRD-K67673602-001-01-9	131435161	Broad Institute DOS	1.09492	0.0650634	2.5												SaLSSA, 1536		OC[C@@H]1O[C@@H](CC(=O)NCC2CC2)C=C[C@@H]1NC(=O)c1ccncc1
BRD-K60327810-001-01-7	87457193	Broad Institute DOS	1.09496	0.0936706	2.5												SaLSSA, 1536		C[C@@H](CO)N1C[C@@H](C)[C@H](CN(C)Cc2ccc3OCOc3c2)OCCCC[C@@H](C)Oc2ccc(NC(=O)Nc3c(C)noc3C)cc2C1=O
BRD-K14564509-001-01-8	131439336	Broad Institute DOS	1.095	0.122278	2.5												SaLSSA, 1536		OC[C@@H]1O[C@H](CC(=O)NCCN2CCCCC2)C=C[C@H]1NS(=O)(=O)c1ccccc1
BRD-K12612468-001-01-6	131436580	Broad Institute DOS	1.09507	0.0389194	2.5												SaLSSA, 1536		Cc1cccc(c1)S(=O)(=O)N[C@@H]1CC[C@@H](CCNC(=O)Nc2cc(F)ccc2F)O[C@H]1CO
BRD-K40454949-001-01-8	131450903	Broad Institute DOS	1.09531	0.16553	2.5												SaLSSA, 1536		CN1[C@@H]2CC[C@@H](CC(=O)NCc3ccc(cc3)-c3ccccc3)O[C@@H]2COc2ccc(NC(=O)c3cc(C)on3)cc2C1=O
BRD-K39482377-001-01-3	87540001	Broad Institute DOS	1.09532	0.109547	2.5												SaLSSA, 1536		C[C@H](CO)N1C[C@@H](C)[C@H](CN(C)Cc2ccc3OCOc3c2)OCCCC[C@@H](C)Oc2ccc(NC(=O)Nc3c(C)noc3C)cc2C1=O
BRD-K75622017-001-01-5	131453214	Broad Institute DOS	1.09569	0.0694406	2.5												SaLSSA, 1536		COC(=O)C[C@@H]1CC[C@@H]2[C@H](COc3ccc(NS(=O)(=O)c4ccc(C)cc4)cc3C(=O)N2C)O1
BRD-K21362334-001-01-9	131441957	Broad Institute DOS	1.09571	0.159506	2.5												SaLSSA, 1536		OC[C@@H]1O[C@H](CC(=O)N2CCOCC2)C=C[C@@H]1NC(=O)NC1CCCC1
BRD-K86437833-001-01-7	144187886	Broad Institute DOS	1.09587	0.0719036	2.5												SaLSSA, 1536		COc1cccc(c1)-c1ccccc1[C@H]1[C@H](CO)N([C@H]1C#N)C(=O)c1ccccn1
BRD-K40417150-001-01-9	144192037	Broad Institute DOS	1.09591	0.0554783	2.5												SaLSSA, 1536		C\C=C\c1ccccc1[C@@H]1[C@@H](CO)N([C@@H]1C#N)C(=O)CN1CCOCC1
BRD-K15104197-001-01-9	144188982	Broad Institute DOS	1.096	0.107217	2.5												SaLSSA, 1536		CCc1sc(nc1C)N1[C@H](CO)[C@H]([C@H]1C#N)c1ccccc1-c1cccc(F)c1
BRD-K50400833-001-01-7	131437140	Broad Institute DOS	1.09608	0.113924	2.5												SaLSSA, 1536		COCc1cn(CC[C@@H]2CC[C@@H](NC(=O)Nc3c(C)noc3C)[C@H](CO)O2)nn1
BRD-K51048034-001-01-0	144188260	Broad Institute DOS	1.09612	0.0974987	2.5												SaLSSA, 1536		OC[C@@H]1[C@H]([C@H](C#N)N1C(=O)CN1CCOCC1)c1ccccc1-c1cccc(F)c1
BRD-K91055711-001-01-7	144190316	Broad Institute DOS	1.09627	0.0153719	2.5												SaLSSA, 1536		OC[C@H]1[C@@H]([C@@H](C#N)N1C(=O)CN1CCOCC1)c1ccccc1C1=CCCCC1
BRD-K05260346-001-01-1	131410182	Broad Institute DOS	1.09655	0.125557	2.5												SaLSSA, 1536		C[C@H](CO)N1C[C@@H](C)[C@H](CN(C)C(=O)Nc2ccc3OCOc3c2)OCCCC[C@@H](C)Oc2ccc(NS(=O)(=O)c3ccc(F)cc3)cc2C1=O
BRD-K55341911-001-01-3	131435125	Broad Institute DOS	1.0966	0.148689	2.5												SaLSSA, 1536		OC[C@@H]1O[C@@H](CCn2cc(nn2)-c2ccccc2F)CC[C@@H]1NC(=O)c1ccc2OCOc2c1
BRD-K56904155-001-01-2	85796311	Broad Institute DOS	1.09662	0.137739	2.5												SaLSSA, 1536		C[C@H](CO)N1C[C@H](C)[C@@H](CN(C)C(=O)Nc2ccccc2)OCCCC[C@@H](C)Oc2ccc(NC(=O)Nc3ccccc3)cc2C1=O
BRD-K80213755-001-01-2	131435127	Broad Institute DOS	1.09667	0.0598554	2.5												SaLSSA, 1536		OC[C@@H]1O[C@H](CCn2cc(nn2)-c2ccccc2F)CC[C@@H]1NC(=O)c1ccc2OCOc2c1
BRD-K52653383-001-01-3	131435317	Broad Institute DOS	1.09704	0.0307586	2.5												SaLSSA, 1536		OC[C@H]1O[C@@H](CCn2cc(Cc3ccccc3)nn2)CC[C@@H]1NC(=O)Nc1cccc(Cl)c1
BRD-K14697819-001-01-1	131451084	Broad Institute DOS	1.09707	0.0538313	2.5												SaLSSA, 1536		COC(=O)C[C@H]1CC[C@@H]2[C@H](COc3ccc(NC(=O)c4ccc(cc4)C(F)(F)F)cc3C(=O)N2C)O1
BRD-K12970833-001-01-6	131435048	Broad Institute DOS	1.09715	0.0605379	2.5												SaLSSA, 1536		CC(C)NC(=O)NCC[C@H]1CC[C@@H](NS(=O)(=O)c2ccc(Oc3ccccc3)cc2)[C@H](CO)O1
BRD-K14091022-001-01-0	131450864	Broad Institute DOS	1.09717	0.10557	2.5												SaLSSA, 1536		CN1[C@H]2CC[C@@H](CC(=O)N[C@@H]3CCN(Cc4ccccc4)C3)O[C@@H]2COc2ccc(NC(=O)Cc3cccs3)cc2C1=O
BRD-K47766456-001-01-3	144188179	Broad Institute DOS	1.0972	0.0118702	2.5												SaLSSA, 1536		COCC(=O)N1[C@H](CO)[C@H]([C@@H]1C#N)c1ccccc1-c1ccccc1F
BRD-K29127234-001-01-9	131451436	Broad Institute DOS	1.09722	0.128702	2.5												SaLSSA, 1536		CCS(=O)(=O)Nc1ccc2OC[C@@H]3O[C@H](CC(=O)NCCCN4CCOCC4)CC[C@@H]3N(C)C(=O)c2c1
BRD-K47343574-001-01-8	131437605	Broad Institute DOS	1.09739	0.0411005	2.5												SaLSSA, 1536		OC[C@H]1O[C@H](CC(=O)NCc2ccc3OCOc3c2)C=C[C@H]1NC(=O)Cc1cccnc1
BRD-K08999053-001-01-4	144198989	Broad Institute DOS	1.09742	0.0751828	2.5												SaLSSA, 1536		OC[C@@H]1[C@@H]([C@@H](C#N)N1S(=O)(=O)c1ccccc1)c1ccccc1C1=CCCCC1
BRD-K45282594-001-01-6	85805530	Broad Institute DOS	1.0975	0.0313818	2.5												SaLSSA, 1536		CCCN(C)C[C@H]1OCCCC[C@@H](C)Oc2ccc(NC(=O)CCCN(C)C)cc2C(=O)N(C[C@H]1C)[C@@H](C)CO
BRD-K48737545-001-01-6	131451053	Broad Institute DOS	1.09752	0.0300761	2.5												SaLSSA, 1536		CCCC(=O)Nc1ccc2OC[C@H]3O[C@@H](CC(=O)N4CCCCC4)CC[C@H]3N(C)C(=O)c2c1
BRD-K27603573-001-01-0	144190304	Broad Institute DOS	1.09763	0.0666956	2.5												SaLSSA, 1536		OC[C@H]1[C@@H]([C@@H](C#N)N1C(=O)Cc1ccncc1)c1ccccc1C1=CCCC1
BRD-K01216216-001-01-4	131438261	Broad Institute DOS	1.0977	0.0788774	2.5												SaLSSA, 1536		OC[C@H]1O[C@H](CC(=O)NCC2CCCCC2)CC[C@@H]1NC(=O)C1CCOCC1
BRD-K39895820-001-01-9	144187880	Broad Institute DOS	1.09781	0.0746338	2.5												SaLSSA, 1536		Cc1ccc(cc1)-c1ccccc1[C@@H]1[C@@H](CO)N([C@@H]1C#N)c1ncc(s1)-c1ccccc1
BRD-K30880810-001-01-2	131440712	Broad Institute DOS	1.09816	0.0400025	2.5												SaLSSA, 1536		OC[C@H]1O[C@H](CC(=O)N2CCN(CC2)c2ccccc2)C=C[C@@H]1NC(=O)c1ccccc1
BRD-K54528304-001-01-1	87542459	Broad Institute DOS	1.09825	0.147724	2.5												SaLSSA, 1536		C[C@H](CO)N1C[C@H](C)[C@H](CN(C)C(=O)CCC(F)(F)F)OCCCC[C@H](C)Oc2ccc(NC(=O)C3CCCCC3)cc2C1=O
BRD-K20070686-001-01-3	144198924	Broad Institute DOS	1.09831	0.0366492	2.5												SaLSSA, 1536		CN(C)C(=O)c1cccc(c1)-c1ccccc1[C@H]1[C@@H](CO)N([C@H]1C#N)C(=O)C1CCCCC1
BRD-K05123549-001-01-6	144187995	Broad Institute DOS	1.09869	0.0187846	2.5												SaLSSA, 1536		OC[C@@H]1[C@H]([C@@H](C#N)N1C(=O)C1CCC1)c1ccccc1-c1ccccc1F
BRD-K29269418-001-01-7	131450857	Broad Institute DOS	1.09881	0.104606	2.5												SaLSSA, 1536		CN1[C@H]2CC[C@H](CC(=O)NCc3ccc(cc3)-c3ccccc3)O[C@H]2COc2ccc(NC(=O)c3cc(C)on3)cc2C1=O
BRD-K86843304-001-02-4	131450412	Broad Institute DOS	1.09884	0.037673	2.5												SaLSSA, 1536		CN1[C@H]2CC[C@H](CC(=O)NCC3CCCCC3)O[C@@H]2COc2ccc(NS(=O)(=O)CC(F)(F)F)cc2C1=O
BRD-K28974598-001-01-5	144193570	Broad Institute DOS	1.09889	0.0662801	2.5												SaLSSA, 1536		CN(C)CC(=O)N1[C@@H](CO)[C@H]([C@H]1C#N)c1ccccc1-c1ccccc1F
BRD-K61841566-001-01-2	144194911	Broad Institute DOS	1.09909	0.0632681	2.5												SaLSSA, 1536		OC[C@H]1[C@H]([C@H](C#N)N1C(=O)c1ccccn1)c1ccccc1-c1ccccc1F
BRD-K95251321-001-01-0	131410420	Broad Institute DOS	1.09919	0.109532	2.5												SaLSSA, 1536		C[C@H](CO)N1C[C@H](C)[C@@H](CN(C)S(=O)(=O)c2ccc(Cl)cc2)OCCCC[C@H](C)Oc2ccc(NC(=O)Nc3ccc(cc3)C(F)(F)F)cc2C1=O
BRD-K69521416-001-01-4	131437278	Broad Institute DOS	1.09928	0.110764	2.5												SaLSSA, 1536		C[C@@H](NC(=O)C[C@@H]1O[C@H](CO)[C@@H](NS(=O)(=O)c2cccc(F)c2)C=C1)c1ccccc1
BRD-K22465927-001-01-2	85811424	Broad Institute DOS	1.09956	0.0189181	2.5												SaLSSA, 1536		C[C@H](CO)N1C[C@H](C)[C@H](CN(C)S(C)(=O)=O)OCCCC[C@@H](C)Oc2ccc(NC(=O)NC3CCCCC3)cc2C1=O
BRD-K50300854-001-01-3	131436299	Broad Institute DOS	1.09958	0.00796786	2.5												SaLSSA, 1536		COc1ccc(CNC(=O)C[C@H]2CC[C@H](NC(=O)CN(C)C)[C@@H](CO)O2)cc1
BRD-K85055578-001-01-7	87543105	Broad Institute DOS	1.09969	0.0992644	2.5												SaLSSA, 1536		C[C@@H](CO)N1C[C@@H](C)[C@@H](CN(C)Cc2ccc(cc2)C(O)=O)OCCCC[C@H](C)Oc2ccc(cc2C1=O)N(C)C
BRD-K83319939-001-01-3	144191999	Broad Institute DOS	1.09976	0.0664137	2.5												SaLSSA, 1536		OC[C@H]1[C@H]([C@@H](C#N)N1C(=O)NC1CCCCC1)c1ccccc1C1=CCCC1
BRD-K56086519-001-01-9	131436306	Broad Institute DOS	1.09981	0.0390381	2.5												SaLSSA, 1536		NCC[C@H]1CC[C@H](NS(=O)(=O)c2ccc(Cl)cc2)[C@@H](CO)O1
BRD-K95666495-001-01-9	131435875	Broad Institute DOS	1.1001	0.138273	2.5												SaLSSA, 1536		OC[C@@H]1O[C@H](CC(=O)NCCc2ccccc2)CC[C@@H]1NC(=O)c1ccc(F)cc1
BRD-K11836564-001-01-5	131436679	Broad Institute DOS	1.10013	0.0208322	2.5												SaLSSA, 1536		NCC[C@H]1CC[C@@H](NC(=O)Cc2ccncc2)[C@@H](CO)O1
BRD-K43882315-001-01-3	144188173	Broad Institute DOS	1.10023	0.0220637	2.5												SaLSSA, 1536		OC[C@@H]1[C@H]([C@@H](C#N)N1C(=O)C1CC1)c1ccccc1-c1cccc(F)c1
BRD-K81378623-001-01-2	144188099	Broad Institute DOS	1.10028	0.0558195	2.5												SaLSSA, 1536		CCc1csc(n1)N1[C@H](CO)[C@H]([C@H]1C#N)c1ccccc1-c1ccc(F)cc1
BRD-K31649830-001-01-6	144187920	Broad Institute DOS	1.10044	0.165099	2.5												SaLSSA, 1536		OC[C@@H]1[C@@H]([C@H](C#N)N1C(=O)Cc1ccncc1)c1ccccc1-c1ccccc1
BRD-K02335631-001-01-8	131440228	Broad Institute DOS	1.10061	0.0774975	2.5												SaLSSA, 1536		COc1ccccc1S(=O)(=O)N[C@H]1C=C[C@H](CC(=O)N2CCOCC2)O[C@H]1CO
BRD-K40841040-001-01-4	144193841	Broad Institute DOS	1.10078	0.186451	2.5												SaLSSA, 1536		C\C=C\c1ccccc1[C@@H]1[C@@H](CO)N([C@@H]1C#N)C(C)=O
BRD-K24970278-001-01-4	131436681	Broad Institute DOS	1.10082	0.0690103	2.5												SaLSSA, 1536		NCC[C@@H]1CC[C@@H](NC(=O)Cc2ccncc2)[C@H](CO)O1
BRD-K83317594-001-01-3	144199236	Broad Institute DOS	1.10103	0.111031	2.5												SaLSSA, 1536		COc1ccc(cc1)-c1ccccc1[C@H]1[C@@H](CO)N([C@H]1C#N)C(=O)C1CCC1
BRD-K13941175-001-01-2	131409679	Broad Institute DOS	1.10104	0.156063	2.5												SaLSSA, 1536		CCCN(C)C[C@@H]1OCCCC[C@@H](C)Oc2ccc(NC(=O)CCCN(C)C)cc2C(=O)N(C[C@H]1C)[C@H](C)CO
BRD-K35738777-001-01-8	131450853	Broad Institute DOS	1.10113	0.0562795	2.5												SaLSSA, 1536		CCS(=O)(=O)Nc1ccc2OC[C@@H]3O[C@H](CC(=O)N[C@@H]4CCN(Cc5ccccc5)C4)CC[C@H]3N(C)C(=O)c2c1
BRD-K45824273-001-01-3	131439358	Broad Institute DOS	1.10115	0.146345	2.5												SaLSSA, 1536		CC(C)c1cn(CC[C@@H]2CC[C@H](NS(=O)(=O)c3ccc(F)cc3)[C@H](CO)O2)nn1
BRD-K36811752-001-01-1	131451290	Broad Institute DOS	1.10121	0.0629862	2.5												SaLSSA, 1536		COCC(=O)Nc1ccc2OC[C@H]3O[C@@H](CC(=O)NC4Cc5ccccc5C4)CC[C@H]3N(C)C(=O)c2c1
BRD-K66025563-001-01-0	144187922	Broad Institute DOS	1.10125	0.198084	2.5												SaLSSA, 1536		OC[C@H]1[C@@H]([C@@H](C#N)N1C(=O)Cc1ccncc1)c1ccccc1-c1ccccc1
BRD-K91940859-001-01-2	144193560	Broad Institute DOS	1.10126	0.0915933	2.5												SaLSSA, 1536		OC[C@H]1[C@@H]([C@H](C#N)N1C(=O)c1cccnc1)c1ccccc1-c1cccc(F)c1
BRD-K02530694-001-02-6	131451095	Broad Institute DOS	1.10127	0.0861182	2.5												SaLSSA, 1536		COCCNC(=O)C[C@H]1CC[C@H]2[C@@H](COc3ccc(NC(=O)Nc4cccc(F)c4)cc3C(=O)N2C)O1
BRD-K59022317-001-01-5	131434681	Broad Institute DOS	1.10134	0.199315	2.5												SaLSSA, 1536		CN(C)C(=O)C[C@@H]1O[C@H](CO)[C@@H](NC(=O)c2ccc(F)cc2)C=C1
BRD-K85458068-001-01-0	104170430	Broad Institute DOS	1.10139	0.0709243	2.5												SaLSSA, 1536		C[C@@H](CO)N1C[C@@H](C)[C@H](CN(C)S(=O)(=O)c2c(C)noc2C)OCCCC[C@H](C)Oc2ccc(NS(=O)(=O)c3cn(C)cn3)cc2C1=O
BRD-K95810752-001-01-1	131436338	Broad Institute DOS	1.10142	0.105007	2.5												SaLSSA, 1536		OC[C@@H]1O[C@H](CCNC(=O)Cc2ccncc2)CC[C@@H]1NS(=O)(=O)c1ccccc1Cl
BRD-K42141640-001-01-1	131411790	Broad Institute DOS	1.10152	0.106238	2.5												SaLSSA, 1536		COc1ccc(cc1)S(=O)(=O)Nc1ccc2O[C@@H](C)CCCCO[C@@H](CN(C)C(=O)Nc3c(C)noc3C)[C@@H](C)CN([C@H](C)CO)C(=O)c2c1
BRD-K84968878-001-01-9	131411903	Broad Institute DOS	1.10158	0.0733874	2.5												SaLSSA, 1536		C[C@@H](CO)N1C[C@@H](C)[C@H](CN(C)C(=O)CCCN(C)C)OCCCC[C@@H](C)Oc2ccc(NS(=O)(=O)c3ccc(Cl)cc3)cc2C1=O
BRD-K41210415-001-01-8	131437672	Broad Institute DOS	1.10158	0.0228798	2.5												SaLSSA, 1536		COc1cccc(NC(=O)N[C@@H]2C=C[C@H](CC(=O)NCc3ccncn3)O[C@H]2CO)c1
BRD-K22949432-001-01-3	131452064	Broad Institute DOS	1.10171	0.108701	2.5												SaLSSA, 1536		COc1cccc(c1)C(=O)Nc1ccc2OC[C@H]3O[C@@H](CC(=O)NCc4ccc(F)cc4)CC[C@H]3N(C)C(=O)c2c1
BRD-K96792099-001-01-2	85809767	Broad Institute DOS	1.10182	0.0989825	2.5												SaLSSA, 1536		C[C@H](CO)N1C[C@H](C)[C@@H](CN(C)Cc2ccc(cc2)C(F)(F)F)OCCCC[C@@H](C)Oc2ccc(NC(=O)Nc3cccc4ccccc34)cc2C1=O
BRD-K86156323-001-01-0	131451198	Broad Institute DOS	1.10201	0.0509379	2.5												SaLSSA, 1536		COC(=O)C[C@H]1CC[C@H]2[C@H](COc3ccc(NC(=O)Nc4cccc(c4)C#N)cc3C(=O)N2C)O1
BRD-K96190411-001-01-0	131451394	Broad Institute DOS	1.10213	0.0917268	2.5												SaLSSA, 1536		COCCNC(=O)C[C@@H]1CC[C@@H]2[C@@H](COc3ccc(NS(=O)(=O)c4ccc(Cl)cc4)cc3C(=O)N2C)O1
BRD-K49544244-001-01-9	144193764	Broad Institute DOS	1.10223	0.0369756	2.5												SaLSSA, 1536		CN(C)CC(=O)N1[C@H](CO)[C@H]([C@@H]1C#N)c1ccccc1-c1ccccc1F
BRD-K56285711-001-01-3	87543981	Broad Institute DOS	1.10261	0.142917	2.5												SaLSSA, 1536		CCCN(C)C[C@@H]1OCCCC[C@H](C)Oc2ccc(NC(=O)CCCN(C)C)cc2C(=O)N(C[C@@H]1C)[C@@H](C)CO
BRD-K14886939-001-01-5	144189038	Broad Institute DOS	1.10282	0.0334146	2.5												SaLSSA, 1536		CN(C)CC(=O)N1[C@H](CO)[C@@H]([C@@H]1C#N)c1ccccc1-c1ccc(cc1)C(=O)N(C)C
BRD-K98432726-001-01-4	131436578	Broad Institute DOS	1.10289	0.0455963	2.5												SaLSSA, 1536		Cc1cccc(c1)S(=O)(=O)N[C@H]1CC[C@@H](CCNC(=O)Nc2cc(F)ccc2F)O[C@H]1CO
BRD-K86609015-001-02-9	131452133	Broad Institute DOS	1.10325	0.11198	2.5												SaLSSA, 1536		CC(C)C(=O)Nc1ccc2OC[C@H]3O[C@@H](CC(=O)NCCc4ccccc4)CC[C@@H]3N(C)C(=O)c2c1
BRD-K68208153-001-01-6	131451102	Broad Institute DOS	1.10332	0.124162	2.5												SaLSSA, 1536		COc1cccc(c1)C(=O)Nc1ccc2OC[C@@H]3O[C@H](CC(=O)N[C@@H](C)c4ccccc4)CC[C@@H]3N(C)C(=O)c2c1
BRD-K21913257-001-01-2	131451028	Broad Institute DOS	1.10338	0.0967865	2.5												SaLSSA, 1536		CN1[C@H]2CC[C@@H](CC(=O)NCCc3ccncc3)O[C@@H]2COc2ccc(NC(=O)Cc3cccs3)cc2C1=O
BRD-K99397348-001-01-6	131439359	Broad Institute DOS	1.10342	0.125394	2.5												SaLSSA, 1536		CC(C)c1cn(CC[C@H]2CC[C@H](NS(=O)(=O)c3ccc(F)cc3)[C@@H](CO)O2)nn1
BRD-K82666363-001-01-3	131441206	Broad Institute DOS	1.10359	0.0127159	2.5												SaLSSA, 1536		OC[C@@H]1O[C@@H](CCNC(=O)C2CC2)CC[C@H]1NC(=O)Nc1ccccc1F
BRD-K86547087-001-01-6	144198995	Broad Institute DOS	1.10363	0.167414	2.5												SaLSSA, 1536		OC[C@H]1[C@@H]([C@H](C#N)N1S(=O)(=O)c1ccccc1)c1ccccc1C1=CCCCC1
BRD-K11972820-001-01-8	131451196	Broad Institute DOS	1.10377	0.0907624	2.5												SaLSSA, 1536		COC(=O)C[C@H]1CC[C@@H]2[C@H](COc3ccc(NC(=O)Nc4cccc(c4)C#N)cc3C(=O)N2C)O1
BRD-K31588563-001-01-9	144188171	Broad Institute DOS	1.10383	0.0633868	2.5												SaLSSA, 1536		COc1ccc(cc1)-c1ccccc1[C@@H]1[C@@H](CO)N([C@H]1C#N)C(=O)NC(C)C
BRD-K68401346-001-01-5	131451104	Broad Institute DOS	1.10388	0.0865188	2.5												SaLSSA, 1536		COc1cccc(c1)C(=O)Nc1ccc2OC[C@@H]3O[C@H](CC(=O)N[C@@H](C)c4ccccc4)CC[C@H]3N(C)C(=O)c2c1
BRD-K59420978-001-01-1	131412825	Broad Institute DOS	1.10391	0.120601	2.5												SaLSSA, 1536		C[C@@H](CO)N1C[C@H](C)[C@@H](CN(C)S(=O)(=O)c2c(C)noc2C)OCCCC[C@H](C)Oc2ccc(NS(=O)(=O)c3cn(C)cn3)cc2C1=O
BRD-K82634979-001-01-7	131452058	Broad Institute DOS	1.104	0.0768001	2.5												SaLSSA, 1536		COc1cccc(c1)C(=O)Nc1ccc2OC[C@H]3O[C@H](CC(=O)NCc4ccc(F)cc4)CC[C@@H]3N(C)C(=O)c2c1
BRD-K32471917-001-01-0	131440231	Broad Institute DOS	1.10408	0.0329991	2.5												SaLSSA, 1536		COc1ccccc1S(=O)(=O)N[C@H]1C=C[C@@H](CC(=O)N2CCOCC2)O[C@@H]1CO
BRD-K46118035-001-01-8	87540939	Broad Institute DOS	1.10408	0.0175085	2.5												SaLSSA, 1536		C[C@@H](CO)N1C[C@H](C)[C@H](CN(C)Cc2ccc(cc2)C(O)=O)OCCCC[C@@H](C)Oc2ccc(NS(=O)(=O)c3c(C)noc3C)cc2C1=O
BRD-K83938211-001-01-9	144194910	Broad Institute DOS	1.1041	0.173572	2.5												SaLSSA, 1536		OC[C@@H]1[C@@H]([C@@H](C#N)N1C(=O)c1ccccn1)c1ccccc1-c1ccccc1F
BRD-K15047429-001-01-0	131441733	Broad Institute DOS	1.10416	0.0397058	2.5												SaLSSA, 1536		CN(C)CC(=O)N[C@@H]1CC[C@H](CCNC(=O)C2CCC2)O[C@@H]1CO
BRD-K71527564-001-01-7	131441727	Broad Institute DOS	1.10424	0.0518875	2.5												SaLSSA, 1536		OC[C@H]1O[C@@H](CC(=O)NC2CCC2)CC[C@@H]1NC(=O)CN1CCOCC1
BRD-K78389076-001-02-4	164336703	Broad Institute DOS	1.10425	0.09692	2.5												SaLSSA, 1536		CCc1cnc(s1)N1[C@H](CO)[C@H]([C@@H]1C#N)c1ccccc1-c1ccccc1C
BRD-K21631391-001-01-7	144198724	Broad Institute DOS	1.10438	0.126759	2.5												SaLSSA, 1536		OC[C@H]1[C@@H]([C@@H](C#N)N1C(=O)c1cccc(F)c1)c1ccccc1-c1ccccc1F
BRD-K38268167-001-01-1	131453208	Broad Institute DOS	1.10454	0.0446319	2.5												SaLSSA, 1536		COC(=O)C[C@H]1CC[C@@H]2[C@@H](COc3ccc(NS(=O)(=O)c4ccc(C)cc4)cc3C(=O)N2C)O1
BRD-K92659956-001-01-9	131450942	Broad Institute DOS	1.1047	0.0635203	2.5												SaLSSA, 1536		CN1[C@@H]2CC[C@H](CC(=O)NCC3CCCCC3)O[C@@H]2COc2ccc(NC(=O)C3CCOCC3)cc2C1=O
BRD-K72099481-001-01-6	131440324	Broad Institute DOS	1.10489	0.0659834	2.5												SaLSSA, 1536		Cc1ccc(cc1)S(=O)(=O)NCC[C@H]1CC[C@H](NC(=O)c2cccnc2)[C@@H](CO)O1
BRD-K09852122-001-01-1	131434679	Broad Institute DOS	1.10512	0.0970536	2.5												SaLSSA, 1536		CN(C)C(=O)C[C@H]1O[C@H](CO)[C@@H](NC(=O)c2ccc(F)cc2)C=C1
BRD-K47812430-001-01-6	131450869	Broad Institute DOS	1.10523	0.137842	2.5												SaLSSA, 1536		CN1[C@H]2CC[C@@H](CC(=O)N[C@@H]3CCN(Cc4ccccc4)C3)O[C@H]2COc2ccc(NC(=O)Cc3cccs3)cc2C1=O
BRD-K47910014-001-01-2	131451052	Broad Institute DOS	1.10538	0.0611908	2.5												SaLSSA, 1536		CCCC(=O)Nc1ccc2OC[C@H]3O[C@H](CC(=O)N4CCCCC4)CC[C@@H]3N(C)C(=O)c2c1
BRD-K14346766-001-01-8	131450400	Broad Institute DOS	1.10542	0.0392903	2.5												SaLSSA, 1536		CN1[C@@H]2CC[C@@H](CC(=O)NCCCN3CCOCC3)O[C@@H]2COc2ccc(NC(=O)Cc3cccs3)cc2C1=O
BRD-K48691065-001-02-3	164337591	Broad Institute DOS	1.10546	0.0678974	2.5												SaLSSA, 1536		NCC[C@H]1CC[C@H](NS(=O)(=O)c2ccc(Cl)cc2)[C@H](CO)O1
BRD-K61383397-001-01-0	144188115	Broad Institute DOS	1.10564	0.025328	2.5												SaLSSA, 1536		C\C=C\c1ccccc1[C@H]1[C@H](CO)N([C@H]1C#N)C(=O)Cc1ccccn1
BRD-K65549288-001-01-4	144194949	Broad Institute DOS	1.10587	0.106906	2.5												SaLSSA, 1536		OC[C@H]1[C@H]([C@@H](C#N)N1S(=O)(=O)c1cccc(F)c1)c1ccccc1\C=C\c1ccccc1
BRD-K73102632-001-01-5	144187841	Broad Institute DOS	1.10589	0.045448	2.5												SaLSSA, 1536		COc1ccccc1-c1ccccc1[C@H]1[C@H](CO)N([C@H]1C#N)C(=O)C1CCOCC1
BRD-K29364744-001-01-1	144187964	Broad Institute DOS	1.106	0.091712	2.5												SaLSSA, 1536		C\C=C\c1ccccc1[C@@H]1[C@H](CO)N([C@@H]1C#N)C(=O)NC1CCCCC1
BRD-K83572122-001-01-4	144199197	Broad Institute DOS	1.10627	0.0503741	2.5												SaLSSA, 1536		CCCNC(=O)N1[C@H](CO)[C@@H]([C@@H]1C#N)c1ccccc1-c1ccc(OC)cc1
BRD-K53888756-001-01-3	144190272	Broad Institute DOS	1.10631	0.0284736	2.5												SaLSSA, 1536		OC[C@@H]1[C@H]([C@@H](C#N)N1C(=O)C1CCOCC1)c1ccccc1C1=CCCC1
BRD-K90883684-001-01-6	131450659	Broad Institute DOS	1.10643	0.0692625	2.5												SaLSSA, 1536		CN1[C@H]2CC[C@H](CC(=O)N[C@@H]3CCN(Cc4ccccc4)C3)O[C@H]2COc2ccc(NC(=O)Nc3c(C)noc3C)cc2C1=O
BRD-K63536003-001-01-7	131437610	Broad Institute DOS	1.10644	0.0637874	2.5												SaLSSA, 1536		OC[C@@H]1O[C@@H](CC(=O)NCc2ccc3OCOc3c2)C=C[C@H]1NC(=O)Cc1cccnc1
BRD-K94676520-001-01-8	131451033	Broad Institute DOS	1.10659	0.0633719	2.5												SaLSSA, 1536		CN1[C@@H]2CC[C@@H](CC(=O)NCCc3ccncc3)O[C@@H]2COc2ccc(NC(=O)Cc3cccs3)cc2C1=O
BRD-K49452151-001-02-4	131450870	Broad Institute DOS	1.10662	0.0717256	2.5												SaLSSA, 1536		CN1[C@H]2CC[C@H](CC(=O)N[C@H]3CCN(Cc4ccccc4)C3)O[C@@H]2COc2ccc(NC(=O)Cc3cccs3)cc2C1=O
BRD-K46184369-001-01-6	144194735	Broad Institute DOS	1.10677	0.0960891	2.5												SaLSSA, 1536		CN(C)CC(=O)N1[C@H](CO)[C@H]([C@@H]1C#N)c1ccccc1-c1ccc(cc1)C(=O)N(C)C
BRD-K80045183-001-02-8	131450728	Broad Institute DOS	1.10681	0.0741886	2.5												SaLSSA, 1536		CN1[C@H]2CC[C@@H](CC(=O)NCC3CCCCC3)O[C@H]2COc2ccc(NC(=O)c3cccc(F)c3)cc2C1=O
BRD-K04598080-001-01-5	131453385	Broad Institute DOS	1.10684	0.108271	2.5												SaLSSA, 1536		CN1[C@H]2CC[C@H](CC(=O)N3CCOCC3)O[C@@H]2COc2ccc(NC(=O)c3cscn3)cc2C1=O
[truncated: 7,976 more rows]
